# Supplementary material for: Genome mining reveals the prevalence and extensive diversity of toxin–antitoxin systems in Staphylococcus aureus
Source: Front Microbiol. 2023 May 24;14:1165981. doi: 10.3389/fmicb.2023.1165981 (PMC10244574; doi:10.3389/fmicb.2023.1165981)
Supplement: Supplementary file 1 [file Table_1.XLSX]

## Sheet: Supplementary Table 1
Supplementary Table 1 Basic information of the included strains (n = 621)
Assembly	BioSample	Clonal Complexes	Type	Region	ST	Host	Collection time	Size(Mb)	GC%
GCA_000009005.1	SAMEA3138186	NA	MSSA	Europe	ST151	tetrapod	2005	2.74253	32.8
GCA_000009585.1	SAMEA2272644	CC398	MRSA	Europe	ST398	human	2005	2.88537	32.8898
GCA_000009645.1	SAMD00061099	CC5	MRSA	Asia	ST5	human	1997	2.83947	32.7644
GCA_000009665.1	SAMD00061098	CC5	MRSA	Asia	ST5	human	1997	2.90364	32.8654
GCA_000010445.1	SAMD00060910	CC5	MRSA	Asia	ST5	human	1997	2.88017	32.9
GCA_000010465.1	SAMD00060913	CC8	MSSA	Asia	ST254	human	1997	2.8789	32.9
GCA_000011265.1	SAMD00061104	CC1	MRSA	America	ST1	human	1997	2.82046	32.8
GCA_000011505.1	SAMEA1705935	CC30	MRSA	Europe	ST36	human	1998	2.90262	32.8
GCA_000011525.1	SAMEA1705922	CC1	MSSA	Europe	ST1	human	1997	2.82045	32.867
GCA_000012045.1	SAMN02603996	CC8	MRSA	America	ST250	human	2006	2.81386	32.7956
GCA_000013425.1	SAMN02604235	CC8	MSSA	NR	ST8	human	2006	2.82136	32.9
GCA_000013465.1	SAMN02604150	CC8	MRSA	America	ST8	human	2006	2.91747	32.7392
GCA_000016805.1	SAMN02598343	CC5	MRSA	NR	ST105	human	1947	2.93713	32.8658
GCA_000017085.1	SAMN00253845	CC8	MRSA	America	ST8	human	2011	2.90308	32.7742
GCA_000017125.1	SAMN02598344	CC5	MRSA	NR	ST105	human	1947	2.93694	32.9648
GCA_000024585.1	SAMN02604165	CC5	MSSA	NR	ST5	poultry	2006	2.84754	32.7742
GCA_000025145.2	SAMN02603764	CC5	MRSA	Europe	ST225	human	2008	2.82145	32.9
GCA_000027045.1	SAMEA2272282	CC8	MRSA	Europe	ST239	human	2005	3.07581	32.7972
GCA_000144955.1	SAMN02604217	CC93	MRSA	Oceania	ST93	human	2006	2.83216	32.7678
GCA_000145595.1	SAMN02603619	CC8	MRSA	Oceania	ST239	human	1993	2.92434	32.9
GCA_000159535.2	SAMN00002240	CC30	MRSA	NR	ST4618	human	2009	2.82717	32.8593
GCA_000160335.2	SAMN00103091	CC30	MSSA	Asia	ST30	human	2011	2.77737	32.8162
GCA_000189435.3	SAMN02469935	NA	MSSA	Europe	ST700	tetrapod	1947	2.76644	32.8
GCA_000189455.3	SAMN02469934	CC121	MSSA	Europe	ST2490	tetrapod	1947	2.79141	32.8
GCA_000204665.1	SAMN02603905	CC8	MRSA	Asia	ST239	human	2006	2.9139	32.8
GCA_000210315.1	SAMN02604166	CC133	MSSA	NR	ST133	tetrapod	2006	2.83248	32.9
GCA_000237125.3	SAMN02603643	CC59	MRSA	Asia	ST59	human	2002	2.8167	32.8738
GCA_000237265.1	SAMEA2272771	NA	MRSA	Europe	ST425	tetrapod	2005	2.75383	32.9958
GCA_000239235.1	SAMN02603886	CC80	MRSA	Europe	ST80	human	1997	2.86886	32.8704
GCA_000245495.1	SAMN02603393	CC8	MSSA	Europe	ST8	human	2002	2.69257	32.8
GCA_000253135.1	SAMEA2271964	CC5	MSSA	Europe	ST5	human	2005	2.75905	32.8419
GCA_000284535.1	SAMEA2272552	CC15	MRSA	NR	ST22	human	2005	2.8323	32.8
GCA_000296595.1	SAMN02603722	CC398	MRSA	America	ST398	human	2008	2.78231	32.9
GCA_000382965.1	SAMEA2272458	CC5	MRSA	Europe	ST228	human	2005	2.79069	32.8912
GCA_000382985.1	SAMEA2272299	CC5	MRSA	Europe	ST228	human	2005	2.79674	32.844
GCA_000383005.1	SAMEA2272502	CC5	MRSA	Europe	ST228	human	2005	2.78309	32.8693
GCA_000412775.1	SAMN02603909	CC45	MRSA	America	ST45	human	2006	2.87516	32.9631
GCA_000418345.1	SAMN02603524	CC8	MRSA	America	ST239	human	1993	2.98346	32.8966
GCA_000452385.2	SAMN02393830	CC49	MSSA	America	ST49	human	1947	2.82084	32.9
GCA_000462955.1	SAMN02604264	NA	MSSA	Europe	ST50	human	2006	2.73656	32.8
GCA_000463055.1	SAMN02603420	CC8	MRSA	Asia	ST72	human	2002	2.75707	32.7942
GCA_000470845.1	SAMN00996491	CC59	MRSA	Asia	ST59	human	2012	2.78954	32.9
GCA_000470865.1	SAMN02603110	CC59	MRSA	Asia	ST59	human	1947	2.72831	32.9
GCA_000485885.1	SAMN02370325	CC8	MRSA	Asia	ST239	human	2010	3.0183	32.798
GCA_000568455.1	SAMN03081531	CC8	MRSA	America	ST8	human	1945	2.9512	32.7746
GCA_000597965.1	SAMN02690781	CC5	MSSA	America	ST5	human	1963	2.78769	32.8538
GCA_000626615.3	SAMN02700075	CC8	MRSA	America	ST250	human	2014	2.81019	32.8
GCA_000695215.1	SAMN02767598	CC15	MRSA	Europe	ST22	human	2011	2.84632	32.8
GCA_000695875.1	SAMN02777327	CC8	MRSA	Europe	ST8	human	2012	2.87292	32.8
GCA_000709475.1	SAMN02693431	CC8	MRSA	Asia	ST239	human	2004	3.05206	32.8
GCA_000737615.1	SAMN02261725	CC59	MRSA	Asia	ST59	human	2012	2.8339	32.9
GCA_000746505.1	SAMN03290990	CC8	MRSA	America	ST8	human	2015	2.98805	32.8642
GCA_000756205.1	SAMN03009478	CC30	MSSA	America	ST243	human	1945	2.80634	32.8784
GCA_000769575.1	SAMN03144721	CC8	MRSA	America	ST239	human	1996	3.04621	32.9
GCA_000772025.1	SAMN03140315	CC30	MSSA	Asia	ST30	food	2014	2.88602	32.8
GCA_000815045.1	SAMN03251897	CC8	MRSA	NR	ST8	NR	2014	2.87277	32.8
GCA_000815085.1	SAMN03251898	CC8	MRSA	NR	ST8	NR	2014	2.87278	32.8
GCA_000815125.1	SAMN03251894	CC8	MRSA	NR	ST8	NR	2014	2.87276	32.8
GCA_000815165.1	SAMN03251899	CC8	MRSA	NR	ST8	NR	2014	2.87278	32.8
GCA_000815205.1	SAMN03251895	CC8	MRSA	NR	ST8	NR	2014	2.87278	32.8
GCA_000815245.1	SAMN03251896	CC8	MRSA	NR	ST8	NR	2014	2.87277	32.8
GCA_000828035.1	SAMN03268345	CC1	MRSA	Asia	ST772	human	2009	2.86051	32.8
GCA_000953255.1	SAMEA2743223	CC30	MSSA	Africa	ST30	tetrapod	2003	2.8743	32.9
GCA_000967325.1	SAMEA3283121	CC5	MRSA	Europe	ST228	human	2005	2.79036	32.8912
GCA_000967345.1	SAMEA3283122	CC5	MRSA	Europe	ST228	human	2005	2.79037	32.8912
GCA_000967365.1	SAMEA3283122	CC5	MRSA	Europe	ST228	human	2005	2.79207	32.8931
GCA_000967385.1	SAMEA3283124	CC5	MRSA	Europe	ST228	human	2005	2.79217	32.893
GCA_000967405.1	SAMEA3283125	CC5	MRSA	Europe	ST228	human	2005	2.78302	32.8693
GCA_000969225.1	SAMN03444404	CC5	MRSA	America	ST105	human	2010	2.84981	32.9
GCA_001018645.2	SAMN03255442	CC1	MSSA	Europe	ST1	human	1998	2.80999	32.7856
GCA_001018655.2	SAMN03255445	CC8	MSSA	America	ST8	human	2014	2.75929	32.7419
GCA_001018685.2	SAMN03255444	CC8	MSSA	America	ST8	human	2002	2.81177	32.8
GCA_001018725.2	SAMN03255449	CC8	MSSA	America	ST8	human	1996	2.87387	32.9
GCA_001018735.2	SAMN03255451	CC8	MSSA	America	ST8	human	2014	2.72574	32.8072
GCA_001018775.2	SAMN03255453	CC5	MSSA	America	ST5	human	1971	2.76471	32.9
GCA_001018805.2	SAMN03255454	CC8	MSSA	America	ST8	human	2014	2.7999	32.9
GCA_001018835.2	SAMN03255458	CC15	MRSA	America	ST22	human	2014	2.87905	32.7718
GCA_001018845.2	SAMN03255460	CC121	MSSA	America	ST121	human	2014	2.88124	32.9
GCA_001018915.2	SAMN03255466	CC8	MSSA	America	ST8	human	1960	2.74036	32.8
GCA_001018975.2	SAMN03255469	CC30	MSSA	America	ST30	human	2014	2.86165	32.8
GCA_001019125.2	SAMN03255482	CC1	MRSA	America	ST1	human	1998	2.82063	32.8
GCA_001019205.2	SAMN03255487	CC5	MRSA	Europe	ST5	human	1996	2.84735	32.878
GCA_001019255.2	SAMN03255441	CC5	MRSA	Europe	ST5	human	1996	2.85547	32.8782
GCA_001019275.2	SAMN03255446	CC8	MSSA	America	ST8	human	2014	2.72908	32.7485
GCA_001019305.2	SAMN03255448	CC5	MRSA	Asia	ST5	human	1982	2.8147	32.8
GCA_001019395.2	SAMN03255459	CC30	MRSA	America	ST30	human	2014	2.81831	32.9
GCA_001019415.2	SAMN03255463	CC8	MSSA	America	ST8	human	2014	2.69747	32.8
GCA_001019435.2	SAMN03255464	CC5	MRSA	Asia	ST5	human	1996	2.8785	32.9
GCA_001019485.2	SAMN03255474	CC8	MRSA	America	ST507	human	2001	2.95589	32.8
GCA_001019495.2	SAMN03255479	CC5	MRSA	Asia	ST5	human	2014	2.88933	32.8839
GCA_001019535.2	SAMN03255481	CC1	MRSA	America	ST1	human	1998	2.81933	32.8
GCA_001019575.2	SAMN03255486	CC5	MRSA	Europe	ST5	human	1992	2.90141	32.9073
GCA_001021875.1	SAMN02746692	CC8	MRSA	Africa	ST8	human	2004	2.91655	32.8664
GCA_001021895.1	SAMN02767179	CC8	MRSA	Africa	ST8	human	2007	2.86428	32.7616
GCA_001027045.1	SAMN03699895	CC8	MSSA	Europe	ST27	human	2008	2.74356	32.7693
GCA_001027105.1	SAMN03651231	NA	MSSA	Europe		human	1953	2.78256	32.8783
GCA_001045795.2	SAMN02767090	CC8	MRSA	Africa	ST8	human	2007	2.86537	32.7624
GCA_001045995.2	SAMN02767311	CC8	MRSA	Africa	ST8	human	2006	2.91559	32.7153
GCA_001046095.2	SAMN02743812	CC8	MRSA	America	ST923	human	2007	2.87437	32.8592
GCA_001183705.3	SAMN03787328	CC8	MRSA	America	ST8	human	2011	2.9483	32.7503
GCA_001183725.2	SAMN03787340	CC8	MRSA	America	ST8	human	2011	2.92915	32.7227
GCA_001278745.1	SAMN03092273	CC5	MSSA	America	ST5	human	2012	2.89373	32.846
GCA_001281145.1	SAMN03267711	CC5	MSSA	Europe	ST5	human	2013	2.81081	32.8447
GCA_001296985.1	SAMN03267304	CC80	MRSA	Europe	ST80	human	2006	2.82417	32.8644
GCA_001298325.2	SAMN04008874	CC9	MRSA	Asia	ST9	tetrapod	2014	2.88586	32.9
GCA_001307235.1	SAMN03777299	CC395	MRSA	Europe	ST1093	human	1998	2.88961	32.8586
GCA_001444345.1	SAMN04253017	CC121	MSSA	Asia	ST121	human	2009	2.80359	32.8
GCA_001456215.1	SAMN03145755	CC59	MRSA	Asia	ST338	human	2012	2.7098	32.9
GCA_001457495.1	SAMEA2479566	CC80	MRSA	Europe	ST80	human	2003	2.80917	32.89
GCA_001465635.1	SAMN04325935	CC398	MRSA	Europe	ST398	human	2009	2.78249	32.9943
GCA_001465675.1	SAMN04325938	CC398	MRSA	Europe	ST398	human	2008	2.77101	32.9014
GCA_001465755.1	SAMN04325940	CC398	MRSA	Europe	ST398	human	2008	2.89454	33
GCA_001515665.1	SAMN03835466	CC8	MRSA	America	ST239	human	1997	2.99003	32.8967
GCA_001515685.1	SAMN03765155	CC8	MRSA	America	ST239	human	1996	3.00124	32.8971
GCA_001515705.1	SAMN03835488	CC8	MRSA	America	ST239	human	1997	2.99092	32.8966
GCA_001515745.1	SAMN03835492	CC8	MRSA	America	ST239	human	2001	3.04655	32.9
GCA_001515765.1	SAMN03835494	CC8	MRSA	America	ST239	human	2001	2.97637	32.9
GCA_001548295.1	SAMD00039082	CC97	MSSA	Asia	ST464	human	2015	2.80322	32.8784
GCA_001548415.1	SAMD00044982	CC5	MRSA	NR	ST5	human	1997	2.91635	32.8347
GCA_001549655.1	SAMD00020283	CC8	MRSA	Asia	ST72	human	2015	2.77016	32.8
GCA_001549675.1	SAMD00020284	CC8	MRSA	Asia	ST72	human	2015	2.77016	32.8
GCA_001558795.2	SAMN03996304	CC5	MSSA	America	ST5286	human	2014	2.83918	32.8345
GCA_001580495.1	SAMN03387935	CC8	MRSA	Asia	ST72	human	2009	2.81542	32.9
GCA_001580515.1	SAMN04254471	CC8	MRSA	America	ST8	human	2013	3.03979	32.6901
GCA_001594205.1	SAMN02953006	CC45	MSSA	America	ST45	human	2005	2.66466	32.9
GCA_001611325.1	SAMN04166494	CC15	MSSA	Europe	ST15	human	2010	2.70036	32.8655
GCA_001611345.1	SAMN04166543	CC15	MSSA	Europe	ST15	human	2010	2.67888	32.9
GCA_001611365.1	SAMN04166544	NA	MSSA	Europe	ST25	human	2009	2.76713	32.7725
GCA_001611385.1	SAMN04166545	NA	MSSA	Europe	ST25	human	2009	2.7672	32.7725
GCA_001611405.1	SAMN04166246	CC15	MSSA	Europe	ST15	human	2009	2.74688	32.8662
GCA_001611425.1	SAMN04166389	CC15	MSSA	Europe	ST15	human	2009	2.74683	32.8662
GCA_001618305.1	SAMN04590098	CC5	MRSA	Europe	ST5	human	2012	2.79346	32.8988
GCA_001640885.1	SAMN03742530	CC5	MRSA	Asia	ST5	human	2010	2.84809	32.8
GCA_001640905.1	SAMN04219574	CC5	MRSA	Asia	ST5	human	2013	2.97988	32.9643
GCA_001640925.1	SAMN03955396	CC5	MRSA	Asia	ST5	human	2013	2.9356	32.8647
GCA_001641025.1	SAMN04219577	CC8	MRSA	Asia	ST239	human	2011	3.11428	32.8028
GCA_001641045.1	SAMN04219581	CC8	MRSA	Asia	ST5355	human	2011	3.13248	32.7367
GCA_001656045.1	SAMN04939716	CC15	MSSA	Europe	ST582	human	2008	2.79689	32.9
GCA_001656075.1	SAMN04939717	NA	MSSA	Europe	ST7	human	2008	2.74281	32.9
GCA_001717645.3	SAMN04966150	CC8	MRSA	America	ST8	human	2010	2.93013	32.7351
GCA_001717665.2	SAMN04966148	CC8	MSSA	America	ST72	human	2011	2.75226	32.7965
GCA_001717685.3	SAMN04966145	CC8	MRSA	America	ST8	human	2011	2.93626	32.7163
GCA_001717705.2	SAMN04966149	CC8	MRSA	America	ST8	human	2011	2.92912	32.6566
GCA_001717725.2	SAMN04964640	CC8	MRSA	America	ST8	human	2011	2.90498	32.7575
GCA_001717975.3	SAMN04966147	CC8	MSSA	America	ST8	human	2011	2.89253	32.7429
GCA_001725965.1	SAMN04046233	CC5	MRSA	Asia	ST5	human	2006	2.90338	32.9
GCA_001735655.2	SAMN04966146	CC8	MRSA	America	ST8	human	2011	2.92994	32.6566
GCA_001879545.1	SAMN04243988	CC1	MSSA	Asia	ST1	human	2014	2.71926	32.8
GCA_001880265.1	SAMN04263915	NA	MRSA	Asia	NR	human	2005	2.77185	32.9
GCA_001887075.1	SAMN04276964	NA	MRSA	America	NR	poultry	2013	2.8414	32.997
GCA_001900185.1	SAMN06062108	NA	MSSA	Europe	NR	human	2010	2.81977	32.9
GCA_001956755.1	SAMN06200256	NA	MSSA	Asia	NR	food	2007	2.80476	32.9
GCA_001956815.1	SAMN06238073	NA	MRSA	America	NR	human	2007	2.93497	32.7744
GCA_001975005.1	SAMN06046111	NA	MRSA	America	NR	human	2010	2.92724	32.8789
GCA_001975045.1	SAMN06046106	NA	MRSA	America	NR	human	2009	2.86258	32.8457
GCA_001986135.1	SAMN06277866	NA	MRSA	Asia	NR	human	2015	2.83971	32.8599
GCA_002000565.1	SAMN04497603	NA	MRSA	America	NR	human	2013	2.95398	32.7737
GCA_002000585.1	SAMN04497604	NA	MRSA	America	NR	human	2013	2.95398	32.7737
GCA_002000605.1	SAMN04497605	NA	MRSA	America	NR	human	2013	2.95398	32.7737
GCA_002000625.1	SAMN04497606	NA	MRSA	America	NR	human	2013	2.90342	32.7785
GCA_002000645.1	SAMN04497607	NA	MRSA	America	NR	human	2013	2.94991	32.7746
GCA_002000665.1	SAMN04497608	NA	MRSA	America	NR	human	2013	2.95002	32.7746
GCA_002000685.1	SAMN04497609	NA	MRSA	America	NR	human	2013	2.98509	32.7166
GCA_002000705.1	SAMN04497610	NA	MRSA	America	NR	human	2013	2.95002	32.7746
GCA_002000725.1	SAMN04497611	NA	MRSA	America	NR	human	2013	2.95002	32.7746
GCA_002000745.1	SAMN04497612	NA	MRSA	America	NR	human	2013	2.95002	32.7746
GCA_002000765.1	SAMN04497613	NA	MRSA	America	NR	human	2013	2.95002	32.7746
GCA_002000785.1	SAMN04497614	NA	MRSA	America	NR	human	2013	2.94564	32.7745
GCA_002000805.1	SAMN04497615	NA	MRSA	America	NR	human	2013	2.94991	32.7746
GCA_002000825.1	SAMN04497616	NA	MRSA	America	NR	human	2013	2.94564	32.7745
GCA_002000845.1	SAMN04497617	NA	MRSA	America	NR	human	2013	2.94564	32.7745
GCA_002000865.1	SAMN04497618	NA	MRSA	America	NR	human	2013	2.98509	32.7166
GCA_002025125.1	SAMN06480668	NA	MRSA	Europe	NR	tetrapod	2012	2.8027	32.9
GCA_002025145.1	SAMN06480665	NA	MSSA	Europe	NR	human	1884	2.80061	32.8783
GCA_002085525.1	SAMN06677988	NA	MRSA	America	NR	human	2013	2.8744	32.8
GCA_002088995.1	SAMN05860146	NA	MRSA	America	NR	human	2004	2.87885	32.8
GCA_002089035.2	SAMN06251153	NA	MSSA	America	NR	human	2014	2.72237	32.9
GCA_002089055.1	SAMN06274061	NA	MRSA	Asia	NR	human	Unkonwn	2.78475	32.9
GCA_002089075.2	SAMN06274062	NA	MSSA	Asia	NR	human	Unkonwn	2.7901	32.9
GCA_002089095.2	SAMN06274241	NA	MSSA	Asia	NR	human	Unkonwn	2.7902	32.9
GCA_002089115.2	SAMN06274093	NA	MSSA	Asia	NR	human	Unkonwn	2.79323	33
GCA_002097595.2	SAMN04903357	NA	MRSA	America	NR	human	Unkonwn	3.03884	32.8
GCA_002140115.1	SAMN04995068	NA	MRSA	Asia	NR	tetrapod	Unkonwn	2.83344	32.8688
GCA_002202075.1	SAMN07212543	NA	MSSA	Europe	NR	human	2014	2.80635	32.8784
GCA_002202095.1	SAMN07212544	NA	MSSA	Europe	NR	human	2013	2.8197	32.8786
GCA_002204555.1	SAMN04571767	NA	MRSA	America	NR	tetrapod	2010	2.86151	32.9
GCA_002204575.1	SAMN04571756	NA	MRSA	America	NR	tetrapod	2010	2.83343	33
GCA_002209325.1	SAMN05520967	NA	MSSA	Asia	NR	human	2014	2.80717	32.8
GCA_002214665.1	SAMN05292960	NA	MRSA	Asia	NR	tetrapod	2013	2.76496	32.7943
GCA_002310395.1	SAMN07629847	CC8	MSSA	NR	ST254	human	1970	2.8789	32.9
GCA_002310435.1	SAMN07629846	CC8	MSSA	America	ST254	human	2008	2.8789	32.9
GCA_002355355.1	SAMD00043228	CC8	MRSA	Europe	ST8	human	2007	2.89711	32.9
GCA_002356675.1	SAMD00034144	CC8	MRSA	Asia	ST8	human	2013	2.8415	32.753
GCA_002386245.1	SAMN07312456	NA	MSSA	NR	NR	human	Unkonwn	2.76959	32.8
GCA_002442975.1	SAMN06703161	CC59	MRSA	Asia	ST59	human	2016	2.83196	32.9
GCA_002633765.1	SAMN03763930	CC45	MSSA	America	ST45	environment	2010	2.67692	32.9
GCA_002633785.1	SAMN03763942	CC30	MSSA	America	ST30	environment	2011	2.85706	32.8
GCA_002633805.1	SAMN03763945	CC5	MSSA	America	ST5	environment	2010	2.82538	32.868
GCA_002633825.1	SAMN03763946	CC1	MSSA	America	ST1	environment	2011	2.76947	32.7672
GCA_002633845.1	SAMN03763978	CC59	MSSA	America	ST59	environment	2010	2.75896	32.9
GCA_002633865.1	SAMN03763989	CC5	MSSA	America	ST5	environment	2011	2.75766	32.8436
GCA_002786465.1	SAMN07310520	CC8	MSSA	Europe	ST8	human	2014	2.84852	32.9
GCA_002786535.1	SAMN07310553	CC15	MSSA	Europe	ST22	human	2015	2.76286	32.8
GCA_002795285.1	SAMN05864218	CC1	MRSA	America	ST1	human	2003	2.83253	32.7679
GCA_002803885.1	SAMN08024196	NA	MRSA	Europe	ST152	human	2015	2.78461	32.7672
GCA_002850395.1	SAMN06702660	CC8	MSSA	Asia	ST2454	tetrapod	2014	2.72945	32.7
GCA_002850415.1	SAMN06702662	CC8	MSSA	Asia	ST2454	tetrapod	2014	2.7319	32.7
GCA_002895385.1	SAMN06130958	CC8	MRSA	Asia	ST239	human	2016	3.0957	32.8
GCA_002952015.1	SAMN06689951	CC8	MSSA	Asia	ST2454	tetrapod	2014	2.71864	32.7
GCA_003010475.1	SAMN08634544	NA	MRSA	America	NR	human	2015	2.80902	32.6551
GCA_003010875.1	SAMN06578843	CC1	MSSA	Asia	ST188	food	2016	2.74292	32.7704
GCA_003029645.1	SAMN08663439	CC398	MRSA	Europe	ST398	human	Unkonwn	2.92816	32.9937
GCA_003030065.1	SAMN08668672	CC30	MRSA	Europe	ST433	tetrapod	Unkonwn	2.91814	32.898
GCA_003030085.1	SAMN08663436	NA	MRSA	Europe	ST4307	human	Unkonwn	2.79067	32.9
GCA_003030225.1	SAMN08663447	CC9	MSSA	Europe	ST9	tetrapod	Unkonwn	2.71942	32.9
GCA_003031285.1	SAMN07684573	CC8	MSSA	Asia	ST8	human	Unkonwn	2.80403	32.7609
GCA_003031425.1	SAMN03763991	CC30	MSSA	America	ST30	environment	2011	2.85568	32.8
GCA_003031485.1	SAMN06480776	CC5	MRSA	America	ST5	human	2014	2.74571	32.9
GCA_003073395.1	SAMN08963293	CC8	MRSA	Europe	ST8	food	2015	2.87277	32.8
GCA_003073415.1	SAMN08963276	CC8	MRSA	Europe	ST8	food	2015	2.82974	32.7
GCA_003073435.1	SAMN08963307	CC8	MRSA	Europe	ST8	food	2015	2.87277	32.8
GCA_003073635.1	SAMN07291559	CC45	MRSA	NR	ST45	NR	Unkonwn	2.8108	32.8623
GCA_003073655.1	SAMN07291558	CC5	MRSA	NR	ST5	NR	Unkonwn	2.93853	32.8471
GCA_003073715.1	SAMN07291554	CC5	MRSA	NR	ST5	NR	Unkonwn	2.90959	32.9
GCA_003073755.1	SAMN07291557	CC45	MRSA	NR	ST45	NR	Unkonwn	2.81405	32.8669
GCA_003073775.1	SAMN07291555	CC5	MRSA	NR	ST5	NR	Unkonwn	2.7772	32.844
GCA_003111725.1	SAMN08999370	CC8	MRSA	Oceania	ST612	human	2009	2.94577	32.8651
GCA_003111745.1	SAMN08999457	CC398	MRSA	Oceania	ST398	tetrapod	2015	2.91677	32.9911
GCA_003184985.1	SAMN08580535	CC15	MSSA	Europe	ST22	human	2013	2.80863	32.7696
GCA_003185005.1	SAMN08580907	CC15	MSSA	Europe	ST22	human	2013	2.80863	32.7696
GCA_003186105.1	SAMN09254008	CC97	MSSA	Europe	ST97	tetrapod	2010	2.8088	32.8
GCA_003186125.1	SAMN09253995	CC97	MSSA	Europe	ST71	tetrapod	2010	2.87614	32.8659
GCA_003193665.1	SAMN07291565	CC8	MRSA	NR	ST72	NR	Unkonwn	2.83691	32.7983
GCA_003193685.1	SAMN04901613	CC8	MRSA	NR	ST1750	NR	Unkonwn	2.87534	32.7955
GCA_003193705.1	SAMN04901609	CC5	MRSA	NR	ST5	NR	Unkonwn	2.90354	32.8654
GCA_003193725.1	SAMN04901606	CC8	MRSA	NR	ST8	NR	Unkonwn	2.95126	32.7746
GCA_003193745.1	SAMN07291563	CC30	MRSA	NR	ST30	NR	Unkonwn	2.96366	32.9
GCA_003193765.1	SAMN07291564	CC45	MRSA	NR	ST508	NR	Unkonwn	2.83399	32.9594
GCA_003193785.1	SAMN07291566	CC8	MRSA	NR	ST72	NR	Unkonwn	2.83443	32.8
GCA_003193885.1	SAMN07291560	CC5	MRSA	NR	ST5	NR	Unkonwn	2.93788	32.8471
GCA_003193965.1	SAMN04901615	CC8	MRSA	NR	ST8	NR	Unkonwn	2.92494	32.7787
GCA_003194005.1	SAMN07291562	CC5	MRSA	NR	ST5	NR	Unkonwn	2.88452	32.8461
GCA_003194025.1	SAMN04901605	CC5	MRSA	NR	ST5	NR	Unkonwn	2.9374	32.8471
GCA_003194405.1	SAMN06560523	CC5	MRSA	America	ST5	human	2015	2.77347	32.9
GCA_003203595.1	SAMN04901616	CC8	MRSA	NR	ST8	NR	Unkonwn	2.90767	32.7787
GCA_003203615.1	SAMN07291561	CC5	MRSA	NR	ST5	NR	Unkonwn	2.93853	32.8472
GCA_003203635.1	SAMN04901618	CC5	MRSA	NR	ST5	NR	Unkonwn	2.92276	32.818
GCA_003203655.1	SAMN04901612	CC5	MSSA	NR	ST5	NR	Unkonwn	2.71949	32.8428
GCA_003203675.1	SAMN04901610	CC5	MRSA	NR	ST5	NR	Unkonwn	2.85541	32.8456
GCA_003264775.1	SAMN08717045	CC8	MRSA	America	ST241	human	Unkonwn	2.95821	32.9
GCA_003264815.1	SAMN08717048	CC8	MRSA	America	ST239	human	Unkonwn	3.04472	32.8
GCA_003288395.1	SAMN07291568	CC59	MRSA	NR	ST87	NR	Unkonwn	2.81744	32.8778
GCA_003330905.1	SAMN07291567	CC5	MRSA	NR	ST105	NR	Unkonwn	2.93694	32.9648
GCA_003342735.1	SAMN09668080	CC8	MRSA	Asia	ST72	human	2016	2.78556	32.9
GCA_003342775.1	SAMN09668081	CC8	MRSA	Asia	ST72	human	2017	2.76835	32.9
GCA_003347055.1	SAMN07372047	CC8	MSSA	Asia	ST72	human	2017	2.74962	32.7687
GCA_003351925.1	SAMN07407571	CC5	MRSA	Asia	ST5	human	2017	2.90535	32.9
GCA_003354545.1	SAMN07340891	CC121	MSSA	Europe	ST121	human	1994	2.81433	32.9
GCA_003354565.1	SAMN07340909	CC5	MRSA	Europe	ST228	human	1994	2.91316	32.9
GCA_003354585.1	SAMN07340910	CC5	MRSA	Europe	ST228	human	1994	2.91333	32.9
GCA_003354605.1	SAMN07340902	CC121	MSSA	Europe	ST121	human	1994	2.82481	32.9
GCA_003354625.1	SAMN07340904	CC30	MSSA	Europe	ST30	human	1994	2.81396	32.8
GCA_003354645.1	SAMN07340901	CC121	MSSA	Europe	ST121	human	1994	2.82482	32.9
GCA_003354665.1	SAMN07340906	CC8	MRSA	Europe	ST254	human	1994	2.89291	32.9
GCA_003354685.1	SAMN07340900	CC30	MSSA	Europe	ST30	human	1994	2.80505	32.8
GCA_003354705.1	SAMN07340897	CC5	MRSA	Europe	ST228	human	1994	2.91174	32.9
GCA_003354725.1	SAMN07340903	CC30	MSSA	Europe	ST30	human	1994	2.81391	32.8
GCA_003354745.1	SAMN07340905	CC30	MSSA	Europe	ST30	human	1994	2.81396	32.8
GCA_003354765.1	SAMN07340898	CC5	MRSA	Europe	ST228	human	1994	2.91174	32.9
GCA_003354785.1	SAMN07340899	CC30	MSSA	Europe	ST30	human	1994	2.80611	32.8
GCA_003354805.1	SAMN07340895	CC8	MSSA	Europe	ST8	human	1994	2.76828	32.8
GCA_003354865.1	SAMN07340893	CC15	MSSA	Europe	ST15	human	1994	2.75172	32.8661
GCA_003354885.1	SAMN07340896	CC8	MSSA	Europe	ST8	human	1994	2.83081	32.8542
GCA_003354905.1	SAMN07340892	CC121	MSSA	Europe	ST121	human	1994	2.85362	32.8297
GCA_003354925.1	SAMN07340894	CC15	MSSA	Europe	ST15	human	1994	2.75172	32.8661
GCA_003354945.1	SAMN07340908	CC8	MRSA	Europe	ST254	human	1994	2.9617	32.869
GCA_003354965.1	SAMN07340907	CC8	MRSA	Europe	ST254	human	1994	2.92049	32.8698
GCA_003354985.1	SAMN07340911	CC5	MRSA	Europe	ST228	human	1994	2.91177	32.9
GCA_003394105.1	SAMN03799496	CC8	MRSA	Oceania	ST239	human	2009	2.91464	32.8
GCA_003425545.1	SAMN08997833	NA	MSSA	Europe	NR	human	1994	2.89644	32.786
GCA_003425835.1	SAMN08997832	CC8	MSSA	Europe	ST8	human	1994	2.84178	32.774
GCA_003425885.1	SAMN08997831	CC8	MSSA	Europe	ST8	human	1994	2.84023	32.7753
GCA_003425915.1	SAMN08997834	NA	MSSA	Europe	NR	human	1994	2.89644	32.786
GCA_003426145.1	SAMN08997835	CC8	MSSA	Europe	ST8	human	1994	2.84658	32.8
GCA_003431365.1	SAMN09847825	CC5	MRSA	America	ST632	human	2011	2.78274	32.9
GCA_003432345.1	SAMN09906500	CC9	MRSA	Asia	ST9	tetrapod	2014	2.84223	32.8944
GCA_003432365.1	SAMN09906394	CC9	MRSA	Asia	ST9	tetrapod	2014	2.85587	32.8
GCA_003490125.1	SAMN09724428	CC133	MSSA	Europe	ST133	tetrapod	2003	2.77234	32.9
GCA_003573835.1	SAMD00134209	CC1	MRSA	Asia	ST1	human	2017	2.88561	32.8682
GCA_003573855.1	SAMD00134450	CC1	MSSA	Asia	ST188	human	2016	2.73377	32.8
GCA_003595365.1	SAMN04497595	CC8	MRSA	America	ST8	human	2013	2.93515	32.7744
GCA_003595385.1	SAMN04497596	CC8	MRSA	America	ST8	human	2013	2.93515	32.7744
GCA_003595405.1	SAMN04497597	CC8	MRSA	America	ST8	human	2013	2.9499	32.7746
GCA_003595425.1	SAMN04497598	CC8	MRSA	America	ST8	human	2013	2.95398	32.7737
GCA_003595445.1	SAMN04497599	CC8	MRSA	America	ST8	human	2013	2.95398	32.7737
GCA_003595465.1	SAMN04497600	CC8	MRSA	America	ST8	human	2013	2.94991	32.7746
GCA_003595485.1	SAMN04497601	CC8	MRSA	America	ST8	human	2013	2.94893	32.7736
GCA_003595505.1	SAMN04497602	CC8	MRSA	America	ST8	human	2013	2.95398	32.7737
GCA_003609855.1	SAMD00064326	NA	MSSA	Asia	NR	human	2005	2.76732	32.9602
GCA_003609895.1	SAMD00043229	NA	MSSA	Asia	ST50	human	2005	2.8094	32.8
GCA_003609915.1	SAMD00089953	NA	MSSA	Asia	ST50	human	2005	2.80957	32.8
GCA_003627835.1	SAMN10059065	NA	MSSA	Europe	ST700	tetrapod	2018	2.778	32.8
GCA_003827735.1	SAMN09635552	CC97	MRSA	Asia	ST464	human	2017	2.79122	32.9
GCA_003827835.1	SAMN09635551	CC97	MRSA	Asia	ST464	human	2017	2.79289	32.9
GCA_003827915.1	SAMN10163180	CC30	MRSA	NR	ST30	human	2018	2.89459	32.9
GCA_003855575.1	SAMN10458635	NA	MSSA	Europe	NR	NR	2018	2.73262	32.8
GCA_003944865.1	SAMN08663763	NA	MSSA	Europe	NR	human	2014	2.71421	32.8
GCA_003945405.1	SAMD00148192	CC5	MSSA	Asia	ST2389	human	2008	2.96326	33
GCA_003945425.1	SAMD00148193	CC5	MRSA	Asia	ST2389	human	2009	3.06629	32.9
GCA_003952625.1	SAMN10578733	CC1	MSSA	Asia	ST1	tetrapod	2015	2.87659	32.9
GCA_003955945.1	SAMN10040537	CC133	MSSA	Europe	ST133	tetrapod	2018	2.86463	32.9
GCA_003957315.1	SAMN10578731	NA	MSSA	Asia	NR	tetrapod	2015	2.77597	32.9
GCA_003991015.1	SAMN09220587	CC5	MRSA	America	ST5	human	2015	2.7881	32.8446
GCA_004026165.1	SAMN10659762	NA	MRSA	Asia	NR	human	2017	2.8156	32.883
GCA_004026185.1	SAMN10659755	NA	MRSA	Asia	NR	tetrapod	2017	2.77562	32.8827
GCA_004118995.1	SAMN10779666	CC8	MRSA	America	ST8	human	2017	2.87817	32.7955
GCA_004136235.1	SAMN08369795	CC8	MRSA	Asia	ST1516	tetrapod	2012	2.78653	32.9
GCA_004136255.1	SAMN08369990	CC8	MRSA	Asia	ST239	tetrapod	2012	3.05002	32.8
GCA_004136655.1	SAMN07411885	CC9	MRSA	Asia	ST9	tetrapod	2014	2.85051	32.8
GCA_004153345.1	SAMN10868410	CC1	MRSA	Asia	ST772	human	2016	2.86655	32.9
GCA_004153365.1	SAMN10868425	CC15	MRSA	Asia	ST22	human	2015	2.84105	32.8
GCA_004193875.1	SAMN06830422	CC8	MSSA	America	ST8	human	2002	2.79589	32.8
GCA_004193895.1	SAMN06830441	CC8	MSSA	America	ST8	human	1993	2.75775	32.8
GCA_004208595.1	SAMN10779665	CC5	MRSA	America	ST5	human	2016	2.84744	32.8454
GCA_004368035.1	SAMN08470189	CC1	MRSA	NR	ST1	NR	Unkonwn	2.81456	32.8
GCA_004421085.1	SAMN11179240	CC30	MSSA	America	ST30	human	2004	2.86008	32.8
GCA_004614295.1	SAMN06830421	CC8	MRSA	America	ST8	human	2002	2.8329	32.8
GCA_004614315.1	SAMN06830443	CC8	MRSA	America	ST8	human	2011	2.955	32.8
GCA_004771335.1	SAMN10977065	NA	MSSA	Europe	NR	tetrapod	2019	2.76423	32.9
GCA_004771515.1	SAMN10061378	CC133	MSSA	Europe	ST133	tetrapod	2008	2.76811	32.9
GCA_004771975.1	SAMN11260917	NA	MSSA	Europe	ST700	tetrapod	2018	2.77844	32.8
GCA_004772055.1	SAMN11229814	CC59	MSSA	Europe	ST59	tetrapod	2018	2.69539	32.9
GCA_004772175.1	SAMN11166132	NA	MSSA	Europe	ST425	tetrapod	Unkonwn	2.79404	32.9
GCA_004772215.1	SAMN11174937	CC133	MSSA	Europe	ST133	tetrapod	Unkonwn	2.84195	32.9
GCA_004785995.1	SAMN11360115	CC5	MRSA	Europe	ST5	human	2004	2.90993	32.9
GCA_004797195.1	SAMN10039799	NA	MSSA	Europe	ST2011	tetrapod	2018	2.76133	32.9
GCA_005705635.1	SAMN11096691	NA	MRSA	Asia		human	2017	2.83488	32.7005
GCA_005705815.1	SAMN11096032	CC1	MRSA	Asia	ST772	human	2018	2.78472	32.6984
GCA_005706855.1	SAMN11096030	CC15	MRSA	Asia	ST22	human	2017	2.83371	32.7983
GCA_005707015.1	SAMN11096695	CC1	MRSA	Asia	ST772	human	2017	2.86894	32.8986
GCA_005707215.1	SAMN11096191	CC5	MRSA	Asia	ST5352	human	2018	2.79226	32.7536
GCA_005707335.1	SAMN11080949	CC1	MRSA	Asia	ST772	human	2017	2.74722	32.7
GCA_005885975.1	SAMN11476509	CC8	MRSA	Africa	ST923	human	2017	2.85767	32.7474
GCA_005889995.1	SAMN11823229	CC8	MRSA	America	ST8	human	2011	2.93927	32.7221
GCA_005890015.1	SAMN11823230	CC8	MRSA	Oceania	ST239	human	2004	2.93683	32.9
GCA_005890035.1	SAMN11823231	CC5	MRSA	America	ST5	human	2019	2.84745	32.8454
GCA_005931015.2	SAMN11605646	CC398	MSSA	Asia	ST398	human	2014	2.75845	33
GCA_005931035.2	SAMN11605647	NA	MSSA	Asia		human	2014	2.78301	33
GCA_005931055.2	SAMN11611368	CC398	MSSA	Asia	ST398	human	2014	2.80126	32.9
GCA_005954685.1	SAMN11823228	CC5	MRSA	America	ST5	human	2010	2.84745	32.8454
GCA_006088835.1	SAMN08969227	CC5	MRSA	Asia	ST5	human	2016	3.00363	32.8655
GCA_006094915.1	SAMN10739543	CC8	MSSA	NR	ST8	NR	Unkonwn	2.78256	32.8783
GCA_006158985.1	SAMN11928015	NA	MRSA	Asia	ST3355	tetrapod	2018	2.82292	32.8642
GCA_006364675.1	SAMN11056488	CC8	MSSA	America	ST8	NR	Unkonwn	2.78706	32.8739
GCA_006364775.1	SAMN11056481	CC239	MRSA	America	ST247	NR	Unkonwn	2.9963	32.8936
GCA_007185035.1	SAMD00172962	CC1	MRSA	Asia	ST1	tetrapod	2018	2.95721	32.8738
GCA_007410625.1	SAMN11823232	NA	MRSA	Asia		human	2019	2.93822	32.9
GCA_007726325.1	SAMN12353688	CC398	MSSA	America	ST398	poultry	2010	2.88988	33.0048
GCA_007726465.1	SAMN12353685	CC8	MSSA	America	ST1159	poultry	2010	2.85668	32.8282
GCA_007726495.1	SAMN12353686	CC5	MSSA	America	ST5	poultry	2010	2.8253	32.8764
GCA_007726525.1	SAMN12359201	CC5	MSSA	America	ST5	poultry	2010	2.80018	32.7769
GCA_007726545.1	SAMN12359203	CC5	MSSA	America	ST5	poultry	2010	2.82646	32.876
GCA_007726565.1	SAMN12359200	CC5	MSSA	America	ST5	poultry	2010	2.86065	32.8782
GCA_007813675.1	SAMN09714411	CC1	MSSA	America	ST1	tetrapod	2014	2.73714	32.8
GCA_007826355.1	SAMN12046023	NA	MSSA	Africa	ST12	tetrapod	2018	2.7524	32.9
GCA_007954445.1	SAMN12476135	CC8	MRSA	America	ST8	human	2018	2.86864	32.7677
GCA_007954465.1	SAMN12476193	CC8	MRSA	America	ST8	human	2018	2.86864	32.7677
GCA_007998145.1	SAMN12500844	NA	MSSA	Asia		NR	2019	2.90332	32.8654
GCA_008244705.1	SAMN11157689	CC8	MRSA	America	ST8	human	1999	2.88659	32.7914
GCA_008244725.1	SAMN11157607	CC8	MRSA	Oceania	ST8	NR	2015	2.88659	32.7914
GCA_008244745.1	SAMN11157690	CC8	MRSA	Oceania	ST8	NR	2015	2.88659	32.7914
GCA_008329865.1	SAMN09882578	CC8	MRSA	America	ST8	human	2018	2.89341	32.6794
GCA_008329885.1	SAMN09882579	CC8	MRSA	America	ST8	human	2018	2.89342	32.6794
GCA_008330045.1	SAMN11431687	CC59	MRSA	Asia	ST59	human	2013	2.8895	32.8533
GCA_008330585.1	SAMN09882580	CC45	MSSA	America	ST45	human	2018	2.80805	32.9306
GCA_008370815.1	SAMN12325110	CC8	MRSA	America	ST8	human	2019	2.9812	32.8537
GCA_008462245.1	SAMN11611367	NA	MSSA	Asia	ST4068	human	2014	2.87635	32.9
GCA_008619075.1	SAMD00180470	CC5	MRSA	Asia	ST764	human	2006	2.94479	32.861
GCA_008619235.1	SAMD00180471	CC8	MRSA	Asia	ST8	human	2014	2.83739	32.7529
GCA_008619415.1	SAMD00180472	CC8	MRSA	Asia	ST8	human	2014	2.85943	32.7593
GCA_008619595.1	SAMD00180473	NA	MSSA	Asia	ST2250	human	2014	2.76163	32.4
GCA_008619795.1	SAMD00180474	NA	MSSA	Asia		human	2014	2.75439	32.7964
GCA_008619935.1	SAMD00180475	CC8	MRSA	Asia	ST8	human	2018	2.85668	32.7592
GCA_008620055.1	SAMD00180476	CC5	MRSA	Asia	ST764	human	2018	2.96968	32.8624
GCA_008620175.1	SAMD00180477	NA	MSSA	Asia		human	2018	2.89728	32.8723
GCA_008693765.1	SAMN11056375	CC59	MRSA	America	ST87	human	Unkonwn	2.87081	32.8794
GCA_009176765.1	SAMD00164374	CC5	MRSA	Asia	ST5	human	2019	2.94524	32.9
GCA_009176785.1	SAMD00164376	CC5	MRSA	Asia	ST5	human	2015	2.98633	32.9658
GCA_009176875.1	SAMD00164378	CC5	MRSA	Asia	ST5	human	2015	2.98218	32.8718
GCA_009650155.1	SAMN03763989	CC5	MSSA	America	ST5	environment	2011	2.75499	32.8436
GCA_009684655.1	SAMN13011721	CC59	MRSA	Asia	ST338	human	2016	2.84848	32.8645
GCA_009728755.1	SAMN10250996	CC30	MSSA	Europe	ST30	human	2005	2.89777	32.8973
GCA_009728775.1	SAMN10251108	CC30	MSSA	Europe	ST30	human	2005	2.8562	32.7965
GCA_009731595.1	SAMD00071152	NA	MSSA	Asia	ST2272	human	2004	2.76624	33
GCA_009739675.1	SAMN10374695	CC5	MRSA	Asia	ST5	human	2017	2.89972	32.8506
GCA_009739695.1	SAMN10374694	CC5	MRSA	Asia	ST5	human	2017	2.89972	32.8506
GCA_009739715.1	SAMN10374696	CC5	MRSA	Asia	ST5	human	2017	2.8982	32.8506
GCA_009739735.1	SAMN10374691	CC5	MRSA	Asia	ST5	human	2017	2.82571	32.895
GCA_009739755.1	SAMN10374690	CC5	MRSA	Asia	ST5	human	2017	2.8259	32.895
GCA_009739775.1	SAMN10374689	CC5	MRSA	Asia	ST5	human	2017	2.82589	32.895
GCA_009739795.1	SAMN10374688	CC5	MRSA	Asia	ST5	human	2017	2.8259	32.895
GCA_009739825.1	SAMN10374686	CC5	MRSA	Asia	ST5	human	2017	2.8259	32.895
GCA_009739845.1	SAMN10374685	CC5	MRSA	Asia	ST5	human	2017	2.8259	32.895
GCA_009739865.1	SAMN10374693	CC5	MRSA	Asia	ST5	human	2017	2.82571	32.895
GCA_009739885.1	SAMN10374692	CC5	MRSA	Asia	ST5	human	2017	2.82571	32.895
GCA_009740205.1	SAMN10374687	CC5	MRSA	Asia	ST5	human	2017	2.8259	32.895
GCA_009769095.1	SAMN12721400	NA	MSSA	Asia	ST513	human	2008	2.81677	32.8669
GCA_009857055.1	SAMN13698767	CC8	MRSA	Asia	ST630	human	2018	2.90178	32.6984
GCA_009873335.1	SAMN12302751	CC97	MSSA	Asia	ST464	NR	Unkonwn	2.77413	32.9
GCA_009911815.1	SAMN11175638	CC45	MSSA	Europe	ST45	human	Unkonwn	2.77934	32.9657
GCA_009911835.1	SAMN11175644	CC5	MSSA	Europe	ST5	human	Unkonwn	2.80686	32.9
GCA_009911855.1	SAMN11175634	NA	MSSA	Europe		human	Unkonwn	2.77121	32.842
GCA_009911895.1	SAMN11175621	CC8	MSSA	Europe	ST8	human	Unkonwn	2.80395	32.9
GCA_009911965.1	SAMN11175633	CC8	MSSA	Europe	ST8	human	Unkonwn	2.79137	32.745
GCA_009912015.1	SAMN11175637	NA	MSSA	Europe	ST101	human	Unkonwn	2.73683	32.8952
GCA_009912035.1	SAMN11175641	CC30	MSSA	Europe	ST30	human	Unkonwn	2.85887	32.8
GCA_009912055.1	SAMN11175643	CC9	MSSA	Europe	ST9	human	Unkonwn	2.72067	32.7733
GCA_009912075.1	SAMN11175645	CC30	MSSA	Europe	ST30	human	Unkonwn	2.89259	32.7421
GCA_009912095.1	SAMN11175628	NA	MSSA	Europe	ST101	human	Unkonwn	2.69037	32.9
GCA_009912115.1	SAMN11175616	NA	MSSA	Europe	ST1027	human	Unkonwn	2.76073	32.9
GCA_009912155.1	SAMN11175640	CC30	MSSA	Europe	ST30	human	Unkonwn	2.88331	32.9
GCA_009912195.1	SAMN11175630	NA	MSSA	Europe	ST20	human	Unkonwn	2.82512	32.8929
GCA_009912255.1	SAMN11175620	NA	MSSA	Europe		human	Unkonwn	2.78546	32.8928
GCA_009912295.1	SAMN11175639	CC15	MSSA	Europe	ST582	human	Unkonwn	2.7468	32.8
GCA_009912335.1	SAMN11175631	CC59	MSSA	Europe	ST59	human	Unkonwn	2.7342	32.9
GCA_009912355.1	SAMN11175629	NA	MSSA	Europe	ST7	human	Unkonwn	2.76568	32.8663
GCA_009912375.1	SAMN11175624	CC45	MSSA	Europe	ST45	human	Unkonwn	2.76862	32.9656
GCA_009912415.1	SAMN11175636	CC15	MSSA	Europe	ST582	human	Unkonwn	2.71212	32.7982
GCA_009912435.1	SAMN11175635	NA	MSSA	Asia		human	Unkonwn	2.94997	32.9
GCA_009912455.1	SAMN11175625	CC45	MSSA	Europe	ST45	human	Unkonwn	2.67231	33
GCA_009912475.1	SAMN11175632	CC45	MSSA	Europe	ST45	human	Unkonwn	2.94828	32.8
GCA_009912495.1	SAMN11175627	NA	MSSA	NR	ST20	human	Unkonwn	2.77642	33
GCA_009912535.1	SAMN11175626	NA	MSSA	NR	ST26	human	Unkonwn	2.79039	32.8
GCA_009912555.1	SAMN11175619	CC30	MSSA	NR	ST30	human	Unkonwn	2.79175	32.7727
GCA_009912595.1	SAMN11175623	NA	MSSA	NR		human	Unkonwn	2.84788	32.8
GCA_009912615.1	SAMN11175618	NA	MSSA	NR		human	Unkonwn	2.74779	32.8
GCA_009912635.1	SAMN11175607	CC8	MSSA	NR	ST8	human	Unkonwn	2.70637	32.9
GCA_009912655.1	SAMN11175622	NA	MSSA	NR		human	Unkonwn	2.75843	32.7607
GCA_009912675.1	SAMN11175615	CC30	MSSA	NR	ST30	human	Unkonwn	2.81904	32.8
GCA_009912695.1	SAMN11175614	CC45	MSSA	NR	ST45	human	Unkonwn	2.78631	32.9659
GCA_009912715.1	SAMN11175617	CC30	MSSA	NR	ST30	human	Unkonwn	2.89638	32.9
GCA_009912735.1	SAMN11175613	CC30	MSSA	NR	ST30	human	Unkonwn	2.82397	32.853
GCA_009912755.1	SAMN11175608	CC8	MSSA	NR	ST27	human	Unkonwn	2.79947	32.7699
GCA_009912775.1	SAMN11175612	CC8	MSSA	NR	ST27	human	Unkonwn	2.75672	32.7695
GCA_009912795.1	SAMN11175598	CC30	MSSA	NR	ST30	human	Unkonwn	2.93343	32.8
GCA_009912815.1	SAMN11175603	CC45	MSSA	NR	ST45	human	Unkonwn	2.75237	32.9
GCA_009912835.1	SAMN11175606	CC30	MSSA	NR	ST30	human	Unkonwn	2.84879	32.9
GCA_009912855.1	SAMN11175611	CC15	MSSA	NR	ST15	human	Unkonwn	2.80022	32.8667
GCA_009912875.1	SAMN11175610	NA	MSSA	NR		human	Unkonwn	2.74118	32.8661
GCA_009912895.1	SAMN11175594	CC5	MRSA	NR	ST225	human	Unkonwn	2.93228	32.8172
GCA_009912915.1	SAMN11175604	CC8	MSSA	NR	ST8	human	Unkonwn	2.77835	32.7685
GCA_009912935.1	SAMN11175609	CC121	MSSA	NR	ST121	human	Unkonwn	2.84006	32.8
GCA_009912955.1	SAMN11175605	CC121	MSSA	NR	ST121	human	Unkonwn	2.84229	32.9
GCA_009912975.1	SAMN11175587	CC5	MRSA	NR	ST225	human	Unkonwn	2.82544	32.8983
GCA_009912995.1	SAMN11175588	CC5	MRSA	NR	ST225	human	Unkonwn	2.82406	32.9
GCA_009913015.1	SAMN11175589	CC5	MRSA	NR	ST225	human	Unkonwn	2.89781	32.8464
GCA_009913035.1	SAMN11175599	NA	MSSA	NR	ST25	human	Unkonwn	2.78572	32.7721
GCA_009913055.1	SAMN11175600	CC5	MSSA	NR	ST5	human	Unkonwn	2.81927	32.9
GCA_009913075.1	SAMN11175601	CC30	MSSA	NR	ST30	human	Unkonwn	2.8219	32.9
GCA_009913095.1	SAMN11175593	CC5	MRSA	NR	ST225	human	Unkonwn	2.8874	32.8462
GCA_009913115.1	SAMN11175590	CC45	MRSA	NR	ST45	human	Unkonwn	2.80449	32.9
GCA_009913135.1	SAMN11175596	CC5	MRSA	NR	ST225	human	Unkonwn	2.89073	32.8464
GCA_009913155.1	SAMN11175592	CC5	MRSA	NR	ST225	human	Unkonwn	2.88124	32.8461
GCA_009913175.1	SAMN11175591	CC5	MRSA	NR	ST225	human	Unkonwn	2.84696	32.8454
GCA_009913195.1	SAMN11175595	CC5	MRSA	NR	ST225	human	Unkonwn	2.87174	32.9
GCA_009913215.1	SAMN11175602	CC30	MSSA	NR	ST30	human	Unkonwn	2.81424	32.8
GCA_009914455.1	SAMN13025165	CC59	MRSA	Asia	ST59	human	2018	2.83241	32.8764
GCA_009937785.1	SAMN11175642	CC8	MSSA	NR	ST8	human	Unkonwn	2.90432	32.7501
GCA_010669265.1	SAMN13008646	CC5	MRSA	Asia	ST5	human	2013	2.94097	32.6841
GCA_011032785.1	SAMN13975784	NA	MSSA	America		tetrapod	2018	2.77791	32.8768
GCA_011035105.1	SAMN13612188	CC5	MRSA	Europe	ST6	human	2011	2.8117	32.8677
GCA_012044215.1	SAMN14466324	CC15	MSSA	Asia	ST15	tetrapod	2015	2.74149	32.9
GCA_012044475.1	SAMN14466325	CC5	MSSA	Asia	ST587	tetrapod	2015	2.74492	32.9
GCA_012974825.1	SAMN11254210	CC5	MSSA	Asia	ST6	human	2014	2.76643	32.8671
GCA_013003945.1	SAMN14667806	CC59	MRSA	Asia	ST59	human	2017	2.8603	32.9
GCA_013004085.1	SAMN14820654	NA	MSSA	Asia		poultry	2019	2.92945	32.9511
GCA_013008375.1	SAMN14830786	CC15	MRSA	Europe	ST22	human	2009	2.84353	32.8
GCA_013046865.1	SAMN14832454	NA	MRSA	Asia	ST3195	human	2011	2.86138	32.8688
GCA_013046885.1	SAMN14832387	CC59	MRSA	Asia	ST59	human	2010	2.82191	32.8641
GCA_013187685.1	SAMN07285687	NA	MSSA	Asia	ST707	NR	Unkonwn	2.91203	32.8669
GCA_013305885.1	SAMN14375130	CC5	MSSA	America	ST5	human	2016	2.73373	32.7805
GCA_013305905.1	SAMN14375129	CC5	MRSA	America	ST5	human	2016	2.85766	32.8804
GCA_013305955.1	SAMN14375125	CC5	MSSA	America	ST5	human	2016	2.87057	32.8459
GCA_013307005.1	SAMN14375127	CC8	MRSA	America	ST8	human	2017	2.92213	32.7575
GCA_013307025.1	SAMN14375126	CC5	MRSA	America	ST5	human	2016	2.90477	32.8469
GCA_013307065.1	SAMN14375128	CC8	MRSA	America	ST8	human	2017	2.90758	32.7786
GCA_013307085.1	SAMN11242055	NA	MSSA	Asia	ST7	human	2014	2.8243	32.8465
GCA_013363895.1	SAMN14910682	CC80	MSSA	Europe	ST80	human	2015	2.78966	33
GCA_013389715.1	SAMN15361562	CC8	MRSA	Europe	ST239	human	2016	2.97503	32.8945
GCA_013394425.1	SAMD00212273	CC8	MRSA	Asia	ST8	human	2013	2.87747	32.7626
GCA_013414865.1	SAMN13028851	CC1	MRSA	Oceania	ST1	human	2005	2.83885	32.7663
GCA_013415955.1	SAMN13025398	CC1	MRSA	America	ST1	human	2005	2.93602	32.8724
GCA_013415975.1	SAMN13028840	CC1	MRSA	America	ST1	human	2009	2.80918	32.8
GCA_013415995.1	SAMN13028842	CC1	MRSA	America	ST1	human	2011	2.93248	32.844
GCA_013426235.1	SAMN13028838	CC1	MRSA	America	ST1	human	2005	2.91039	32.8754
GCA_013467165.1	SAMN14986023	CC30	MSSA	Europe	ST30	human	2001	2.85302	32.8
GCA_013467405.1	SAMN14986024	CC30	MRSA	Europe	ST30	human	2001	2.87727	32.8
GCA_013836525.1	SAMN15430096	CC8	MRSA	Europe	ST630	human	2016	2.92071	32.6984
GCA_013836745.1	SAMN15430097	CC8	MRSA	Europe	ST630	human	2018	2.87956	32.6984
GCA_014696255.1	SAMN14550073	NA	MRSA	Africa		human	2016	2.88033	32.9
GCA_014696415.1	SAMN14559931	NA	MSSA	Africa		human	2016	2.77262	32.9
GCA_014696535.1	SAMN14550524	NA	MSSA	Africa		human	2016	2.79371	32.9
GCA_014696685.1	SAMN14598160	NA	MRSA	Africa		human	2016	2.84263	32.8
GCA_014696835.1	SAMN14598174	NA	MSSA	Africa		human	2016	2.80175	32.9
GCA_014696975.1	SAMN14598229	NA	MRSA	Africa		human	2016	2.7888	32.8
GCA_014844155.1	SAMN12252225	CC398	MRSA	Asia	ST398	human	2018	2.74703	32.8
GCA_014876755.1	SAMEA5243365	NA	MSSA	Europe	ST4581	tetrapod	1981	2.75502	32.7
GCA_015219885.1	SAMN11974903	NA	MRSA	Asia	ST2066	human	Unkonwn	2.91759	32.8616
GCA_015219905.1	SAMN11974904	CC1	MRSA	Asia	ST772	human	Unkonwn	2.94159	32.8924
GCA_015219925.1	SAMN11974905	NA	MSSA	Asia	ST2066	human	Unkonwn	2.89268	32.8138
GCA_015220695.1	SAMN11974902	CC1	MRSA	Asia	ST772	human	Unkonwn	2.85327	32.7927
GCA_015244035.1	SAMN15887715	CC8	MSSA	Asia	ST630	human	2018	2.84275	32.7
GCA_015290965.1	SAMN16574825	NA	MSSA	America		human	2018	2.82626	32.9
GCA_015475575.1	SAMN15239172	CC8	MRSA	America	ST8	human	Unkonwn	2.87752	32.7955
GCA_015732455.1	SAMN16093280	CC15	MSSA	America	ST582	human	2019	2.79219	32.9
GCA_015767475.1	SAMN16872357	CC9	MRSA	Europe	ST9	tetrapod	2008	2.75585	32.8028
GCA_015767495.1	SAMN16871896	CC398	MRSA	Asia	ST398	tetrapod	2016	2.8857	32.9811
GCA_015999445.1	SAMN16563685	CC1	MSSA	Asia	ST1	tetrapod	2019	2.87937	32.8837
GCA_016065215.1	SAMN16824906	CC97	MRSA	Asia	ST1153	human	2018	2.8272	32.8
GCA_016413705.1	SAMN17109638	CC1	MSSA	Africa	ST1	tetrapod	2019	2.85276	32.853
GCA_016413725.1	SAMN17109637	CC1	MSSA	Africa	ST3926	tetrapod	2019	2.83125	32.8385
GCA_016496025.1	SAMN15854353	NA	MRSA	Asia		human	2018	2.89375	32.6884
GCA_016591995.1	SAMD00258402	CC5	MRSA	Asia	ST5	human	1985	2.86332	32.8638
GCA_016727585.1	SAMN16357255	CC5	MSSA	Europe	ST6	human	Unkonwn	2.77647	32.768
GCA_016889145.1	SAMN16357388	CC8	MSSA	America	ST8	NR	Unkonwn	2.89187	32.7707
GCA_016889945.1	SAMN16357387	CC8	MSSA	America	ST8	NR	Unkonwn	2.88876	32.7751
GCA_016894285.1	SAMN15354353	NA	MSSA	Oceania	ST25	human	2018	2.81749	32.7984
GCA_017088185.1	SAMN14225423	CC8	MRSA	Oceania	ST8	human	1995	2.82042	32.7691
GCA_017088305.1	SAMN14225426	CC1	MRSA	Oceania	ST1	human	1995	2.80146	32.7657
GCA_017088385.1	SAMN14225473	NA	MRSA	Oceania	ST78	human	1995	2.79151	32.763
GCA_017161095.1	SAMN13388595	CC97	MSSA	Europe	ST97	human	2019	2.74697	32.8748
GCA_017798245.1	SAMN15828263	NA	MSSA	Africa		environment	2016	2.80927	32.8365
GCA_018075265.1	SAMN18679467	CC9	MSSA	Asia	ST9	NR	2021	2.85988	32.9
GCA_018093065.1	SAMN17983074	NA	MSSA	America	ST182	human	2016	2.80338	32.8506
GCA_018093105.1	SAMN17983076	CC15	MSSA	Europe	ST582	human	2017	2.75651	32.7958
GCA_018093205.1	SAMN17983075	NA	MSSA	Europe	ST12	human	2013	2.72088	32.8986
GCA_018093225.1	SAMN17983077	NA	MSSA	Europe		human	2016	2.67317	32.8963
GCA_018141385.1	SAMN13613317	CC398	MSSA	Europe	ST398	tetrapod	2019	2.74455	33
GCA_018292225.1	SAMN18317715	NA	MSSA	Europe		human	2017	2.88345	32.9
GCA_018292245.1	SAMN18317713	NA	MSSA	Europe		human	2017	2.81626	32.8
GCA_018292265.1	SAMN18317714	NA	MSSA	Europe		human	2017	2.73634	32.9
GCA_018399115.1	SAMN18227822	NA	MSSA	Asia		human	2015	2.91424	32.9
GCA_018732165.1	SAMN19460184	NA	MSSA	America		NR	Unkonwn	2.69719	32.8
GCA_018968725.1	SAMN19690183	NA	MSSA	Europe		NR	Unkonwn	2.73956	32.9
GCA_018987365.1	SAMN19700552	CC59	MRSA	Asia	ST59	human	2012	2.78958	32.9
GCA_900004855.1	SAMEA3432862	NA	MSSA	Africa	ST152	human	2005	2.77808	32.8
GCA_900017775.1	SAMEA3733527	CC5	MRSA	Oceania	ST5	human	2005	2.85737	32.7703
GCA_900092595.1	SAMEA4072170	CC8	MSSA	Oceania	ST254	human	2016	2.8789	32.9
GCA_900096745.1	SAMEA4443152	NA	MSSA	Oceania	ST88	human	2013	2.77158	32.9
GCA_900129335.1	SAMEA17757418	CC8	MRSA	Europe	ST8	human	1995	2.82187	32.7456
GCA_900155335.1	SAMEA36497668	NA	MRSA	Oceania		human	2015	2.86639	32.8715
GCA_900323905.1	SAMEA104667425	CC15	MSSA	Europe	ST15	human	1999	2.73099	32.9
GCA_900323925.1	SAMEA104667422	NA	MSSA	Europe		human	1999	2.73015	32.9
GCA_900323955.1	SAMEA104667424	NA	MSSA	Europe		human	1999	2.73018	32.9
GCA_900323965.1	SAMEA104667423	NA	MSSA	Europe		human	1999	2.73018	32.9
GCA_900324045.1	SAMEA104667427	CC15	MSSA	Europe	ST15	human	1999	2.73098	32.9
GCA_900324065.1	SAMEA104667426	CC15	MSSA	Europe	ST15	human	1999	2.73098	32.9
GCA_900324205.1	SAMEA104710485	CC398	MRSA	Europe	ST398	human	2006	2.89587	32.8589
GCA_900324215.1	SAMEA104710487	CC398	MRSA	Europe	ST398	human	2008	2.89167	33
GCA_900324225.1	SAMEA104710491	CC398	MRSA	Europe	ST398	human	2010	2.87941	33
GCA_900324235.1	SAMEA104710489	CC398	MRSA	Europe	ST398	human	2010	2.95909	33
GCA_900324245.1	SAMEA104710492	NA	MRSA	Europe		human	2011	2.89154	33
GCA_900324255.1	SAMEA104710486	CC398	MRSA	Europe	ST398	human	2008	2.85731	33
GCA_900324265.1	SAMEA104710493	CC398	MRSA	Europe	ST398	human	2011	2.90646	33
GCA_900324275.1	SAMEA104710490	CC398	MRSA	Europe	ST398	human	2010	2.84351	33
GCA_900324285.1	SAMEA104710488	CC398	MRSA	Europe	ST398	human	2010	2.78993	33
GCA_900324295.1	SAMEA104710500	CC398	MRSA	Europe	ST398	human	2012	2.86686	33
GCA_900324305.1	SAMEA104710497	CC398	MRSA	Europe	ST398	human	2011	2.85496	33
GCA_900324315.1	SAMEA104710496	CC398	MRSA	Europe	ST398	human	2011	2.91088	33
GCA_900324325.1	SAMEA104710498	CC398	MRSA	Europe	ST398	human	2011	2.86877	33
GCA_900324335.1	SAMEA104710499	CC398	MRSA	Europe	ST398	human	2012	2.87109	33
GCA_900324345.1	SAMEA104710501	CC398	MRSA	Europe	ST398	human	2012	2.92278	33
GCA_900324355.1	SAMEA104710494	CC398	MRSA	Europe	ST398	human	2011	2.81169	32.9
GCA_900324365.1	SAMEA104710503	CC398	MRSA	Europe	ST398	human	2013	2.862	33
GCA_900324385.1	SAMEA104710504	CC398	MRSA	Europe	ST398	human	2013	2.90489	33
GCA_900324405.1	SAMEA104710505	CC398	MRSA	Europe	ST398	human	2014	2.89787	33
GCA_900324415.1	SAMEA104710506	CC398	MRSA	Europe	ST398	human	2015	2.87555	33
GCA_900474525.1	SAMEA3491711	CC8	MRSA	NR	ST8	NR	1998	2.93585	32.8
GCA_900474535.1	SAMEA3500267	NA	MSSA	NR	ST351	tetrapod	1948	2.7022	32.8
GCA_900474555.1	SAMEA3491703	CC5	MSSA	Europe	ST1148	NR	1988	2.76108	32.9
GCA_900474565.1	SAMEA3518008	NA	MSSA	NR		NR	1951	2.75108	33
GCA_900474575.1	SAMEA3491695	CC8	MRSA	Europe	ST240	human	1956	2.9515	32.9
GCA_900474665.1	SAMEA3518003	CC97	MSSA	Europe	ST97	NR	1955	2.71828	32.9
GCA_900474675.1	SAMEA3504578	NA	MSSA	NR		human	1930	2.77436	32.9
GCA_900474695.1	SAMEA3504580	NA	MSSA	Europe	ST350	NR	1933	2.8189	32.9
GCA_900474715.1	SAMEA3504582	CC9	MSSA	Oceania	ST9	NR	1941	2.84993	32.9
GCA_900474725.1	SAMEA3491706	CC8	MRSA	Europe	ST8	NR	1988	2.94908	32.9
GCA_900474735.1	SAMEA3504573	CC8	MRSA	NR	ST8	NR	1998	2.86982	32.9
GCA_900474755.1	SAMEA3518004	CC97	MSSA	NR	ST97	NR	1963	2.83528	32.8
GCA_900475055.1	SAMEA3614277	CC8	MSSA	Europe	ST239	human	1986	2.82759	32.9
GCA_900475245.1	SAMEA3672889	NA	MSSA	Europe		human	1943	2.83	32.9
GCA_900478245.1	SAMEA3233551	CC30	MRSA	NR	ST36	NR	2015	2.90261	32.8
GCA_900607245.1	SAMEA5047402	CC8	MRSA	Oceania	ST239	human	2003	2.93044	32.9
GCA_900607255.1	SAMEA5047399	CC8	MRSA	Oceania	ST239	human	2005	2.93648	32.742
GCA_900607265.1	SAMEA5047398	CC8	MRSA	Oceania	ST239	human	2001	3.07971	32.8028
GCA_900607275.1	SAMEA5047401	CC8	MRSA	Oceania	ST239	human	1998	2.93019	32.9
GCA_900607285.1	SAMEA104317636	CC8	MRSA	Oceania	ST239	human	2007	2.93618	32.9
GCA_900607295.1	SAMEA104317472	CC8	MRSA	Oceania	ST239	human	2012	2.98021	32.9
GCA_900607305.1	SAMEA5047400	CC8	MRSA	Oceania	ST239	human	1981	3.0233	32.686
GCA_900620215.1	SAMEA5099550	CC1	MSSA	Oceania	ST1	human	2007	2.75011	32.7647
GCA_900620225.1	SAMEA5099551	CC5	MSSA	Oceania	ST5	human	2007	2.76066	32.8438
GCA_900620235.1	SAMEA5099552	CC15	MRSA	Oceania	ST22	human	2008	2.82577	32.7982
GCA_900620245.1	SAMEA5099553	CC8	MRSA	Oceania	ST239	human	2008	3.07993	32.7981
GCA_900620255.1	SAMEA5099554	CC8	MRSA	Oceania	ST8	human	2008	2.91976	32.7743
GCA_900635095.1	SAMEA2771254	NA	MSSA	NR	ST25	NR	2015	2.7499	32.8
GCA_900635245.1	SAMEA3491692	CC15	MRSA	NR	ST22	NR	2007	2.84441	32.8
GCA_900635255.1	SAMEA3491693	NA	MRSA	Europe	ST425	environment	2007	2.75053	33
GCA_900635265.1	SAMEA3491698	CC8	MRSA	NR	ST8	NR	1989	2.84663	32.8
GCA_900635275.1	SAMEA3499061	NA	MSSA	Oceania		NR	1938	2.69378	32.8
GCA_900635285.1	SAMEA3491715	CC97	MSSA	NR	ST97	NR	1946	2.83527	32.8
GCA_900635305.1	SAMEA3504579	CC97	MSSA	America	ST464	human	1933	2.75071	32.9
GCA_900635315.1	SAMEA3518011	CC133	MSSA	NR	ST133	tetrapod	1954	2.8438	32.9
GCA_900635335.1	SAMEA3529261	CC30	MSSA	Europe	ST30	human	1986	2.83841	32.8
GCA_900635505.1	SAMEA3518006	CC97	MSSA	America	ST464	NR	1931	2.75984	32.9
GCA_900635905.1	SAMEA3251419	CC15	MRSA	Europe	ST22	human	2005	2.83235	32.8
GCA_900636335.1	SAMEA3499041	CC133	MSSA	NR	ST133	tetrapod	1949	2.85984	32.9
GCA_900636395.1	SAMEA3499063	NA	MSSA	NR		NR	1941	2.79296	32.9
GCA_900636695.1	SAMEA3724096	CC133	MSSA	NR	ST133	tetrapod	1924	2.83667	32.9
GCA_900637155.1	SAMEA4076710	CC30	MSSA	NR	ST30	human	2003	2.95538	32.9
GCA_903932595.1	SAMEA6377381	CC5	MRSA	America	ST5	tetrapod	2005	2.97105	32.9
GCA_903932605.1	SAMEA6377380	CC5	MRSA	America	ST5	human	2005	2.97238	32.9

## Sheet: Supplementary Table 2
Supplementary Table 2 Output of SLING
Domain	HMMER_score	Contig	replicons	Strand	Hit_length	Hit_start	Hit_stop	Upstream_length	Upstream_delta	Upstream_start	Upstream_stop	Downstream_length	Downstream_delta	Downstream_start	Downstream_stop	Hit	Upstream	Downstream	Source
HD_3	34.5	AJ938182.1	chromosome	+	223	778631	779299	1	-	-	-	198	36	779335	779532	ATGGAGGAGGTAATTGAAATGGGTGTACATCAATATTTTAAAAGATTATCAGATATGGAAAGACTTATAAGATTACCTGGAAAATTTAAATATTTTGAACACAATGTTGCAGCACACTCCTTTAAAGTAACTAAAATTGCTCAATATCTAGCAACAGTTGAAGAATATCATGGACGAAAGATTAATTGGAAAAGCTTATATGAAAAAGCATTAAATCATGATTTCGCTGAAGTGTTTACTGGTGATATAAAAACACCTGTTAAATATGCGAGTAGTGAATTAAAAAAATTATTTTCGCAAGTTGAAGAAGAAATGGTAGAGACCTTTATTGAAGAAGAAATTCCATTACAATATAGAGATGTTTATAAGCAACGACTGCAAGAAGGTAAAGATGATTCA…	-	TTGGTAGTATTGTTTAGTGTAATAACAAGAAGTAAATGGGTCGGTACTATTCTGACATTAATTTTAATTGGTGCCTCAATCTATAAAGAGTATTTCCATAACGAGTGGATTATTTTTATTGATGTAGTGTCATTATTAGCTGGTTATTTAATTATAGATCAACTCGAATTTCATAAACATCAAGATGAAGATCGCTAA	Sixframe
ANT	101.6	AJ938182.1	chromosome	-	263	1883134	1883922	216	16	1883938	1884153	1	-	-	-	ATGCAAGCATTACAAACATTTAATTTTAAAGAGCTACCAGTAAGAACAGTAGAAATTGAAAACGAACCTTATTTTGTAGGAAAAGATATTGCTGAGATTTTAGGATATGCAAGAGCAGACAATGCCATTAGAAATCATGTTGATAGCGAGGACAAGCTGACGCACCAATTTAGTGCATCAGGTCAAAACAGAAATATGATCATTATCAACGAATCAGGATTATACAGTTTAATCTTCGATGCTTCTAAACAAAGTAAAAACGAAAACATTAGAGAAACCGCTCGGAAATTCAAACGATGGGTAACATCAGATGTCCTACCAGCTATTCGAAAACACGGTATATACGCAACAGACAATGTAATTGAACAAACATTAAAAGATCCAGACTACATCATTACA…	ATGTTGAAGAATTTCAACGACATTAGAAAAGATAAAAAAGTATCTCTGGTAGATTTAGCTGATTTGTTAGAAGTCAGATACCAAACTGTAGCCGATAAAATCAATGGCGTTTCAGATTTTAAATTTGGAGAAGCTCTACTTATCAAAAATACGTATTTTCCAGAGTATGATATCGAATTTCTTTTTGAAAAAGAAAAAGAAAAACAAACATCTTAA	-	Sixframe
HD	44	AJ938182.1	chromosome	-	195	1582049	1582633	1	-	-	-	324	31	1581695	1582018	ATGAACATTGAAAAAGCAAAACGGCTTGCAAAAGAGAAATTGCCAGAGAAACGTTATAATCATTCTTTAAGAGTTGCAGAAACAGCGATTAAATTAGCAGAAATTTATGATGGAGACACTAGTAAAGTAGAATTAGCAGGTGTATTACATGATTTCTGTAAATATGATGATTTAGGTAAAATGTATCAAATTGTTCGACAATACGAATTAGGTAATGATCTACTGAGTTATGGTAGTGAAATATTGCATGGTCCTGTGTGTGCAGCAATCATGGAACATGAATATGGTATCAATGATGAGGAAGTATTAATGGCTATCAAATACCATACTACTGGACGTCAACAAATGACAAAAACTGAAAAACTGATTTTTATTGCAGATTACATCGAACCTGGAAGA…	-	GTGGATGCAATTGACAATAAAAAAGGCGAAGATACGATTTCTTTAGAAATGAAAGGTATCAGCGATATGACAGATTATTTTGTTGTAACGCACGGAAATAATGAACGACAAGTTCAAGCGATTGCTAGAGCGGTGAAAGAAGTAGCCAATGAACAAAATATAGAAGTAAAACGTATGGAAGGATACAATGAAGCGCGTTGGATATTAATTGACTTAGCTGATGTTGTGGTACATGTTTTCCATAAAGACGAAAGAAATTATTATAATATTGAAAAGTTATATCAAGATGCACCATTAGAATCATATGGTCAGGTTGCGTATTAA	Sixframe
ANT	114.3	AJ938182.1	chromosome	-	250	1881557	1882306	1	-	-	-	216	16	1881326	1881541	ATGCAAGCATTACAAACAAAATCGAACATCGGCGAAATGTTCAACATACAAGAAAAAGAAAATGGAGAAATCGCAATAAGTGCAAGAGAGTTATATAAAGCTTTGGAAGTTAAAAAGCGTTTTAGCGCTTGGGCAGAAATTAACTTGAAGCATTTCAAAGAAAATAGGGATTTTACAAGTGTACTTACAAGTACGGTTGTTAATAACGGAGCTGTAAGACAACTAGAAGATTATGCTTTAACACTTGATGTAGCTAAACATGTTGCAATGATGTCAGGTACAGAAAAAGGTTTTGATTTTAGAGAGTATTTCATCCAAGTTGAAAAAGCATGGAATAGCCCAGAAATGATTATGCAACGTGCTTTAAAAATTGCTAACAACACAATCAATCAATTAGAA…	-	ATGAACACAAAAACGTGGTGGACAATGAAAGATCTTGAAACAGAAACAAGCAAGTCACGTAACTGGTTAAAGAAAAATATTTTAGAAGTTCCGGTATATAAAAAAGAAATAGAAGAATTCGCACACTATCCAATAAATAGAAATGATGAATATCGATTTGTAGGCAGTAAAATGAAACAGTTTTTAGAAGATAAATTCAAATTGATATTAGGTTAA	Sixframe
YoeB_toxin	131	AJ938182.1	chromosome	-	89	2418818	2419084	252	0	2419084	2419335	1	-	-	-	ATGGCTAGGTTAAATATTACGTTTTCGCCTCAAGCCTTTGAAGATTATAAGTATTTTCAGCAGAACGATAAAAAAATGGTGAAGAAGATTAATGAGTTACTTAAAAGTATTGACAGAAATGGCGCATTGAAAGGTATAGGTAAGCCTGAAAAGTTAAAATCGAATCTGACTGGGTATTATAGTAGACGTATCAATCACGAACATAGATTGGTTTATACAGTAGATGACAATCATATAAAAATAGCATCATGTAAATACCATTATTAA	ATGATTATTAAAAATTATTCATACGCTCGACAGAATTTAAAGGCACTTATGACAAAAGTAAATGATGATAGTGATATGGTAACTGTAACATCTACTGATGATAAAAACGTAGTAATCATGTCAGAATCAGATTATAACTCCATGATGGAAACACTTTACCTCCAACAGAATCCAAATAATGCTGAACACTTAGCTCAATCAATTGCAGATCTAGAACGTGGGAAAACTATAACGAAAGATATAGATGTATAA	-	Sixframe
YoeB_toxin	38.5	AJ938182.1	chromosome	-	89	2475160	2475426	258	0	2475426	2475683	1	-	-	-	ATGAACAATTACACGGTTAAGATAAAAAATTCGGCGAAGTTAGATTTAAAGAAAATAAAACATCCTTATTTAAAGAAGTCATTTTTAGAAATTGTTGAGACTTTAAAAAATGATCCGTATAAAATAACACAATCCTTTGAAAAATTAGAACCTAAATATTTAGAGCGATATTCAAGAAGAATTAACCATCAGCACAGGATCGTCTATACCGTAGATGATCGAAATAAAGAAGTATTAATACTATCGGCATGGTCACATTATGATTAA	ATGATTATCACTAGCCCTACAGAAGCGAGAAAGCATTTTTATCAATTACTAAAAAATGTTAATAATAATCACGAACCAATTTATATTAGTGGTAATAATGCCGAAAATAATGCTGTGATTATAGGTTTAGAAGATTGGAAAAATATACAAGAGACAATATATCTTGAATCTACTGGTACAATGGACAAAGTAAGAGAAAGAGAAAAAGATAGTAGTGGTACAACAAATATAGATGATATTGATTGGGATAATCTGTAA	-	Sixframe
HD	30.7	AM990992.1	chromosome	+	222	2211368	2212033	1	-	-	-	162	114	2212147	2212308	ATGGGGAGTGTAACTTTAATGCAACAATCAGACATCATTAGTGCAGCCAAAAAATATATGGAATCTATTCATCAAAATGATTATACAGGCCATGATATTGCTCATGTATATCGTGTCACTGCTTTAGCTAAATCAATCGCTGAAAATGAAGGTGTTAATGATACTTTAGTCATTGAACTCGCATGTTTGCTTCATGATACCGTTGACGAAAAAGTTGTAGATGCTAACAAACAATATGCTGAATTGAAGTCCTTTTTATCTTCTTTATCACTATCAACCGAAGATCAAGAGCACATTTTATTTATTATTAATAATATGAGCTATCGCAATGGTAAAAACGATCATGTCACTTTAACTTTAGAAGGTCAAATTGTCAGGGATGCAGATCGTCTTGATGCT…	-	ATGATGTGCTGTTGTGGAAGCTTGGTGTCGTGCCATGCTACTTTGATGTGCTGTTGTGGGAGCTTGGTGTTGGTGCCATGTTACTTTGATGTGCTGTTGTGGAAGCTTGGTGTCATGCCATGCTACTTTGATGCGCTGGTACTACGATGCGTCTTGATGTAG	Sixframe
HD	44	AM990992.1	chromosome	-	195	1740736	1741320	1	-	-	-	324	31	1740382	1740705	ATGAACATTGAAAAAGCAAAACGGCTTGCAAAAGAGAAACTGCCAGAGAAACGTTATAATCATTCTTTAAGAGTTGCAGAAACAGCGATTAAATTAGCAGAAATTTATGATGGAGACACTAGTAAAGTAGAATTAGCAGGTGTATTACATGATTTCTGTAAATATGATGATTTAGGTAAAATGTATCAAATTGTTCGACAATACGAATTAGGTAATGATCTACTGAGTTATGGTAGTGAAATATTGCATGGCCCAGTGTGTGCAGCAATCATGGAACATGAATATGGTATCAATGATGAGGAAGTATTAATGGCTATCAAATACCATACTACGGGACGTCAACAAATGACAAAAACTGAAAAACTGATTTTTATTGCAGATTACATCGAACCTGGAAGA…	-	GTGGATGCAATTGACAATAAAAAAGGCGAAGATACGATTTCTTTAGAAATGAAAGGTATCAGCGATATGACAGATTATTTTGTTGTAACGCACGGAAATAATGAACGACAAGTTCAAGCTATTGCTAGAGCGGTGAAAGAAGTAGCCAATGAACAAAATATAGAAGTAAAACGTATGGAAGGTTACAATGAAGCGCGTTGGATATTAATTGACTTAGCTGATGTTGTGGTACATGTTTTCCATAAAGACGAAAGAAATTATTATAATATTGAAAAGTTATATCAAGATGCACCATTAGAATCATATGGTCAGGTTGCGTATTAA	Sixframe
HD_3	34.4	AM990992.1	chromosome	+	223	874858	875526	1	-	-	-	198	36	875562	875759	ATGGAGGAGGTAATTGAAATGGGTGTACATCAATATTTTAAAAGATTATCAGATATGGAAAGACTTATAAGATTACCTGGAAAATTTAAATATTTTGAACACAATGTTGCAGCGCACTCCTTTAAAGTAACTAAAATTGCTCAATATCTAGCAACAGTTGAAGAATATCATGGACGAAAGATTAATTGGAAAAGCTTATATGAAAAAGCATTAAATCATGATTTCGCTGAAGTGTTTACTGGTGATATAAAAACACCTGTTAAATATGCGAGTAGTGAATTAAAAAAATTATTTTCGCAAGTTGAAGAAGAAATGGTAGAGACCTTTATTGAAGAAGAAATTCCATTACAATATAGAGATGTTTATAAGCAACGACTGCAAGAAGGTAAAGATGATTCA…	-	TTGGTAGTATTGTTTAGTGTAATAACAAGAAGTAAATGGGTCGGTACTATTCTGACATTAATTTTAATTGGTGCCTCAATCTATAAAGAGTATTTCCATAACGAGTGGATTATTTTTATTGATGTAGTGTCATTATTAGCTGGTTATTTAATTATAGATCAACTCGAATTTCATAAACATCAAGATGAAGATCGCTAA	Sixframe
HD_3	34.4	BA000018.3	chromosome	+	223	811771	812439	1	-	-	-	198	36	812475	812672	ATGGAGGAGGTAATTGAAATGGGTGTACATCAATATTTTAAAAGATTATCAGATATGGAAAGACTTATAAGATTACCTGGAAAATTTAAATATTTTGAACACAATGTTGCAGCACACTCCTTTAAAGTAACTAAAATTGCTCAATATCTAGCAACAGTTGAAGAATATCATGGTCGAAAGATTAATTGGAAAAGCTTATATGAAAAAGCATTAAATCATGATTTCGCTGAAGTGTTTACTGGTGATATAAAAACACCTGTTAAATATGCGAGTAGTGAATTAAAAAAATTATTTTCGCAAGTTGAAGAAGAAATGGTAGAGACCTTTATTGAAGAAGAAATTCCATTACAATATAGAGATGTTTATAAGCAACGACTGCAAGAAGGTAAAGATGATTCA…	-	TTGGTAGTATTATTTAGTGTAATAACAAGAAGTAAATGGGTCGGTACTATTCTGACATTAATTTTAATTGGTGCCTCAATCTATAAAGAGTATTTCCATAACGAGTGGATTATTTTTATTGATGTAGTGTCATTATTAGCTGGTTATTTAATTATAGATCAACTCGAATTTCATAAACATCAAGATGAAGATCGCTAA	Sixframe
ANT	113.9	BA000018.3	chromosome	-	251	2042941	2043693	1	-	-	-	198	16	2042728	2042925	ATGCAAGCATTACAAACAAAATCGAACATAGGCGAAATGTTCAACATACAAGAAAAAGAAAATGGAGAAATCGCAATCAGCGGTCGAGAACTTCATCAAGCATTAGAGGTTAAGACTCCATACAAAAAATGGTTTGAAAGAATGAGTGATTACGGATTTGAAGAAAATATCGATTATATAGTCACGGACATTTTTGTCCATAACCCACTAGGAGGTCGTCAGAATCAAACTGACCACGCACTCACACTAGACACTGCAAAAGAGATTGCAATGATTCAACGTAGTGAACCTGGCAAACGTGCAAGACAATACTTCATCCAAGTTGAAAAAGCATGGAATAGCCCAGAAATGATTATGCAACGTGCTTTAAAAATTGCTAACAACACAATCAATCAATTA…	-	ATGCAAGCTCAAAACAAAAAAGTCATCTATTACTACTATGACGAAGAATGTAATAGACGACCCGTTAATATTCAATACAACGATGGCTACGACTTAATGATAGACCAGCGTTTTATTGAAATGACGCTTGAAAGACATCCGCATTTAAAAAATAACTTTTATGGATTAATAGATGGAAAAGAATTTAAGTTAGATTAA	Sixframe
YoeB_toxin	129.5	BA000018.3	chromosome	-	89	2466001	2466267	252	0	2466267	2466518	1	-	-	-	ATGGCTAGGTTAAATATTACGTTTTCGCCTCAAGCCTTTGAAGATTATAAGTATTTTCAGCAGAACAATAAAAAAATGGTGAAGAAGATTAATGAGTTACTTAAAAGTATTGACAGAAATGGTGCATTGGAAGGTATAGGTAAGCCTGAAAAGTTAAAATCGAATCTGACTGGGTATTATAGTAGACGTATCAATCACGAACATAGATTGGTTTATACAGTAGATGACAATCATATAAAAATAGCATCATGTAAATACCATTATTAA	ATGATTATTAAAAATTATTCATACGCTCGACAGAATTTAAAGGCACTTATGACAAAAGTAAATGATGATAGTGATATGGTAACTGTAACATCTACTGATGATAAAAACGTAGTAATCATGTCAGAATCAGATTATAACTCCATGATGGAAACACTTTACCTCCAACAGAACCCAAATAATGCTGAACACTTAGCTCAATCAATTGCAGATCTAGAACGTGGGAAAACTATAACGAAAGATATAGATGTATAA	-	Sixframe
AHSA1	80.2	BA000018.3	chromosome	-	156	2463506	2463973	1	-	-	-	198	69	2463240	2463437	ATGACGATTAAAGTTGAAGATAATAAAATTATTTTTTCAAGAACGATAGAAGCACCGATTGAAAAGGTGTTTGATGCCTATACGACAAAAGAATTATTTGAAAAATGGTTTCATCCAAAAGGGGCTAGCACAAAAGTATTTCGCTTTAATGCTGTTTCAGGCGGTGATGCATTTTATGCGATTAAAACACCTACAATGACCAGCTATACATTAGCAGAATATAAAACGGTTAAGCGTCCATATTTAATTGAATATATTGACTCATTTGCGACACCTCAAGGTGCAAAAGATACAAAAATGCCAAGCATGAAAATTACTTTGTCATTTTCCAAGAGCAATACAACGAAAACGACAGTGACATCAACATCGGTATTTCCAACAAAAGAAGCCGCTCAACAA…	-	ATGAGGGATGATTCGATGGTAGAACGTTATATCAAAGTTTTAATATTATATATTTTCACAACACTACTATCTTCTATTTCAGTAACGTCAAAATGTGTACCTAATAAAGTTATAAGGTTTATTTTACGTACTGCAATTGGTTACAGTATATTTGCATATGGTTTACATTACTTTTCAAATTTAAAAAAGAATAAGTAA	Sixframe
HD	44	BA000018.3	chromosome	-	195	1626895	1627479	1	-	-	-	324	31	1626541	1626864	ATGAACATTGAAAAAGCAAAACGGCTTGCAAAAGAGAAACTGCCAGAGAAACGTTATAATCATTCTTTAAGAGTTGCAGAAACAGCGATTAAATTGGCAGAAATTTATGATGGAGACACTAGTAAAGTAGAATTAGCAGGTGTATTACATGATTTCTGTAAATATGATGATTTAGGTAAAATGTATCAAATTGTTCGACAATACGAATTAGGTAATGATCTACTGAGTTATGGTAGTGAAATATTGCATGGCCCTGTGTGTGCAGCAATCATGGAACATGAATATGGTATCAATGATGAGGAAGTATTAATGGCTATCAAATACCATACTACTGGACGTCAACAAATGACAAAAACTGAAAAACTGATTTTTATTGCTGATTACATCGAACCTGGAAGA…	-	GTGGATGCAATTGACAATAAAAAAGGCGAAGATACGATTTCTTTAGAAATGAAAGGTATCAGCGATATGACAGATTATTTTGTTGTAACGCACGGAAATAATGAACGACAAGTTCAAGCGATTGCTAGAGCGGTGAAAGAAGTAGCCAATGAACAAAATATAGAAGTAAAACGTATGGAAGGATACAATGAAGCGCGTTGGATATTAATTGACTTAGCTGATGTTGTGGTACATGTTTTCCATAAAGACGAAAGAAATTATTATAATATTGAAAAGTTATATCAAGATGCACCATTAGAATCATATGGTCAGGTTGCGTATTAA	Sixframe
YoeB_toxin	38	BA000018.3	chromosome	-	89	2522494	2522760	258	0	2522760	2523017	1	-	-	-	ATGAGCAATTACACGGTTAAGATTAAAAATTCAGCGAAATCAGATTTAAGGAAAATAAAACATTCTTATTTAAAGAAGTCATTTTTAGAAATTGTTGAGACTTTAAAAAATGATCCGTATAAAATAACACAATCTTTTGAAAAATTAGAGCCTAAATATTTAGAGCGATATTCAAGAAGAATTAACCATCAGCACAGGGTCGTCTATACCGTAGATGATCGAAATAAAGAAGTATTAATACTATCGGCATGGTCACATTATGATTAA	ATGATTATCACTAGCCCTACAGAAGCGAGAAAAGATTTTTATCAATTACTAAAAAATGTTAATAATAATCACGAACCAATTTATATTAGTGGCAATAATGCCGAAAATAATGCTGTGATTATAGGTTTAGAAGATTGGAAAAGTATACAAGAGACAATATATCTTGAATCTACTGGTACAATGGACAAAGTAAGAGAAAGAGAAAAAGATAATAGTGGTACAACAAATATAGATGATATTGATTGGGATAATCTTTAA	-	Sixframe
HD_3	34.4	BA000017.4	chromosome	+	223	835964	836632	1	-	-	-	198	36	836668	836865	ATGGAGGAGGTAATTGAAATGGGTGTACATCAATATTTTAAAAGATTATCAGATATGGAAAGACTTATAAGATTACCTGGAAAATTTAAATATTTTGAACACAATGTTGCAGCACACTCCTTTAAAGTAACTAAAATTGCTCAATATCTAGCAACAGTTGAAGAATATCATGGTCGAAAGATTAATTGGAAAAGCTTATATGAAAAAGCATTAAATCATGATTTCGCTGAAGTGTTTACTGGTGATATAAAAACACCTGTTAAATATGCGAGTAGTGAATTAAAAAAATTATTTTCGCAAGTTGAAGAAGAAATGGTAGAGACCTTTATTGAAGAAGAAATTCCATTACAATATAGAGATGTTTATAAGCAACGACTGCAAGAAGGTAAAGATGATTCA…	-	TTGGTAGTATTATTTAGTGTAATAACAAGAAGTAAATGGGTCGGTACTATTCTGACATTAATTTTAATTGGTGCCTCAATCTATAAAGAGTATTTCCATAACGAGTGGATTATTTTTATTGATGTAGTGTCATTATTAGCTGGTTATTTAATTATAGATCAACTCGAATTTCATAAACATCAAGATGAAGATCGCTAA	Sixframe
ANT	114.1	BA000017.4	chromosome	-	252	2120583	2121338	1	-	-	-	198	16	2120370	2120567	ATGCAAGCATTAAAAACAAAATCGAACATCGGCGAAATGTTCAACATACAAGAAAAAGAAAATGGAGAAATCGCAATCAGCGGTCGAGAACTGCATCAAGCATTAGAAGTTTCAACTAGGTACGATAAGTGGTTCGAAAGAATGACGGAATATGGTTTTGAAAACGGGATAGATTTTATTTCGCAAGTTGAAAAAGTACACGGTCAAAAAAGGGCGCGTACTTATGAACAAGTTAATCATATTCTCACTCTCGACACTGCAAAAGAGATTGCAATGATTCAACGTAGTGAACCTGGCAAACGTGCAAGACAATACTTCATCCAAGTAGAGAAAGCATGGAATAGCCCAGAAATGATTATGCAACGTGCTTTAAAAATTGCTAACAACACAATCAATCAA…	-	ATGCAAGCTCAAAACAAAAAAGTCATCTATTACTACTATGACGAAGAAGGTAATAGACGACCCGTTAATATTCAATACAACGATGGCTACGACTTAATGATAGACCCGCGTTTTATTGAAATGACGCTTGAAAGACATCCGCATTTAAAAAATAACTTTTATGGATTAATAGATGGAAAAGAATTTAAGTTAGATTAA	Sixframe
HD	44	BA000017.4	chromosome	-	195	1703306	1703890	1	-	-	-	324	31	1702952	1703275	ATGAACATTGAAAAAGCAAAACGGCTTGCAAAAGAGAAACTGCCAGAGAAACGTTATAATCATTCTTTAAGAGTTGCAGAAACAGCGATTAAATTGGCAGAAATTTATGATGGAGACACTAGTAAAGTAGAATTAGCAGGTGTATTACATGATTTCTGTAAATATGATGATTTAGGTAAAATGTATCAAATTGTTCGACAATACGAATTAGGTAATGATCTACTGAGTTATGGTAGTGAAATATTGCATGGCCCTGTGTGTGCAGCAATCATGGAACATGAATATGGTATCAATGATGAGGAAGTATTAATGGCTATCAAATACCATACTACTGGACGTCAACAAATGACAAAAACTGAAAAACTGATTTTTATTGCTGATTACATCGAACCTGGAAGA…	-	GTGGATGCAATTGACAATAAAAAAGGCGAAGATACGATTTCTTTAGAAATGAAAGGTATCAGCGATATGACAGATTATTTTGTTGTAACGCACGGAAATAATGAACGACAAGTTCAAGCGATTGCTAGAGCGGTGAAAGAAGTAGCCAATGAACAAAATATAGAAGTAAAACGTATGGAAGGATACAATGAAGCGCGTTGGATATTAATTGACTTAGCTGATGTTGTGGTACATGTTTTCCATAAAGACGAAAGAAATTATTATAATATTGAAAAGTTATATCAAGATGCACCATTAGAATCATATGGTCAGGTTGCGTATTAA	Sixframe
YoeB_toxin	129.5	BA000017.4	chromosome	-	89	2537020	2537286	252	0	2537286	2537537	1	-	-	-	ATGGCTAGGTTAAATATTACGTTTTCGCCTCAAGCCTTTGAAGATTATAAGTATTTTCAGCAGAACAATAAAAAAATGGTGAAGAAGATTAATGAGTTACTTAAAAGTATTGACAGAAATGGTGCATTGGAAGGTATAGGTAAGCCTGAAAAGTTAAAATCGAATCTGACTGGGTATTATAGTAGACGTATCAATCACGAACATAGATTGGTTTATACAGTAGATGACAATCATATAAAAATAGCATCATGTAAATACCATTATTAA	ATGATTATTAAAAATTATTCATACGCTCGACAGAATTTAAAGGCACTTATGACAAAAGTAAATGATGATAGTGATATGGTAACTGTAACATCTACTGATGATAAAAACGTAGTAATCATGTCAGAATCAGATTATAACTCCATGATGGAAACACTTTACCTCCAACAGAACCCAAATAATGCTGAACACTTAGCTCAATCAATTGCAGATCTAGAACGTGGGAAAACTATAACGAAAGATATAGATGTATAA	-	Sixframe
YoeB_toxin	38	BA000017.4	chromosome	-	89	2593688	2593954	258	0	2593954	2594211	1	-	-	-	ATGAGCAATTACACGGTTAAGATTAAAAATTCAGCGAAATCAGATTTAAGGAAAATAAAACATTCTTATTTAAAGAAGTCATTTTTAGAAATTGTTGAGACTTTAAAAAATGATCCGTATAAAATAACACAATCTTTTGAAAAATTAGAGCCTAAATATTTAGAGCGATATTCAAGAAGAATTAACCATCAGCACAGGGTCGTCTATACCGTAGATGATCGAAATAAAGAAGTATTAATACTATCGGCATGGTCACATTATGATTAA	ATGATTATCACTAGTCCTACAGAAGCGAGAAAAGATTTTTATCAATTACTAAAAAATGTTAATAATAATCACGAACCAATTTATATTAGTGGCAATAATGCCGAAAATAATGCTGTGATTATAGGTTTAGAAGATTGGAAAAGTATACAAGAGACAATATATCTTGAATCTACTGGTACAATGGACAAAGTAAGAGAAAGAGAAAAAGATAATAGTGGTACAACAAATATAGATGATATTGATTGGGATAATCTTTAA	-	Sixframe
AHSA1	80.2	BA000017.4	chromosome	-	156	2534525	2534992	1	-	-	-	198	69	2534259	2534456	ATGACGATTAAAGTTGAAGATAATAAAATTATTTTTTCAAGAACGATAGAAGCACCGATTGAAAAGGTGTTTGATGCCTATACGACAAAAGAATTATTTGAAAAATGGTTTCATCCAAAAGGGGCTAGCACAAAAGTATTTCGCTTTAATGCTGTTTCAGGCGGTGATGCATTTTATGCGATTAAAACACCTACAATGACCAGCTATACATTAGCAGAATATAAAACGGTTAAGCGTCCATATTTAATTGAATATATTGACTCATTTGCGACACCTCAAGGTGCAAAAGATACAAAAATGCCAAGCATGAAAATTACTTTGTCATTTTCCAAGAGCAATACAACGAAAACGACAGTGACATCAACATCGGTATTTCCAACAAAAGAAGCCGCTCAACAA…	-	ATGAGGGATGATTCGATGGTAGAACGTTATATCAAAGTTTTAATATTATATATTTTCACAACACTACTATCTTCTATTTCAGTAACGTCAAAATGTGTACCTAATAAAGTTATAAGGTTTATTTTACGTACTGCAATTGGTTACAGTATATTTGCATATGGTTTACATTACTTTTCAAATTTAAAAAAGAATAAGTAA	Sixframe
ANT	114.1	AP009324.1	chromosome	-	252	2121980	2122735	1	-	-	-	198	16	2121767	2121964	ATGCAAGCATTAAAAACAAAATCGAACATCGGCGAAATGTTCAACATACAAGAAAAAGAAAATGGAGAAATCGCAATCAGCGGTCGAGAACTGCATCAAGCATTAGAAGTTTCAACTAGGTACGATAAGTGGTTCGAAAGAATGACGGAATATGGTTTTGAAAACGGGATAGATTTTATTTCGCAAGTTGAAAAAGTACACGGTCAAAAAAGGGCGCGTACTTATGAACAAGTTAATCATATTCTCACTCTCGACACTGCAAAAGAGATTGCAATGATTCAACGTAGTGAACCTGGCAAACGTGCAAGACAATACTTCATCCAAGTAGAGAAAGCATGGAATAGCCCAGAAATGATTATGCAACGTGCTTTAAAAATTGCTAACAACACAATCAATCAA…	-	ATGCAAGCTCAAAACAAAAAAGTCATCTATTACTACTATGACGAAGAAGGTAATAGACGACCCGTTAATATTCAATACAACGATGGCTACGACTTAATGATAGACCCGCGTTTTATTGAAATGACGCTTGAAAGACATCCGCATTTAAAAAATAACTTTTATGGATTAATAGATGGAAAAGAATTTAAGTTAGATTAA	Sixframe
YoeB_toxin	129.5	AP009324.1	chromosome	-	89	2538658	2538924	252	0	2538924	2539175	1	-	-	-	ATGGCTAGGTTAAATATTACGTTTTCGCCTCAAGCCTTTGAAGATTATAAGTATTTTCAGCAGAACAATAAAAAAATGGTGAAGAAGATTAATGAGTTACTTAAAAGTATTGACAGAAATGGTGCATTGGAAGGTATAGGTAAGCCTGAAAAGTTAAAATCGAATCTGACTGGGTATTATAGTAGACGTATCAATCACGAACATAGATTGGTTTATACAGTAGATGACAATCATATAAAAATAGCATCATGTAAATACCATTATTAA	ATGATTATTAAAAATTATTCATACGCTCGACAGAATTTAAAGGCACTTATGACAAAAGTAAATGATGATAGTGATATGGTAACTGTAACATCTACTGATGATAAAAACGTAGTAATCATGTCAGAATCAGATTATAACTCCATGATGGAAACACTTTACCTCCAACAGAACCCAAATAATGCTGAACACTTAGCTCAATCAATTGCAGATCTAGAACGTGGGAAAACTATAACGAAAGATATAGATGTATAA	-	Sixframe
AHSA1	80.2	AP009324.1	chromosome	-	156	2536163	2536630	1	-	-	-	198	69	2535897	2536094	ATGACGATTAAAGTTGAAGATAATAAAATTATTTTTTCAAGAACGATAGAAGCACCGATTGAAAAGGTGTTTGATGCCTATACGACAAAAGAATTATTTGAAAAATGGTTTCATCCAAAAGGGGCTAGCACAAAAGTATTTCGCTTTAATGCTGTTTCAGGCGGTGATGCATTTTATGCGATTAAAACACCTACAATGACCAGCTATACATTAGCAGAATATAAAACGGTTAAGCGTCCATATTTAATTGAATATATTGACTCATTTGCGACACCTCAAGGTGCAAAAGATACAAAAATGCCAAGCATGAAAATTACTTTGTCATTTTCCAAGAGCAATACAACGAAAACGACAGTGACATCAACATCGGTATTTCCAACAAAAGAAGCCGCTCAACAA…	-	ATGAGGGATGATTCGATGGTAGAACGTTATATCAAAGTTTTAATATTATATATTTTCACAACACTACTATCTTCTATTTCAGTAACGTCAAAATGTGTACCTAATAAAGTTATAAGGTTTATTTTACGTACTGCAATTGGTTACAGTATATTTGCATATGGTTTACATTACTTTTCAAATTTAAAAAAGAATAAGTAA	Sixframe
HD_3	34.4	AP009324.1	chromosome	+	223	837409	838077	1	-	-	-	198	36	838113	838310	ATGGAGGAGGTAATTGAAATGGGTGTACATCAATATTTTAAAAGATTATCAGATATGGAAAGACTTATAAGATTACCTGGAAAATTTAAATATTTTGAACACAATGTTGCAGCACACTCCTTTAAAGTAACTAAAATTGCTCAATATCTAGCAACAGTTGAAGAATATCATGGTCGAAAGATTAATTGGAAAAGCTTATATGAAAAAGCATTAAATCATGATTTCGCTGAAGTGTTTACTGGTGATATAAAAACACCTGTTAAATATGCGAGTAGTGAATTAAAAAAATTATTTTCGCAAGTTGAAGAAGAAATGGTAGAGACCTTTATTGAAGAAGAAATTCCATTACAATATAGAGATGTTTATAAGCAACGACTGCAAGAAGGTAAAGATGATTCA…	-	TTGGTAGTATTATTTAGTGTAATAACAAGAAGTAAATGGGTCGGTACTATTCTGACATTAATTTTAATTGGTGCCTCAATCTATAAAGAGTATTTCCATAACGAGTGGATTATTTTTATTGATGTAGTGTCATTATTAGCTGGTTATTTAATTATAGATCAACTCGAATTTCATAAACATCAAGATGAAGATCGCTAA	Sixframe
HD	44	AP009324.1	chromosome	-	195	1704707	1705291	1	-	-	-	324	31	1704353	1704676	ATGAACATTGAAAAAGCAAAACGGCTTGCAAAAGAGAAACTGCCAGAGAAACGTTATAATCATTCTTTAAGAGTTGCAGAAACAGCGATTAAATTGGCAGAAATTTATGATGGAGACACTAGTAAAGTAGAATTAGCAGGTGTATTACATGATTTCTGTAAATATGATGATTTAGGTAAAATGTATCAAATTGTTCGACAATACGAATTAGGTAATGATCTACTGAGTTATGGTAGTGAAATATTGCATGGCCCTGTGTGTGCAGCAATCATGGAACATGAATATGGTATCAATGATGAGGAAGTATTAATGGCTATCAAATACCATACTACTGGACGTCAACAAATGACAAAAACTGAAAAACTGATTTTTATTGCTGATTACATCGAACCTGGAAGA…	-	GTGGATGCAATTGACAATAAAAAAGGCGAAGATACGATTTCTTTAGAAATGAAAGGTATCAGCGATATGACAGATTATTTTGTTGTAACGCACGGAAATAATGAACGACAAGTTCAAGCGATTGCTAGAGCGGTGAAAGAAGTAGCCAATGAACAAAATATAGAAGTAAAACGTATGGAAGGATACAATGAAGCGCGTTGGATATTAATTGACTTAGCTGATGTTGTGGTACATGTTTTCCATAAAGACGAAAGAAATTATTATAATATTGAAAAGTTATATCAAGATGCACCATTAGAATCATATGGTCAGGTTGCGTATTAA	Sixframe
YoeB_toxin	38	AP009324.1	chromosome	-	89	2595326	2595592	258	0	2595592	2595849	1	-	-	-	ATGAGCAATTACACGGTTAAGATTAAAAATTCAGCGAAATCAGATTTAAGGAAAATAAAACATTCTTATTTAAAGAAGTCATTTTTAGAAATTGTTGAGACTTTAAAAAATGATCCGTATAAAATAACACAATCTTTTGAAAAATTAGAGCCTAAATATTTAGAGCGATATTCAAGAAGAATTAACCATCAGCACAGGGTCGTCTATACCGTAGATGATCGAAATAAAGAAGTATTAATACTATCGGCATGGTCACATTATGATTAA	ATGATTATCACTAGTCCTACAGAAGCGAGAAAAGATTTTTATCAATTACTAAAAAATGTTAATAATAATCACGAACCAATTTATATTAGTGGCAATAATGCCGAAAATAATGCTGTGATTATAGGTTTAGAAGATTGGAAAAGTATACAAGAGACAATATATCTTGAATCTACTGGTACAATGGACAAAGTAAGAGAAAGAGAAAAAGATAATAGTGGTACAACAAATATAGATGATATTGATTGGGATAATCTTTAA	-	Sixframe
Peptidase_M78	45.4	AP009351.1	chromosome	-	214	1887185	1887826	186	114	1887940	1888125	186	105	1886895	1887080	ATGTTTACACCTATAGTTATAAATTTATTAAATGATGTAGGTTCGATTTTTTTAGTTAGGGTGGGGAATCAATTGAAAGTTATTGAGAAAGTTCATTATGAAGATATTTTAGAATCAAAAATAGTTCGATTATTTCAGGCATTTATAAAGGACAAAATGGATCAACTTTTTATTACTTCTGAACACTTTGCTATTGACATAGACAAGCTATTATTTCAACTTAATTTAAATGTTAGATATATTAAAATGGAGGGTAATACTTCGGGTTATTTAAGTGGAAGAACAATCTATATTAATAATAATCACTCGATTAATAATACAAGATTTTCAATAGCTCGTGAATTGGGCCGTTATTTATTTAAAAATACAGACTTAATGAGAGATAGTAACGATAATAGT…	ATGAAACAAATTAGCATTGGCTATGAAGAAATCTATGGGGATAGAATTTTTCATAGCCATTTTTTAAAAGAGCATGAAGTAAAAAATTGGAAAACCGTCAATCAAATAATTGAAAAAGAACACTTGGACAAAAATGAATATGAAGCGGAACCGCCGTTATTTTTCTTTTCAGGATCGTTAGATTAG	ATGCGTGGTCTATTTTATAAAATATATTTAATTACAGGTTTAAACATCTATAACAAAATCTCAACAGCAAAAAATAAATCTACATTAATCATTTATCTAGACTCAAGGAAATCTTATATTTCTATTCCTTTTAACATATCGTCAATTTTAATGAGTAATTTCTCTACTAATATTCCAGGCAAATAG	Sixframe
YoeB_toxin	131.1	AP009351.1	chromosome	-	89	2535013	2535279	252	0	2535279	2535530	1	-	-	-	ATGGCTAGGTTAAATATTACGTTTTCGCCTCAAGCCTTTGAAGATTATAAGTATTTTCAGCAGAACGATAAAAAAATGGTGAAGAAGATTAATGAGTTACTTAAAAGTATTGACAGAAATGGTGCATTGGAAGGTATAGGTAAGCCTGAAAAGTTAAAATCGAATCTGACTGGGTATTATAGTAGACGTATCAATCACGAACATAGATTGGTTTATACAGTAGATGACAATCATATAAAAATAGCATCATGTAAATACCATTATTAA	ATGATTATTAAAAATTATTCATACGCTCGACAGAATTTAAAGGCACTTATGACAAAAGTAAATGATGATAGTGATATGGTAACTGTAACATCTACTGATGATAAAAACGTAGTAATCATGTCAGAATCAGATTATAACTCCATGATGGAAACACTTTACCTCCAACAGAACCCAAATAATGCTGAACACTTAGCTCAATCAATTGCAGATCTAGAACGTGGGAAAACTATAACGAAAGATATAGATGTATAA	-	Sixframe
YoeB_toxin	38.1	AP009351.1	chromosome	-	89	2591865	2592131	258	0	2592131	2592388	1	-	-	-	ATGAGCAATTACACGGTTAAGATTAAAAATTCAGCGAAATCAGATTTAAAGAAAATAAAACATTCTTATTTAAAGAAGTCATTTTTAGAAATTGTTGAGACTTTAAAAAATGATCCGTATAAAATAACACAATCTTTTGAAAAATTAGAGCCTAAATATTTAGAGCGATATTCAAGAAGAATTAACCATCAGCACAGGGTCGTCTATACCGTAGATGATCGAAATAAAGAAGTATTAATACTATCGGCATGGTCACATTATGATTAA	ATGATTATCACTAGCCCTACAGAAGCGAGAAAAGATTTTTATCAATTACTAAAAAATGTTAATAATAATCACGAACCAATTTATATTAGTGGCAATAATGCCGAAAATAATGCTGTGATTATAGGTTTAGAAGATTGGAAAAGTATACAAGAGACAATATATCTTGAATCTACTGGTACAATGGACAAAGTAAGAGAAAGAGAAAAAGATAATAGTGGTACAACAAATATAGATGATATTGATTGGGATAATCTTTAA	-	Sixframe
ANT	101.8	AP009351.1	chromosome	+	263	1102614	1103402	219	16	1102380	1102598	195	17	1103419	1103613	ATGCAAGCATTACAAACATTTAATTTTAAAGAGCTACCAGTAAGAACAGTGGAAATTGAAAACGAACCTTATTTTGTAGGAAAAGATATTGCTGAAATTTTAGGATATGCAAGGGCAGACAATGCCATCAGAAATCATGTTGATAGCGAGGACAAGCTGACGCACCAATTTAGTGCATCAGGTCAAAACAGAAATATGATCATTATCAATGAATCAGGATTATACAGTTTAATCTTTGACGCTTCTAAACAAAGTAAAAACGAAAAAATCAGAGAAACCGCTCGAAAATTCAAACGATGGGTAACATCAGACGTCCTACCAGCCATTCGCAAACACGGTATCTACGCAACAGACAATGTAATTGAACAAACATTAAAAGATCCAGACTACATTATTACA…	ATGCAATGGAATTTAATAAAGTTGAGAAAAGAAAGAAAGTGTACTCAAGAAGATTTAGCAAACCTCTTGAATATATCAACTGAAGGTTATCGTTTAAAGGAATTAGGAAAGCATCAATTTAAGAATGATGAGATGTTTATTATCGCTGATTTTTTTGACGAAAATATTGGAGATATTTTTTTACCCACAAAGTACACGAAACGCAAACAAACATCTTAA	ATGGAAGATCAAAACAAAAAAGTCATTTATTACTACTATGACGAAGCAGGTAATAGACAACTATTATCAATTGGAGATTTGAATCTCTATTTATTAAAAGATATTAAATCAAGATTTGGTTTATATAAAAAACAAATCCCTGATTTAGATAATCTGTTCGTTCAAATAGACGGTGTTGAATTTAAAGTACTATAA	Sixframe
HD_3	34.4	AP009351.1	chromosome	+	223	813265	813933	1	-	-	-	198	36	813969	814166	ATGGAGGAGGTAATTGAAATGGGTGTACATCAATATTTTAAAAGATTATCAGATATGGAAAGACTTATAAGATTACCTGGAAAATTTAAATATTTTGAACACAATGTTGCAGCACACTCCTTTAAAGTAACTAAAATTGCACAATATCTAGCAACAGTTGAAGAATATCATGGACGAAAGATTAATTGGAAAAGCTTATATGAAAAAGCATTAAATCATGATTTCGCCGAAGTGTTTACTGGTGATATAAAAACACCTGTTAAATATGCGAGTAGTGAATTAAAAAAATTATTTTCGCAAGTTGAAGAAGAAATGGTAGAGACCTTTATTGAAGAAGAAATTCCATTACAATATAGAGATGTTTATAAGCAACGACTGCAAGAAGGTAAAGATGATTCA…	-	TTGGTAGTATTATTTAGTGTAATAACAAGAAGTAAATGGGTCGGTACTATTCTGACATTAATTTTAATTGGTGCCTCAATCTATAAAGAGTATTTCCATAACGAGTGGATTATTTTTATTGATGTAGTGTCATTATTAGCTGGTTATTTAATTATAGATCAACTCGAATTTCATAAACATCAAGATGAAGATCGCTAA	Sixframe
AHSA1	79.8	AP009351.1	chromosome	-	156	2532516	2532983	1	-	-	-	198	69	2532250	2532447	ATGACGATTAAAGTTGAAGATAATAAAATTATTTTTTCAAGAACGATAGAAGCACCGATTGAAAAGGTGTTTGATGCCTATACGACAAAAGCATTATTTGAAAAATGGTTTCATCCAAAAGACGCTAGTACCAAAGTGTTTCGCTTTAATGCTGTTTCAGGCGGTGATGCATTTTATGCGATTAAAACACCTACAATGACCAGCTATACATTAGCAGAATATAAAACGGTTAAGCGTCCATATTTAATTGAATATATTGACTCATTTGCGACACCTCAAGGTGCAAAAGATACAAAAATGCCAAGCATGAAAATTACTTTGTCATTTTCCAAGAGCAATACAACGAAAACGACAGTGACATCAACATCGGTATTTCCAACAAAAGAAGCCGCTCAACAA…	-	ATGAGGGATGATTCGATGGTAGAACGTTATATCAAAGTTTTAATATTATATATTTTCACAACACTACTATCTTCTATTTCAGTAACGTCAAAATGTGTACCTAATAAAGTTATAAGGTTTATTTTACGTACTGCAATTGGTTACAGTGTATTTGCATATGGTTTACATTACTTTTCAAATTTAAAAAAGAATAAGTAA	Sixframe
ANT	114.2	AP009351.1	chromosome	-	249	2018015	2018761	1	-	-	-	177	25	2017814	2017990	ATGCAAGCATTACAAACAAAATCGAACATCGGAGAAATGTTCAATATTCAAGAAAAAGAAAATGGAGAAATCGCAATCAGCGGTCGAGAACTTCATCAAGCATTAGAAGTTTCAACTAGGTACGATAAGTGGTTCGAAAGAATGACGGAATATGGTTTTGAAAACGGGATAGATTTTATTTCGCAAGTTGAAAAAGTACACGGTCAAAAAAGGGCGCGTACTTATGAACAAGTTAATCATATTCTCACTCTCGACACTGCAAAAGAGATTGCAATGATTCAACGTAGTGAACCTGGCAAACGTGCAAGACAATACTTCATCCAAGTAGAGAAAGCATGGAATAGCCCAGAAATGATTATGCAACGTGCTTTAAAAATTGCTAACAACACAATCAATCAA…	-	ATGAACACACTATACAAAACAACCCTCCTCATCACAATGGCAGTTGTGACGTGGAAGGTTGTAAAGATTGAGAAAAACACAAGATTTAAACTTAGAAATTTTGATTATCCAAAAATTAATAATGCTCAGAGCAAATCATTGTTGGATATTGCTAGTCACGATCTAAAAGATATTTAA	Sixframe
HD	44	AP009351.1	chromosome	-	195	1662790	1663374	1	-	-	-	324	31	1662436	1662759	ATGAACATTGAAAAAGCAAAACGGCTTGCAAAAGAGAAACTGCCAGAGAAACGTTATAATCATTCTTTAAGAGTTGCAGAAACAGCGATTAAATTGGCAGAAATTTATGATGGAGACACTAGTAAAGTAGAATTAGCAGGTGTATTACATGATTTCTGTAAATATGATGATTTAGGTAAAATGTATCAAATTGTTCGACAATACGAATTAGGTAATGATCTACTGAGTTATGGTAGTGAAATATTGCATGGCCCTGTGTGTGCAGCAATCATGGAACATGAATATGGTATCAATGATGAGGAAGTATTAATGGCTATCAAATACCATACTACTGGACGTCAACAAATGACAAAAACTGAAAAACTGATTTTTATTGCAGATTACATCGAACCTGGAAGA…	-	GTGGATGCAATTGACAATAAAAAAGGCGAAGATACGATTTCTTTAGAAATGAAAGGTATCAGCGATATGACAGATTATTTTGTTGTAACGCACGGAAATAATGAACGACAAGTTCAAGCGATTGCTAGAGCGGTGAAAGAAGTAGCCAATGAACAAAATATAGAAGTAAAACGTATGGAAGGATACAATGAAGCGCGTTGGATATTAATTGACTTAGCTGATGTTGTGGTACATGTTTTCCATAAAGACGAAAGAAATTATTATAATATTGAAAAGTTATATCAAGATGCACCATTAGAATCATATAGTCAGGTTGCGTATTAA	Sixframe
ANT	113.9	AP009351.1	chromosome	-	251	2126419	2127171	1	-	-	-	198	16	2126206	2126403	ATGCAAGCATTACAAACAAAATCGAACATAGGCGAAATGTTCAACATACAAGAAAAAGAAAATGGAGAAATCGCAATCAGCGGTCGAGAACTTCATCAAGCATTAGAGGTTAAGACTCCATACAAAAAATGGTTTGAAAGAATGAGTGATTACGGATTTGAAGAAAATATCGATTATATAGTCACGGACATTTTTGTCCATAACCCACTAGGAGGTCGTCAGAATCAAACTGACCACGCACTCACACTAGACACTGCAAAAGAGATTGCAATGATTCAACGTAGTGAACCTGGCAAACGTGCAAGACAATACTTCATCCAAGTTGAAAAAGCATGGAATAGCCCAGAAATGATTATGCAACGTGCTTTAAAAATTGCTAACAACACAATCAATCAATTA…	-	ATGCAAGCTCAAAACAAAAAAGTCATTTATTACTACTATGACGAAGCCGGTAATAGACGACCCGTTAATATTCAATACAACGATGGCTACGACTTAATGATAGACCCGCGTTTTATTGAAATGACGCTTGAAAGACATCCGCATTTAAAAAATAACTTTTATGGATTAATAGATGGAAAAGAATTTAAGTTAGATTAA	Sixframe
ANT	114.3	AP009351.1	chromosome	+	250	325300	326049	1	-	-	-	219	16	326065	326283	ATGCAAGCATTACAAACAAAATCGAACATCGGAGAAATGTTCAATATTCAAGAAAAAGAAAATGGAGAAATCGCAATAAGTGCAAGAGAGTTATATAAAGCTTTGGAAGTTAAAAAGCGTTTTAGCGCTTGGGCAGAAATTAACTTGAAGCATTTCAAAGAAAATAGGGATTTTACAAGTGTACTTACAAGTACGGTTGTTAATAACGGAGCTGTAAGACAACTAGAAGATTATGCTTTAACACTTGATGTAGCTAAACATGTTGCGATGATGTCAGGTACAGAAAAAGGTTTTGATTTTAGAGAGTATTTCATCCAAATTGAAAAAGCATGGAACAGTCCAGAAATGATTATGCAACGTGCTTTAAAAATTGCTAACAACACAATCAATCAATTAGAG…	-	ATGAACGCACTATACAAAACAACCCTCCTCATCACAATGGCAGTTGTGACGTGGAAGGTTTGGAAGATTGAGAAGCACACTAGAAAACCTGTGATTAGTAGCAGGGCGTTGAGTGACTATCTAAACAACAAATCTTTAACCATACCGAAAGATGCTGAAAATTCTACTGAATCTGCTCGTCGCCTTTTGAAGTTCGCCGAACAAACTATTAGCAAATAA	Sixframe
AHSA1	79.8	BA000033.2	chromosome	-	156	2476913	2477380	1	-	-	-	198	69	2476647	2476844	ATGACGATTAAAGTTGAAGATAATAAAATTATTTTTTCAAGAACGATAGAAGCACCGATTGAAAAGGTGTTTGATGCCTATACGACAAAAGCATTATTTGAAAAATGGTTTCATCCAAAAGACGCTAGTACCAAAGTGTTTCGCTTTAATGCTGTTTCAGGCGGTGATGCATTTTATGCGATTAAAACACCTACAATGACCAGCTATACATTAGCAGAATATAAAACGGTTAAGCGTCCATATTTAATTGAATATATTGACTCATTTGCGACACCTCAAGGTGCAAAAGATACAAAAATGCCAAGCATGAAAATTACTTTGTCATTTTCCAAGAGCAATACAACGAAAACGACAGTGACATCAACATCGGTATTTCCAACAAAAGAAGCCGCTCAACAA…	-	ATGAGGGATGATTCGATGGTAGAACGTTATATCAAAGTTTTAATATTATATATTTTCACAACACTACTATCTTCTATTTCAGTAACGTCAAAATGTGTACCTAATAAAGTTATAAGGTTTATTTTACGTACTGCAATTGGTTACAGTGTATTTGCATATGGTTTACATTACTTTTCAAATTTAAAAAAGAATAAGTAA	Sixframe
HD_3	34.4	BA000033.2	chromosome	+	223	807498	808166	1	-	-	-	198	36	808202	808399	ATGGAGGAGGTAATTGAAATGGGTGTACATCAATATTTTAAAAGATTATCAGATATGGAAAGACTTATAAGATTACCTGGAAAATTTAAATATTTTGAACACAATGTTGCAGCACACTCCTTTAAAGTAACTAAAATTGCTCAATATCTAGCAACAGTTGAAGAATATCATGGACGAAAGATTAATTGGAAAAGCTTATATGAAAAAGCATTAAATCATGATTTCGCCGAAGTGTTTACTGGTGATATAAAAACACCTGTTAAATATGCGAGTAGTGAATTAAAAAAATTATTTTCGCAAGTTGAAGAAGAAATGGTAGAGACCTTTATTGAAGAAGAAATTCCATTACAATATAGAGATGTTTATAAGCAACGACTGCAAGAAGGTAAAGATGATTCA…	-	TTGGTAGTATTATTTAGTGTAATAACAAGAAGTAAATGGGTCGGTACTATTCTGACATTAATTTTAATTGGTGCCTCAATCTATAAAGAGTATTTCCATAACGAGTGGATTATTTTTATTGATGTAGTGTCATTATTAGCTGGTTATTTAATTATAGATCAACTCGAATTTCATAAACATCAAGATGAAGATCGCTAA	Sixframe
HD	44	BA000033.2	chromosome	-	195	1672546	1673130	1	-	-	-	324	31	1672192	1672515	ATGAACATTGAAAAAGCAAAACGGCTTGCAAAAGAGAAACTGCCAGAGAAACGTTATAATCATTCTTTAAGAGTTGCAGAAACAGCTATTAAATTGGCAGAAATTTATGATGGAGACACTAGTAAAGTAGAATTAGCAGGTGTATTACATGATTTCTGTAAATATGATGATTTAGGTAAAATGTATCAAATTGTTCGACAATACGAATTAGGTAATGATCTACTGAGTTATGGTAGTGAAATATTGCATGGCCCTGTGTGTGCAGCAATCATGGAACATGAATATGGTATCAATGATGAGGAAGTATTAATGGCTATCAAATACCATACTACTGGACGTCAACAAATGACAAAAACTGAAAAACTGATTTTTATTGCAGATTACATCGAACCTGGAAGA…	-	GTGGATGCAATTGACAATAAAAAAGGCGAAGATACGATTTCTTTAGAAATGAAAGGTATCAGCGATATGACAGATTATTTTGTTGTAACGCACGGAAATAATGAACGACAAGTTCAAGCGATTGCTAGAGCGGTGAAAGAAGTAGCCAATGAACAAAATATAGAAGTAAAACGTATGGAAGGATACAATGAAGCGCGTTGGATATTAATTGACTTAGCTGATGTTGTGGTACATGTTTTCCATAAAGACGAAAGAAATTATTATAATATTGAAAAGTTATATCAAGATGCACCATTAGAATCATATAGTCAGGTTGCGTATTAA	Sixframe
YoeB_toxin	38.1	BA000033.2	chromosome	-	89	2535956	2536222	258	0	2536222	2536479	1	-	-	-	ATGAGCAATTACACGGTTAAGATTAAAAATTCAGCGAAATCAGATTTAAAGAAAATAAAACATTCTTATTTAAAGAAGTCATTTTTAGAAATTGTTGAGACTTTAAAAAATGATCCGTATAAAATAACACAATCTTTTGAAAAATTAGAGCCTAAATATTTAGAGCGATATTCAAGAAGAATTAACCATCAGCACAGGGTCGTCTATACCGTAGATGATCGAAATAAAGAAGTATTAATACTATCGGCATGGTCACATTATGATTAA	ATGATTATCACTAGCCCTACAGAAGCGAGAAAAGATTTTTATCAATTACTAAAAAATGTTAATAATAATCACGAACCAATTTATATTAGTGGCAATAATGCCGAAAATAATGCTGTGATTATAGGTTTAGAAGATTGGAAAAGTATACAAGAGACAATATATCTTGAATCTACTGGTACAATGGACAAAGTAAGAGAAAGAGAAAAAGATAATAGTGGTACAACAAATATAGATGATATTGATTGGGATAATCTTTAA	-	Sixframe
ANT	114.3	BA000033.2	chromosome	-	250	2083152	2083901	1	-	-	-	198	16	2082939	2083136	ATGCAAGCATTAAAAACAAAATCGAACATCGGCGAAATGTTCAACATACAAGAAAAAGAAAATGGAGAAATCGCAATAAGTGCAAGAGAGTTATATAAAGCTTTGGAAGTTAAAAAGCGTTTTAGCGCTTGGGCAGAAATTAACTTGAAGCATTTCAAAGAAAATAGGGATTTTACAAGTGTACTTACAAGTACGGTTGTTAATAACGGAGCTGTAAGACAACTAGAAGATTATGCTTTAACACTTGATGTAGCTAAACATGTTGCGATGATGTCAGGTACAGAAAAAGGTTTTGATTTTAGAGAGTATTTCATCCAAGTAGAGAAAGCATGGAACAGTCCAGAAATGATTATGCAACGTGCTTTAAAAATTGCTAACAACACAATCAATCAATTAGAA…	-	ATGCAAGCTCAAAACAAAAAAGTCATCTATTACTACTATGACGAAGAAGGTAATAGACGACCCGTTAATATTCAATACAACGATGGCTACGACTTAATGATAGACCCGCGTTTTATTGAAATGACGCTTGAAAGACATCCGCATTTAAAAAATAACTTTTATGGATTAATAGATGGAAAAGAATTTAAGTTAGATTAA	Sixframe
YoeB_toxin	131.1	BA000033.2	chromosome	-	89	2479407	2479673	252	0	2479673	2479924	1	-	-	-	ATGGCTAGGTTAAATATTACGTTTTCGCCTCAAGCCTTTGAAGATTATAAGTATTTTCAGCAGAACGATAAAAAAATGGTGAAGAAAATTAATGAGTTACTTAAAAGTATTGACAGAAATGGTGCATTGGAAGGTATAGGTAAGCCTGAAAAGTTAAAATCGAATCTGACTGGGTATTATAGTAGACGTATCAATCACGAACATAGATTGGTTTATACAGTAGATGACAATCATATAAAAATAGCATCATGTAAATACCATTATTAA	ATGATTATTAAAAATTATTCATACGCTCGACAGAATTTAAAGGCACTTATGACAAAAGTAAATGATGATAGTGATATGGTAACTGTAACATCTACTGATGATAAAAACGTAGTAATCATGTCAGAATCAGATTATAACTCCATGATGGAAACACTTTACCTCCAACAGAACCCAAATAATGCTGAACACTTAGCTCAATCAATTGCAGATCTAGAACGTGGGAAAACTATAACGAAAGATATAGATGTATAA	-	Sixframe
ANT	113.9	BX571856.1	chromosome	-	251	2162631	2163383	1	-	-	-	198	16	2162418	2162615	ATGCAAGCATTACAAACAAAATCGAACATAGGCGAAATGTTCAACATACAAGAAAAAGAAAATGGAGAAATCGCAATCAGCGGTCGAGAACTTCATCAAGCATTAGAGGTTAAGACTCCATACAAAAAATGGTTTGAAAGAATGAGTGATTACGGATTTGAAGAAAATATCGATTATATAGTCACGGACATTTTTGTCCATAACCCACTAGGAGGTCGTCAGAATCAAACTGACCACGCACTCACACTAGACACTGCAAAAGAGATTGCAATGATTCAACGTAGTGAACCTGGCAAACGTGCAAGACAATACTTCATCCAAGTTGAAAAAGCATGGAATAGCCCAGAAATGATTATGCAACGTGCTTTAAAAATTGCTAACAACACAATCAATCAATTA…	-	ATGCAAGCTCAAAACAAAAAAGTCATTTATTACTACTATGACGAAGCCGGTAATAGACGACCCGTTAATATTCAATACAACGATGGCTACGACTTAATGATAGACCCGCGTTTTATTGAAATGACGCTTGAAAGACATCCGCATTTAAAAAATAACTTTTATGGATTAATAGATGGAAAAGAATTTAAGTTAGATTAA	Sixframe
HD	44	BX571856.1	chromosome	-	195	1737585	1738169	1	-	-	-	324	31	1737231	1737554	ATGAACATTGAAAAAGCAAAACGGCTTTCAAAAGAGAAACTGCCAGAGAAACGTTATAATCATTCTTTAAGAGTTGCAGAAACAGCGATTAAATTAGCAGAAATTTATGATGGAGACACTAGTAAAGTAGAATTAGCAGGTGTATTACATGATTTCTGTAAATATGATGATTTAGGTAAAATGTATCAAATTGTTCGACAATACGAATTAGGTAATGATCTACTGAGTTATGGTAGTGAAATATTGCATGGCCCAGTGTGTGCAGCAATCATGGAACATGAATATGGTATCAATGATGAGGAAGTATTAATGGCTATCAAATACCATACTACGGGACGTCAACAAATGACAAAAACTGAAAAACTGATTTTTATTGCAGATTACATCGAACCTGGTAGA…	-	GTGGATGCAATTGACAATAAAAAAGGCGAAGATACGATTTCTTTAGAAATGAAAGGTATCAGCGATATGACAGATTATTTTGTTGTAACGCACGGAAATAATGAACGACAAGTTCAAGCGATTGCTAGAGCGGTGAAAGAAGTAGCCAATGAACAAAATATAGAAGTAAAACGTATGGAAGGTTACAATGAAGCGCGTTGGATATTAATTGACTTAGCTGATGTTGTGGTACATGTTTTCCATAAAGACGAACGAAATTATTATAATATTGAAAAGTTATATCAAGATGCACCATTAGAATCATATGGTCAGGTTGCGTATTAA	Sixframe
YoeB_toxin	132.7	BX571856.1	chromosome	-	89	2571166	2571432	252	0	2571432	2571683	1	-	-	-	ATGGTTAGGTTAAATATTACGTTTTCGCCTCAAGCCTTTGAAGATTATAAGTATTTTCAGCAGAACGATAAAAAAATGGTGAAGAAGATTAATGAGTTAATTAAAAGTATTGACAGAAATGGTGCGTTGAAAGGTATAGGTAAGCCTGAAAAGTTAAAATCGAATCTGACTGGGTATTATAGTAGACGTATCAATCACGAACATAGATTGGTTTATACAGTAGATGACAATCATATAAAAATAGCATCATGTAAATACCATTATTAA	ATGATTATTAAAAATTATTCATACGCTCGACAGAATTTAAAGGCACTTATGACAAAAGTAAATGATGATAGTGATATAGTAACTGTAACATCTACTGATGATAAAAACGTAGTAATCATGTCAGAATCAGATTATAACTCCATGATGGAAACACTTTACCTCCAACAGAATCCAAATAATGCTGAACACTTAGCTCAATCAATTGCAGATCTAGAACGTGGGAAAACTGTAACGAAAGATATAGATGTATAA	-	Sixframe
DUF955	21	BX571856.1	chromosome	+	153	1633942	1634400	1	-	-	-	435	18	1634418	1634852	ATGGGAAAATACGAAGAATTGCTTATGAAATGTGAAGTTGAAGTGAAAGAAACACAAAGAGTACCTCGAGGATTCGATGGTTGGTATCAAGAAGGAGAAATTTTTATTAGACCTTCCCTATCCGAAAGGAACAAATTAGAAGTATTATATGAAGAACTTGCCCACCACAAGTTGACGTATGGCAACATTTTAGATCAATCGAAATTCAACAATCGCAAGTTTGAAAATTACGCAAGACGACACGGCTTTATCTCAGCTGTTCCATTACGCGAAATTGTAGAAGCTTATAATTATGGCGTACGTAACTTGTATGAATTGTCTGAGTATCTACAATTAAGCGAAGAATACATATTAGAAGCAATAGAACAATATAAAAAGATATATGGTATTGGAACTCAC…	-	ATGAAAAAAGTAATCGGACTGCTACTAGTAAGTACATTAGCTTTAACAGCTTGTGGTGAAAAAGAAAAACCAAAAAAAGAAGAAAATAAAAAGTCACAAACACAAAAACACAAAGATAGCAAACCAAAAACGCAACAAGAAAAAATGAAAAAAGTTGAAGATAAAAATCCACCTAATAATAGCATACAAAATAATTCAAACAATCAAAACCAATCACAAAACAATCAACTTAATAATAATTCAGATCCATCTAATAATACTCCTGCAAATATAAATAAAAACGATTCACAAAATACTAATTTAAATGATGAGTATGTCGTTTCGCCTGGCTGGACTAAAGATGAACAGGCTAAAGCTTTTGAAGAGTACAAAAAAGGAAAAGAAGACGAAGCAAGAGCT…	Sixframe
HD_3	34.3	BX571856.1	chromosome	+	223	850519	851187	1	-	-	-	198	36	851223	851420	ATGGAGGAGGTAATTGAAATGGGTGTACATCAATATTTTAAAAGATTATCAGATATGGAAAGACTTATAAGATTACCTGGAAAATTTAAATATTTTGAACACAATGTTGCAGCGCACTCCTTTAAAGTAACTAAAATTGCTCAATATCTAGCAACAGTTGAAGAATATCATGGACGAAAGATTAATTGGAAAAGCTTATATGAAAAAGCATTAAATCATGATTTCGCTGAAGTGTTTACTGGTGATATAAAAACACCTGTTAAATATGCGAGTAGTGAATTAAAAAAATTATTTTCGCAAGTTGAAGAAGAAATGGTAGAGACCTTTATTGAAGAAGAAATTCCATTACAATATAGAGATGTTTATAAGCAACGACTGCAAGAAGGTAAAGATGATTCA…	-	TTGGTAGTATTGTTTAGTGTAATAACAAGAAGTAAATGGGTCGGTACTATTCTGACATTAATTTTAATTGGTGCCTCAATCTATAAAGAGTATTTCCATAACGAGTGGATTATTTTTATTGATGTGGTGTCATTATTAGCTGGTTATTTAATTATAGATCAACTCGAATTTCATAAACATCAAGATGAAGATCGCTAA	Sixframe
AHSA1	79.8	BX571857.1	chromosome	-	156	2456079	2456546	1	-	-	-	198	69	2455813	2456010	ATGACGATTAAAGTTGAAGATAATAAAATTATTTTTTCAAGAACGATAGAAGCACCGATTGAAAAGGTGTTTGATGCCTATACGACAAAAGCATTATTTGAAAAATGGTTTCATCCAAAAGACGCTAGTACCAAAGTGTTTCGCTTTAATGCTGTTTCAGGCGGTGATGCATTTTATGCGATTAAAACACCTACAATGACCAGCTATACATTAGCAGAATATAAAACGGTTAAGCGTCCATATTTAATTGAATATATTGACTCATTTGCGACACCTCAAGGTGCAAAAGATACAAAAATGCCAAGCATGAAAATTACTTTGTCATTTTCCAAGAGCAATACAACGAAAACGACAGTGACATCAACATCGGTATTTCCAACAAAAGAAGCCGCTCAACAA…	-	ATGAGGGATGATTCGATGGTAGAACGTTATATCAAAGTTTTAATATTATATATTTTCACAACACTACTATCTTCTATTTCAGTAACGTCAAAATGTGTACCTAATAAAGTTATAAGGTTTATTTTACGTACTGCAATTGGTTACAGTGTATTTGCATATGGTTTACATTACTTTTCAAATTTAAAAAAGAATAAGTAA	Sixframe
YoeB_toxin	38.1	BX571857.1	chromosome	-	89	2515124	2515390	258	0	2515390	2515647	1	-	-	-	ATGAGCAATTACACGGTTAAGATTAAAAATTCAGCGAAATCAGATTTAAAGAAAATAAAACATTCTTATTTAAAGAAGTCATTTTTAGAAATTGTTGAGACTTTAAAAAATGATCCGTATAAAATAACACAATCTTTTGAAAAATTAGAGCCTAAATATTTAGAGCGATATTCAAGAAGAATTAACCATCAGCACAGGGTCGTCTATACCGTAGATGATCGAAATAAAGAAGTATTAATACTATCGGCATGGTCACATTATGATTAA	ATGATTATCACTAGCCCTACAGAAGCGAGAAAAGATTTTTATCAATTACTAAAAAATGTTAATAATAATCACGAACCAATTTATATTAGTGGCAATAATGCCGAAAATAATGCTGTGATTATAGGTTTAGAAGATTGGAAAAGTATACAAGAGACAATATATCTTGAATCTACTGGTACAATGGACAAAGTAAGAGAAAGAGAAAAAGATAATAGTGGTACAACAAATATAGATGATATTGATTGGGATAATCTTTAA	-	Sixframe
YoeB_toxin	131.1	BX571857.1	chromosome	-	89	2458576	2458842	252	0	2458842	2459093	1	-	-	-	ATGGCTAGGTTAAATATTACGTTTTCGCCTCAAGCCTTTGAAGATTATAAGTATTTTCAGCAGAACGATAAAAAAATGGTGAAGAAAATTAATGAGTTACTTAAAAGTATTGACAGAAATGGTGCATTGGAAGGTATAGGTAAGCCTGAAAAGTTAAAATCGAATCTGACTGGGTATTATAGTAGACGTATCAATCACGAACATAGATTGGTTTATACAGTAGATGACAATCATATAAAAATAGCATCATGTAAATACCATTATTAA	ATGATTATTAAAAATTATTCATACGCTCGACAGAATTTAAAGGCACTTATGACAAAAGTAAATGATGATAGTGATATGGTAACTGTAACATCTACTGATGATAAAAACGTAGTAATCATGTCAGAATCAGATTATAACTCCATGATGGAAACACTTTACCTCCAACAGAACCCAAATAATGCTGAACACTTAGCTCAATCAATTGCAGATCTAGAACGTGGGAAAACTATAACGAAAGATATAGATGTATAA	-	Sixframe
HD	44	BX571857.1	chromosome	-	195	1652198	1652782	1	-	-	-	324	31	1651844	1652167	ATGAACATTGAAAAAGCAAAACGGCTTGCAAAAGAGAAACTGCCAGAGAAACGTTATAATCATTCTTTAAGAGTTGCAGAAACAGCTATTAAATTGGCAGAAATTTATGATGGAGACACTAGTAAAGTAGAATTAGCAGGTGTATTACATGATTTCTGTAAATATGATGATTTAGGTAAAATGTATCAAATTGTTCGACAATACGAATTAGGTAATGATCTACTGAGTTATGGTAGTGAAATATTGCATGGCCCTGTGTGTGCAGCAATCATGGAACATGAATATGGTATCAATGATGAGGAAGTATTAATGGCTATCAAATACCATACTACTGGACGTCAACAAATGACAAAAACTGAAAAACTGATTTTTATTGCAGATTACATCGAACCTGGAAGA…	-	GTGGATGCAATTGACAATAAAAAAGGCGAAGATACGATTTCTTTAGAAATGAAAGGTATCAGCGATATGACAGATTATTTTGTTGTAACGCACGGAAATAATGAACGACAAGTTCAAGCGATTGCTAGAGCGGTGAAAGAAGTAGCCAATGAACAAAATATAGAAGTAAAACGTATGGAAGGATACAATGAAGCGCGTTGGATATTAATTGACTTAGCTGATGTTGTGGTACATGTTTTCCATAAAGACGAAAGAAATTATTATAATATTGAAAAGTTATATCAAGATGCACCATTAGAATCATATAGTCAGGTTGCGTATTAA	Sixframe
HD_3	34.4	BX571857.1	chromosome	+	223	805926	806594	1	-	-	-	198	36	806630	806827	ATGGAGGAGGTAATTGAAATGGGTGTACATCAATATTTTAAAAGATTATCAGATATGGAAAGACTTATAAGATTACCTGGAAAATTTAAATATTTTGAACACAATGTTGCAGCACACTCCTTTAAAGTAACTAAAATTGCTCAATATCTAGCAACAGTTGAAGAATATCATGGACGAAAGATTAATTGGAAAAGCTTATATGAAAAAGCATTAAATCATGATTTCGCCGAAGTGTTTACTGGTGATATAAAAACACCTGTTAAATATGCGAGTAGTGAATTAAAAAAATTATTTTCGCAAGTTGAAGAAGAAATGGTAGAGACCTTTATTGAAGAAGAAATTCCATTACAATATAGAGATGTTTATAAGCAACGACTGCAAGAAGGTAAAGATGATTCA…	-	TTGGTAGTATTATTTAGTGTAATAACAAGAAGTAAGTGGGTCGGTACTATTCTGACATTAATTTTAATTGGTGCCTCAATCTATAAAGAGTATTTCCATAACGAGTGGATTATTTTTATTGATGTAGTGTCATTATTAGCTGGTTATTTAATTATAGATCAACTCGAATTTCATAAACATCAAGATGAAGATCGCTAA	Sixframe
AHSA1	79.8	CP000046.1	chromosome	-	156	2464018	2464485	1	-	-	-	198	69	2463752	2463949	ATGACGATTAAAGTTGAAGATAATAAAATTATTTTTTCAAGAACGATAGAAGCACCGATTGAAAAGGTGTTTGATGCCTATACGACAAAAGCATTATTTGAAAAATGGTTTCATCCAAAAGACGCTAGTACCAAAGTGTTTCGCTTTAATGCTGTTTCAGGCGGTGATGCATTTTATGCGATTAAAACACCTACAATGACCAGCTATACATTAGCAGAATATAAAACGGTTAAGCGTCCATATTTAATTGAATATATTGACTCATTTGCGACACCTCAAGGTGCAAAAGATACAAAAATGCCAAGCATGAAAATTACTTTGTCATTTTCCAAGAGCAATACAACGAAAACGACAGTGACATCAACATCGGTATTTCCAACAAAAGAAGCCGCTCAACAA…	-	ATGAGGGATGATTCGATGGTAGAACGTTATATCAAAGTTTTAATATTATATATTTTCACAACACTACTATCTTCTATTTCAGTAACGTCAAAATGTGTACCTAATAAAGTTATAAGGTTTATTTTACGTACTGCAATTGGTTACAGTGTATTTGCATATGGTTTACATTACTTTTCAAATTTAAAAAAGAATAAGTAA	Sixframe
DUF955	30.3	CP000046.1	chromosome	-	153	906798	907256	333	12	907268	907600	432	17	906350	906781	ATGTATTTATACGAAAAGATGGTTATTGAAAACAAAGAGATACCAATTGATGATGGGAAGTCTTTAGGTAATTTTGAGGGTCTCTATGACAATGGAGTTATTTTAATTAATAAAAATTTATCCGAAAGGCGTAAAGCCGAAGTGTTATACGAAGAACTTGCCCACCACAAGTTGACGTATGGCAACATTTTAGACCAATCGAAGTTCAACAATCGCAAGTTCGAAAATTACGCACGTAGACACGGCTTTATCTCAGCAGTCCCGTTACGTGAAATTGTAGAAGCTTACAATTATGGCGTACGTAACTTGTATGAATTGTCTGAGTATCTACAATTAAGCGAAGAATACATATTAGAAGCAATAGAACAATATAAAAAGATATATGGTATTGGAACTCAC…	ATGAGAACTAATGATGAAATAATTACAATAATTAAAACATCAATGAAAGAACAAAATATGTCACTAAGTGAATTAGCTCGTCGTGTAGGTGTAGCAAAATCAGCAGTATCAAGATATTTAAATTTAACTAGAGAGTTCCCATTGAATCGCGCTGAAGATTTTGCGAAAGTACTTGGAATAAAAACAGAATATTTATTAGGATTTGCTGAACGCGAAGAATCTACAAAACAAGATACTATCGCCGCGCACTTAGATGGAGATTTTACAGAGGAAGAATTAATTGAAATTAGAAAGTATGCGGAGTTAGTTAGAAAAGCACATCGAAATCAGTAA	ATGAGAAAATTATTAGGTTTAGCATTAGCAAGTACGTTAATTTTAGGCGCTTGTGGTAGCAACGACGGAGATAAGAAAGAAGAAAGCAAGAGCTATACTACAAATGATATCGTTAAAGGTTTTAAAGATAATAAATTAAATGTTATCAATGAAAAAGAAATGACACGTGAAGACTTTGGGCTTGCTCCAATGAAGACGGACGAAGCTAAAATGTTTGTTGTTCAAGATGATAAAAATGCTAGAGTAATGAAATTTAAAAATAGTGATGATCTAAAACAAACTAAAAAATATTACGATGAATTAGGTAAAGAAAGTGCAGCTTTCTATTCACATACCCATTCTAAAGGTAAGTTTTTAATACAAATGAACGGTGATATCGATGATGCTACTTTCAATAAA…	Sixframe
HD_3	34.4	CP000046.1	chromosome	+	223	844376	845044	1	-	-	-	198	36	845080	845277	ATGGAGGAGGTAATTGAAATGGGTGTACATCAATATTTTAAAAGATTATCAGATATGGAAAGACTTATAAGATTACCTGGAAAATTTAAATATTTTGAACACAATGTTGCAGCACACTCCTTTAAAGTAACTAAAATTGCACAATATCTAGCAACAGTTGAAGAATATCATGGACGAAAGATTAATTGGAAAAGCTTATATGAAAAAGCATTAAATCATGATTTCGCCGAAGTGTTTACTGGTGATATAAAAACACCTGTTAAATATGCGAGTAGTGAATTAAAAAAATTATTTTCGCAAGTTGAAGAAGAAATGGTAGAGACCTTTATTGAAGAAGAAATTCCATTACAATATAGAGATGTTTATAAGCAACGACTGCAAGAAGGTAAAGATGATTCA…	-	TTGGTAGTATTATTTAGTGTAATAACAAGAAGTAAATGGGTCGGTACTATTCTGACATTAATTTTAATTGGTGCCTCAATCTATAAAGAGTATTTCCATAACGAGTGGATTATTTTTATTGATGTAGTGTCATTATTAGCTGGTTATTTAATTATAGATCAACTCGAATTTCATAAACATCAAGATGAAGATCGCTAA	Sixframe
HD	44	CP000046.1	chromosome	-	195	1679951	1680535	1	-	-	-	324	31	1679597	1679920	ATGAACATTGAAAAAGCAAAACGGCTTGCAAAAGAGAAACTGCCAGAGAAACGTTATAATCATTCTTTAAGAGTTGCAGAAACAGCGATTAAATTGGCAGAAATTTATGATGGAGACACTAGTAAAGTAGAATTAGCAGGTGTATTACATGATTTCTGTAAATATGATGATTTAGGTAAAATGTATCAAATTGTTCGACAATACGAATTAGGTAATGATCTACTGAGTTATGGTAGTGAAATATTGCATGGCCCTGTGTGTGCAGCAATCATGGAACATGAATATGGTATCAATGATGAGGAAGTATTAATGGCTATCAAATACCATACTACTGGACGTCAACAAATGACAAAAACTGAAAAACTGATTTTTATTGCAGATTACATCGAACCTGGAAGA…	-	GTGGATGCAATTGACAATAAAAAAGGCGAAGATACGATTTCTTTAGAAATGAAAGGTATCAGCGATATGACAGATTATTTTGTTGTAACGCACGGAAATAATGAACGACAAGTTCAAGCGATTGCTAGAGCGGTGAAAGAAGTAGCCAATGAACAAAATATAGAAGTAAAACGTATGGAAGGATACAATGAAGCGCGTTGGATATTAATTGACTTAGCTGATGTTGTGGTACATGTTTTCCATAAAGACGAAAGAAATTATTATAATATTGAAAAGTTATATCAAGATGCACCATTAGAATCATATAGTCAGGTTGCGTATTAA	Sixframe
YoeB_toxin	131.1	CP000046.1	chromosome	-	89	2466516	2466782	252	0	2466782	2467033	1	-	-	-	ATGGCTAGGTTAAATATTACGTTTTCGCCTCAAGCCTTTGAAGATTATAAGTATTTTCAGCAGAACGATAAAAAAATGGTGAAGAAGATTAATGAGTTACTTAAAAGTATTGACAGAAATGGTGCATTGGAAGGTATAGGTAAGCCTGAAAAGTTAAAATCGAATCTGACTGGGTATTATAGTAGACGTATCAATCACGAACATAGATTGGTTTATACAGTAGATGACAATCATATAAAAATAGCATCATGTAAATACCATTATTAA	ATGATTATTAAAAATTATTCATACGCTCGACAGAATTTAAAGGCACTTATGACAAAAGTAAATGATGATAGTGATATGGTAACTGTAACATCTACTGATGATAAAAACGTAGTAATCATGTCAGAATCAGATTATAACTCCATGATGGAAACACTTTACCTCCAACAGAACCCAAATAATGCTGAACACTTAGCTCAATCAATTGCAGATCTAGAACGTGGGAAAACTATAACGAAAGATATAGATGTATAA	-	Sixframe
YoeB_toxin	38.1	CP000046.1	chromosome	-	89	2523369	2523635	258	0	2523635	2523892	1	-	-	-	ATGAGCAATTACACGGTTAAGATTAAAAATTCAGCGAAATCAGATTTAAAGAAAATAAAACATTCTTATTTAAAGAAGTCATTTTTAGAAATTGTTGAGACTTTAAAAAATGATCCGTATAAAATAACACAATCTTTTGAAAAATTAGAGCCTAAATATTTAGAGCGATATTCAAGAAGAATTAACCATCAGCACAGGGTCGTCTATACCGTAGATGATCGAAATAAAGAAGTATTAATACTATCGGCATGGTCACATTATGATTAA	ATGATTATCACTAGCCCTACAGAAGCGAGAAAAGATTTTTATCAATTACTAAAAAATGTTAATAATAATCACGAACCAATTTATATTAGTGGCAATAATGCCGAAAATAATGCTGTGATTATAGGTTTAGAAGATTGGAAAAGTATACAAGAGACAATATATCTTGAATCTACTGGTACAATGGACAAAGTAAGAGAAAGAGAAAAAGATAATAGTGGTACAACAAATATAGATGATATTGATTGGGATAATCTTTAA	-	Sixframe
Peptidase_M78	45.4	CP000046.1	chromosome	-	214	1904344	1904985	186	114	1905099	1905284	186	105	1904054	1904239	ATGTTTACACCTATAGTTATAAATTTATTAAATGATGTAGGTTCGATTTTTTTAGTTAGGGTGGGGAATCAATTGAAAGTTATTGAGAAAGTTCATTATGAAGATATTTTAGAATCAAAAATAGTTCGATTATTTCAGGCATTTATAAAGGACAAAATGGATCAACTTTTTATTACTTCTGAACACTTTGCTATTGACATAGACAAGCTATTATTTCAACTTAATTTAAATGTTAGATATATTAAAATGGAGGGTAATACTTCGGGTTATTTAAGTGGAAGAACAATCTATATTAATAATAATCACTCGATTAATAATACAAGATTTTCAATAGCTCGTGAATTGGGCCGTTATTTATTTAAAAATACAGACTTAATGAGAGATAGTAACGATAATAGT…	ATGAAACAAATTAGCATTGGCTATGAAGAAATCTATGGGGATAGAATTTTTCATAGCCATTTTTTAAAAGAGCATGAAGTAAAAAATTGGAAAACCGTCAATCAAATAATTGAAAAAGAACACTTGGACAAAAATGAATATGAAGCGGAACCGCCGTTATTTTTCTTTTCAGGATCGTTAGATTAG	ATGCGTGGTCTATTTTATAAAATATATTTAATTACAGGTTTAAACATCTATAACAAAATCTCAACAGCAAAAAATAAATCTACATTAATCATTTATCTAGACTCAAGGAAATCTTATATTTCTATTCCTTTTAACATATCGTCAATTTTAATGAGTAATTTCTCTACTAATATTCCAGGCAAATAG	Sixframe
ANT	101.5	CP000046.1	chromosome	+	273	358889	359707	309	130	358451	358759	1	-	-	-	GTGTTGAGGAAAAAGGAGGATACTCAAATGCAAGCATTACAAACATTTAATTTTAAAGAGCTACCAGTAAGAACAGTAGAAATTGAAAACGAACCTTATTTTGTAGGAAAAGATATTGCTGAGATTTTAGGATATGCAAGATCAGACAATGCCATTAGAAATCATGTTGATAGCGAGGACAAGCTGACGCACCAATTTAGTGCATCAGGTCAAAACAGAAATATGATCATTATCAACGAATCAGGATTATACAGTCTAATCTTCGATGCTTCTAAACAAAGCAAAAACGAAAAAATCAGAGAAACCGCTCGGAAATTCAAACGATGGGTAACATCAGATGTCCTACCAGCTATTCGCAAACACGGTATATACGCAACAGACAATGTAATTGAACAAACA…	ATGCAAGACCAATCATTAAAATTAGTAAAACTACAACTAAAATATCATAACCTTTCAGGACAAATTGAAGCTTATGATAAATCACTTAAAGAAATAAGATACACTCGAGATCTTTTCAACAAACATCTAAGCATGAATAACGAAGACGCATTTGCTGGTTTGGAAATGGTAGAAGATGAAATTACTAAAAAGCTACGAAGTGCTATCAAAGAGTTCCAAAAAGTAGTGAAAGCGTTAGACAAGCTTAACGGTGTTGAAAGCGATAACAAAGTTACTGATTTAACAGAGTGGCGGAAAGTGAATCAGTAA	-	Sixframe
YoeB_toxin	38.1	CP000253.1	chromosome	-	89	2534034	2534300	258	0	2534300	2534557	1	-	-	-	ATGAGCAATTACACGGTTAAGATTAAAAATTCAGCGAAATCAGATTTAAAGAAAATAAAACATTCTTATTTAAAGAAGTCATTTTTAGAAATTGTTGAGACTTTAAAAAATGATCCGTATAAAATAACACAATCTTTTGAAAAATTAGAGCCTAAATATTTAGAGCGATATTCAAGAAGAATTAACCATCAGCACAGGGTCGTCTATACCGTAGATGATCGAAATAAAGAAGTATTAATACTATCGGCATGGTCACATTATGATTAA	ATGATTATCACTAGCCCTACAGAAGCGAGAAAAGATTTTTATCAATTACTAAAAAATGTTAATAATAATCACGAACCAATTTATATTAGTGGCAATAATGCCGAAAATAATGCTGTGATTATAGGTTTAGAAGATTGGAAAAGTATACAAGAGACAATATATCTTGAATCTACTGGTACAATGGACAAAGTAAGAGAAAGAGAAAAAGATAATAGTGGTACAACAAATATAGATGATATTGATTGGGATAATCTTTAA	-	Sixframe
AHSA1	79.8	CP000253.1	chromosome	-	156	2474683	2475150	1	-	-	-	198	69	2474417	2474614	ATGACGATTAAAGTTGAAGATAATAAAATTATTTTTTCAAGAACGATAGAAGCACCGATTGAAAAGGTGTTTGATGCCTATACGACAAAAGCATTATTTGAAAAATGGTTTCATCCAAAAGACGCTAGTACCAAAGTGTTTCGCTTTAATGCTGTTTCAGGCGGTGATGCATTTTATGCGATTAAAACACCTACAATGACCAGCTATACATTAGCAGAATATAAAACGGTTAAGCGTCCATATTTAATTGAATATATTGACTCATTTGCGACACCTCAAGGTGCAAAAGATACAAAAATGCCAAGCATGAAAATTACTTTGTCATTTTCCAAGAGCAATACAACGAAAACGACAGTGACATCAACATCGGTATTTCCAACAAAAGAAGCCGCTCAACAA…	-	ATGAGGGATGATTCGATGGTAGAACGTTATATCAAAGTTTTAATATTATATATTTTCACAACACTACTATCTTCTATTTCAGTAACGTCAAAATGTGTACCTAATAAAGTTATAAGGTTTATTTTACGTACTGCAATTGGTTACAGTGTATTTGCATATGGTTTACATTACTTTTCAAATTTAAAAAAGAATAAGTAA	Sixframe
HD	44	CP000253.1	chromosome	-	195	1605991	1606575	1	-	-	-	324	31	1605637	1605960	ATGAACATTGAAAAAGCAAAACGGCTTGCAAAAGAGAAACTGCCAGAGAAACGTTATAATCATTCTTTAAGAGTTGCAGAAACAGCGATTAAATTGGCAGAAATTTATGATGGAGACACTAGTAAAGTAGAATTAGCAGGTGTATTACATGATTTCTGTAAATATGATGATTTAGGTAAAATGTATCAAATTGTTCGACAATACGAATTAGGTAATGATCTACTGAGTTATGGTAGTGAAATATTGCATGGCCCTGTGTGTGCAGCAATCATGGAACATGAATATGGTATCAATGATGAGGAAGTATTAATGGCTATCAAATACCATACTACTGGACGTCAACAAATGACAAAAACTGAAAAACTGATTTTTATTGCAGATTACATCGAACCTGGAAGA…	-	GTGGATGCAATTGACAATAAAAAAGGCGAAGATACGATTTCTTTAGAAATGAAAGGTATCAGCGATATGACAGATTATTTTGTTGTAACGCACGGAAATAATGAACGACAAGTTCAAGCGATTGCTAGAGCGGTGAAAGAAGTAGCCAATGAACAAAATATAGAAGTAAAACGTATGGAAGGATACAATGAAGCGCGTTGGATATTAATTGACTTAGCTGATGTTGTGGTACATGTTTTCCATAAAGACGAAAGAAATTATTATAATATTGAAAAGTTATATCAAGATGCACCATTAGAATCATATAGTCAGGTTGCGTATTAA	Sixframe
Peptidase_M78	45.4	CP000253.1	chromosome	-	214	1830347	1830988	186	114	1831102	1831287	186	105	1830057	1830242	ATGTTTACACCTATAGTTATAAATTTATTAAATGATGTAGGTTCGATTTTTTTAGTTAGGGTGGGGAATCAATTGAAAGTTATTGAGAAAGTTCATTATGAAGATATTTTAGAATCAAAAATAGTTCGATTATTTCAGGCATTTATAAAGGACAAAATGGATCAACTTTTTATTACTTCTGAACACTTTGCTATTGACATAGACAAGCTATTATTTCAACTTAATTTAAATGTTAGATATATTAAAATGGAGGGTAATACTTCGGGTTATTTAAGTGGAAGAACAATCTATATTAATAATAATCACTCGATTAATAATACAAGATTTTCAATAGCTCGTGAATTGGGCCGTTATTTATTTAAAAATACAGACTTAATGAGAGATAGTAACGATAATAGT…	ATGAAACAAATTAGCATTGGCTATGAAGAAATCTATGGGGATAGAATTTTTCATAGCCATTTTTTAAAAGAGCATGAAGTAAAAAATTGGAAAACCGTCAATCAAATAATTGAAAAAGAACACTTGGACAAAAATGAATATGAAGCGGAACCGCCGTTATTTTTCTTTTCAGGATCGTTAGATTAG	ATGCGTGGTCTATTTTATAAAATATATTTAATTACAGGTTTAAACATCTATAACAAAATCTCAACAGCAAAAAATAAATCTACATTAATCATTTATCTAGACTCAAGGAAATCTTATATTTCTATTCCTTTTAACATATCGTCAATTTTAATGAGTAATTTCTCTACTAATATTCCAGGCAAATAG	Sixframe
HD_3	34.4	CP000253.1	chromosome	+	223	755300	755968	1	-	-	-	198	36	756004	756201	ATGGAGGAGGTAATTGAAATGGGTGTACATCAATATTTTAAAAGATTATCAGATATGGAAAGACTTATAAGATTACCTGGAAAATTTAAATATTTTGAACACAATGTTGCAGCACACTCCTTTAAAGTAACTAAAATTGCACAATATCTAGCAACAGTTGAAGAATATCATGGACGAAAGATTAATTGGAAAAGCTTATATGAAAAAGCATTAAATCATGATTTCGCCGAAGTGTTTACTGGTGATATAAAAACACCTGTTAAATATGCGAGTAGTGAATTAAAAAAATTATTTTCGCAAGTTGAAGAAGAAATGGTAGAGACCTTTATTGAAGAAGAAATTCCATTACAATATAGAGATGTTTATAAGCAACGACTGCAAGAAGGTAAAGATGATTCA…	-	TTGGTAGTATTATTTAGTGTAATAACAAGAAGTAAATGGGTCGGTACTATTCTGACATTAATTTTAATTGGTGCCTCAATCTATAAAGAGTATTTCCATAACGAGTGGATTATTTTTATTGATGTAGTGTCATTATTAGCTGGTTATTTAATTATAGATCAACTCGAATTTCATAAACATCAAGATGAAGATCGCTAA	Sixframe
ANT	102.1	CP000253.1	chromosome	-	273	1961761	1962579	309	130	1962709	1963017	1	-	-	-	GTGTTGAGGAAAAAGGAGGATACTCAAATGCAAGCATTACAAACATTTAATTTTAAAGAGCTACCAGTAAGAACAGTAGAAATTGAAAACGAACCTTATTTTGTAGGAAAAGATATTGCTGAGATTTTAGGATATGCAAGATCAGACAATGCCATTAGAAATCATGTTGATAGCGAGGACAAACTGACGCACCAATTTAGTGCATCAGGTCAAAACAGAAATATGATCATTATCAACGAATCAGGATTATACAGTCTAATCTTCGATGCTTCTAAACAAAGCAAAAACGAAAAAATTAGAGAAACCGCTAGAAAATTCAAACGCTGGGTAACATCAGATGTCCTACCAGCTATTCGCAAACACGGTATATACGCAACAGACAATGTAATTGAACAAACA…	ATGCAAGACCAATCATTAAAATTAGTAAAACTACAACTAAAATATCATAACCTTTCAGGACAAATTGAAGCTTATGATAAATCACTTAAAGAAATAAGATACACTCGAGATCTTTTCAACAAACATCTAAGCATGAATAACGAAGACGCATTTGCTGGTTTGGAAATGGTAGAAGATGAAATTACTAAAAAGCTACGAAGTGCTATCAAAGAGTTCCAAAAAGTAGTGAAAGCGTTAGACAAGCTTAACGGTGTTGAAAGCGATAACAAAGTTACTGATTTAACAGAGTGGCGGAAAGTGAATCAGTAA	-	Sixframe
YoeB_toxin	131.1	CP000253.1	chromosome	-	89	2477181	2477447	252	0	2477447	2477698	1	-	-	-	ATGGCTAGGTTAAATATTACGTTTTCGCCTCAAGCCTTTGAAGATTATAAGTATTTTCAGCAGAACGATAAAAAAATGGTGAAGAAGATTAATGAGTTACTTAAAAGTATTGACAGAAATGGTGCATTGGAAGGTATAGGTAAGCCTGAAAAGTTAAAATCGAATCTGACTGGGTATTATAGTAGACGTATCAATCACGAACATAGATTGGTTTATACAGTAGATGACAATCATATAAAAATAGCATCATGTAAATACCATTATTAA	ATGATTATTAAAAATTATTCATACGCTCGACAGAATTTAAAGGCACTTATGACAAAAGTAAATGATGATAGTGATATGGTAACTGTAACATCTACTGATGATAAAAACGTAGTAATCATGTCAGAATCAGATTATAACTCCATGATGGAAACACTTTACCTCCAACAGAACCCAAATAATGCTGAACACTTAGCTCAATCAATTGCAGATCTAGAACGTGGGAAAACTATAACGAAAGATATAGATGTATAA	-	Sixframe
Peptidase_M78	45.4	CP000255.1	chromosome	-	214	1926655	1927296	186	114	1927410	1927595	186	105	1926365	1926550	ATGTTTACACCTATAGTTATAAATTTATTAAATGATGTAGGTTCGATTTTTTTAGTTAGGGTGGGGAATCAATTGAAAGTTATTGAGAAAGTTCATTATGAAGATATTTTAGAATCAAAAATAGTTCGATTATTTCAGGCATTTATAAAGGACAAAATGGATCAACTTTTTATTACTTCTGAACACTTTGCTATTGACATAGACAAGCTATTATTTCAACTTAATTTAAATGTTAGATATATTAAAATGGAGGGTAATACTTCGGGTTATTTAAGTGGAAGAACAATCTATATTAATAATAATCACTCGATTAATAATACAAGATTTTCAATAGCTCGTGAATTGGGCCGTTATTTATTTAAAAATACAGACTTAATGAGAGATAGTAACGATAATAGT…	ATGAAACAAATTAGCATTGGCTATGAAGAAATCTATGGGGATAGAATTTTTCATAGCCATTTTTTAAAAGAGCATGAAGTAAAAAATTGGAAAACCGTCAATCAAATAATTGAAAAAGAACACTTGGACAAAAATGAATATGAAGCGGAACCGCCGTTATTTTTCTTTTCAGGATCGTTAGATTAG	ATGCGTGGTCTATTTTATAAAATATATTTAATTACAGGTTTAAACATCTATAACAAAATCTCAACAGCAAAAAATAAATCTACATTAATCATTTATCTAGACTCAAGGAAATCTTATATTTCTATTCCTTTTAACATATCGTCAATTTTAATGAGTAATTTCTCTACTAATATTCCAGGCAAATAG	Sixframe
YoeB_toxin	131.1	CP000255.1	chromosome	-	89	2530082	2530348	252	0	2530348	2530599	1	-	-	-	ATGGCTAGGTTAAATATTACGTTTTCGCCTCAAGCCTTTGAAGATTATAAGTATTTTCAGCAGAACGATAAAAAAATGGTGAAGAAGATTAATGAGTTACTTAAAAGTATTGACAGAAATGGTGCATTGGAAGGTATAGGTAAGCCTGAAAAGTTAAAATCGAATCTGACTGGGTATTATAGTAGACGTATCAATCACGAACATAGATTGGTTTATACAGTAGATGACAATCATATAAAAATAGCATCATGTAAATACCATTATTAA	ATGATTATTAAAAATTATTCATACGCTCGACAGAATTTAAAGGCACTTATGACAAAAGTAAATGATGATAGTGTTATGGTAACTGTAACATCTACTGATGATAAAAACGTAGTAATCATGTCAGAATCAGATTATAACTCCATGATGGAAACACTTTACCTCCAACAGAACCCAAATAATGCTGAACACTTAGCTCAATCAATTGCAGATCTAGAACGTGGGAAAACTATAACGAAAGATATAGATGTATAA	-	Sixframe
AHSA1	79.8	CP000255.1	chromosome	-	156	2527584	2528051	1	-	-	-	198	69	2527318	2527515	ATGACGATTAAAGTTGAAGATAATAAAATTATTTTTTCAAGAACGATAGAAGCACCGATTGAAAAGGTGTTTGATGCCTATACGACAAAAGCATTATTTGAAAAATGGTTTCATCCAAAAGACGCTAGTACCAAAGTGTTTCGCTTTAATGCTGTTTCAGGCGGTGATGCATTTTATGCGATTAAAACACCTACAATGACCAGCTATACATTAGCAGAATATAAAACGGTTAAGCGTCCATATTTAATTGAATATATTGACTCATTTGCGACACCTCAAGGTGCAAAAGATACAAAAATGCCAAGCATGAAAATTACTTTGTCATTTTCCAAGAGCAATACAACGAAAACGACAGTGACATCAACATCGGTATTTCCAACAAAAGAAGCCGCTCAACAA…	-	ATGAGGGATGATTCGATGGTAGAACGTTATATCAAAGTTTTAATATTATATATTTTCACAACACTACTATCTTCTATTTCAGTAACGTCAAAATGTGTACCTAATAAAGTTATAAGGTTTATTTTACGTACTGCAATTGGTTACAGTGTATTTGCATATGGTTTACATTACTTTTCAAATTTAAAAAAGAATAAGTAA	Sixframe
HD_3	34.4	CP000255.1	chromosome	+	223	822775	823443	1	-	-	-	198	36	823479	823676	ATGGAGGAGGTAATTGAAATGGGTGTACATCAATATTTTAAAAGATTATCAGATATGGAAAGACTTATAAGATTACCTGGAAAATTTAAATATTTTGAACACAATGTTGCAGCACACTCCTTTAAAGTAACTAAAATTGCACAATATCTAGCAACAGTTGAAGAATATCATGGACGAAAGATTAATTGGAAAAGCTTATATGAAAAAGCATTAAATCATGATTTCGCCGAAGTGTTTACTGGTGATATAAAAACACCTGTTAAATATGCGAGTAGTGAATTAAAAAAATTATTTTCGCAAGTTGAAGAAGAAATGGTAGAGACCTTTATTGAAGAAGAAATTCCATTACAATATAGAGATGTTTATAAGCAACGACTGCAAGAAGGTAAAGATGATTCA…	-	TTGGTAGTATTATTTAGTGTAATAACAAGAAGTAAATGGGTCGGTACTATTCTGACATTAATTTTAATTGGTGCCTCAATCTATAAAGAGTATTTCCATAACGAGTGGATTATTTTTATTGATGTAGTGTCATTATTAGCTGGTTATTTAATTATAGATCAACTCGAATTTCATAAACATCAAGATGAAGATCGCTAA	Sixframe
HD	44	CP000255.1	chromosome	-	195	1702788	1703372	1	-	-	-	324	31	1702434	1702757	ATGAACATTGAAAAAGCAAAACGGCTTGCAAAAGAGAAACTGCCAGAGAAACGTTATAATCATTCTTTAAGAGTTGCAGAAACAGCGATTAAATTGGCAGAAATTTATGATGGAGACACTAGTAAAGTAGAATTAGCAGGTGTATTACATGATTTCTGTAAATATGATGATTTAGGTAAAATGTATCAAATTGTTCGACAATACGAATTAGGTAATGATCTACTGAGTTATGGTAGTGAAATATTGCATGGCCCTGTGTGTGCAGCAATCATGGAACATGAATATGGTATCAATGATGAGGAAGTATTAATGGCTATCAAATACCATACTACTGGACGTCAACAAATGACAAAAACTGAAAAACTGATTTTTATTGCAGATTACATCGAACCTGGAAGA…	-	GTGGATGCAATTGACAATAAAAAAGGCGAAGATACGATTTCTTTAGAAATGAAAGGTATCAGCGATATGACAGATTATTTTGTTGTAACGCACGGAAATAATGAACGACAAGTTCAAGCGATTGCTAGAGCGGTGAAAGAAGTAGCCAATGAACAAAATATAGAAGTAAAACGTATGGAAGGATACAATGAAGCGCGTTGGATATTAATTGACTTAGCTGATGTTGTGGTACATGTTTTCCATAAAGACGAAAGAAATTATTATAATATTGAAAAGTTATATCAAGATGCACCATTAGAATCATATAGTCAGGTTGCGTATTAA	Sixframe
YoeB_toxin	38.1	CP000255.1	chromosome	-	89	2586930	2587196	258	0	2587196	2587453	1	-	-	-	ATGAGCAATTACACGGTTAAGATTAAAAATTCAGCGAAATCAGATTTAAAGAAAATAAAACATTCTTATTTAAAGAAGTCATTTTTAGAAATTGTTGAGACTTTAAAAAATGATCCGTATAAAATAACACAATCTTTTGAAAAATTAGAGCCTAAATATTTAGAGCGATATTCAAGAAGAATTAACCATCAGCACAGGGTCGTCTATACCGTAGATGATCGAAATAAAGAAGTATTAATACTATCGGCATGGTCACATTATGATTAA	ATGATTATCACTAGCCCTACAGAAGCGAGAAAAGATTTTTATCAATTACTAAAAAATGTTAATAATAATCACGAACCAATTTATATTAGTGGCAATAATGCCGAAAATAATGCTGTGATTATAGGTTTAGAAGATTGGAAAAGTATACAAGAGACAATATATCTTGAATCTACTGGTACAATGGACAAAGTAAGAGAAAGAGAAAAAGATAATAGTGGTACAACAAATATAGATGATATTGATTGGGATAATCTTTAA	-	Sixframe
DUF955	26.4	CP000255.1	chromosome	-	153	884801	885259	333	12	885271	885603	1	-	-	-	ATGTATTTATACGAAAAGATGGTTATTGAAAACAAAGAGATACCAATTGATGATGGGAAATCTTTAGGTAATTTTGAGGGTCTCTATGACAATGGGGTTATTTTAATTAATAAAAATTTGTCAGAAACACGTAAAGCAGAAGTGTTATATGAGGAACTTGCCCACCACAAGTTGACGTATGGCAACATTTTAGACCAATCAAAATGGATTAATAGAAAATTTGAAAATTATGCACGTAGACACGGCTTTATCTCAGCTGTTCCATTACGTGAAATTGTAGAAGCTTATAATTATGGCGTACGTAACTTGTATGAGTTGTCCGAGTACCTACAACTGAGTGAAAAATACATATTAGAAGCGATAGAACAATATAAAAAGATATACGGTATTGGTACCCAC…	ATGAGAACTAATGATGAAATAATCACAATAATTAAAACATCAATGAAAGAACAAAATATGTCACTAAGTGAATTAGCTCGTCGTGTAGGTGTAGCAAAATCAGCAGTATCAAGATATTTAAATTTAACTAGAGAGTTCCCATTGAATCGTGCTGAAGATTTTGCGAAAGTACTTGGAATAAAAACAGAATATTTATTAGGATTTGCTGAACGCGAAGAATCTACAAAACAAGATACTATCGCCGCGCACTTAGATGGAGATTTTACAGAGGAAGAATTAATTGAAATTAGAAAGTATGCGGAGTTAGTTAGAAAAGCACATCGAAATCAGTAA	-	Sixframe
ANT	114.7	CP000703.1	chromosome	+	251	365544	366296	186	2	365357	365542	219	16	366312	366530	ATGCAAGCATTACAAACAAAATCGAACATAGGCGAAATGTTCAACATACAAGAAAAAGAAAATGGAGAAATCGCAATCAGCGGTCGAGAACTTCATCAAGCATTAGAGGTTAAGACAAGATATAACGATTGGTTTGAAAGAATGATTAATTATGGCTTTGAAGAAAATATTGATTATACAGCTCTTACTCAAAAAAGAGTAACAGCTCAAGGTAACGCTATTAATTATTTAGACCACGCACTCACACTAGACACTGCAAAAGAAATCGCAATGATTCAACGTAGTGAACCCGGTAAACGTGCAAGACAATATTTCATCCAAGTTGAAAAAGCATGGAACAGCCCAGAAATGATTATGCAACGTGCTTTAAAAATTGCTAACAACACAATCAATCAATTA…	ATGCTGAACTTAAAAGAATTGAGAGAAGAAAAGGGGATAACACGCTATCAACTAGCGAAGCTAACGGAATTACAAAACTCGACAATTCGATCTATCGAAACAGAGGTTAAAAACCCCGGTTTCCTCACAGTAAAAAAAATATGCGATGCACTACAAGTTGATATCGCTAATGTAAAGGAGAAATAA	ATGAACGCACTATACAAAACAACCCTCCTCATCACAATGGCAGTTGTGACGTGGAAGGTTTGGAAGATTGAGAAGCACACTAGAAAACCTGTGATTAGTAGCAGGGCGTTGAGTGACTATCTAAACAACAAATCTTTAACCATACCGAAAGATGCTGAAAATTCTACTGAATCTGCTCGTCGCCTTTTGAAGTTCGCCGAACAAACTATTAGCAAATAA	Sixframe
HD_3	34.4	CP000703.1	chromosome	+	223	853822	854490	1	-	-	-	198	36	854526	854723	ATGGAGGAGGTAATTGAAATGGGTGTACATCAATATTTTAAAAGATTATCAGATATGGAAAGACTTATAAGATTACCTGGAAAATTTAAATATTTTGAACACAATGTTGCAGCACACTCCTTTAAAGTAACTAAAATTGCTCAATATCTAGCAACAGTTGAAGAATATCATGGTCGAAAGATTAATTGGAAAAGCTTATATGAAAAAGCATTAAATCATGATTTCGCTGAAGTGTTTACTGGTGATATAAAAACACCTGTTAAATATGCGAGTAGTGAATTAAAAAAATTATTTTCGCAAGTTGAAGAAGAAATGGTAGAGACCTTTATTGAAGAAGAAATTCCATTACAATATAGAGATGTTTATAAGCAACGACTGCAAGAAGGTAAAGATGATTCA…	-	TTGGTAGTATTATTTAGTGTAATAACAAGAAGTAAATGGGTCGGTACTATTCTGACATTAATTTTAATTGGTGCCTCAATCTATAAAGAGTATTTCCATAACGAGTGGATTATTTTTATTGATGTAGTGTCATTATTAGCTGGTTATTTAATTATAGATCAACTCGAATTTCATAAACATCAAGATGAAGATCGCTAA	Sixframe
ANT	103.2	CP000703.1	chromosome	+	256	925081	925848	315	0	924767	925081	1	-	-	-	ATGAATGAAATTAAAACTTTCAGTAACGACATGTTTTCAATCTTAATCAAACAAGATAATGAAAATAATTTATTCGATTTAGAAACTGTCGCAAAAAGTTTGGGGTTCACTCAGTTTAAAAACGGCAAACAATATATTCGTTGGGAAACTATCAATAAATATTTAGGTAAATATCTTTCCCAAGAAGTTGGGAAAGGCGATTTCATACCAGAACCAATGGTATATAAGTTGGCTTTCAAAGCAGGTAATGCTGTAGCAGAAAAATTTCAAGATTGGTTGGCGATGGAAGTCCTACCAGCTATTCGCAAACACGGTATCTACGCAACAGACAATGTAATTGAACAAACATTAAAAGATCCAGACTACATCATTACAGTGTTGACTGAGTATAAGAAAGAA…	ATGACAGGCATTACGAATTGTTATAGGTTTATTAAACTATGCTTAAATATTAGCATAAAAGTTATTTGTGTTCAACAGATAATTTATTTGCTTAGAAAAAATGTTATAGGAGGTGCTAATATGTCGACAACAGATTTCGGCTTGAAAGTGAGAACGGAATTATTAAAACGCAACATGACAAACAAGCAACTTGCGGAAATGCTAGAAATTTCAAGTGCTTACTTATCGGATATTTTACGTGGACGTAGAGATGCTTTTGAACAAAAGAAACGTATTGCGAAAATTTTAGAAATTAAAGAAGAGGTGAAGAGTTAA	-	Sixframe
YoeB_toxin	100	CP000703.1	chromosome	-	64	2567203	2567394	252	76	2567470	2567721	1	-	-	-	ATGGTGAAGAAGATTAATGAGTTACTTAAAAGTATTGACAGAAATGGTGCATTGGAAGGTATAGGTAAGCCTGAAAAGTTAAAATCGAATCTGACTGGGTATTATAGTAGACGTATCAATCACGAACATAGATTGGTTTATACAGTAGATGACAATCATATAAAAATAGCATCATGTAAATACCATTATTAA	ATGATTATTAAAAATTATTCATACGCTCGACAGAATTTAAAGGCACTTATGACAAAAGTAAATGATGATAGTGATATGGTAACTGTAACATCTACTGATGATAAAAACGTAGTAATCATGTCAGAATCAGATTATAACTCCATGATGGAAACACTTTACCTCCAACAGAACCCAAATAATGCTGAACACTTAGCTCAATCAATTGCAGATCTAGAACGTGGGAAAACTATAACGAAAGATATAGATGTATAA	-	Sixframe
ANT	114.3	CP000703.1	chromosome	-	250	2165233	2165982	1	-	-	-	198	16	2165020	2165217	ATGCAAGCATTAAAAACAAAATCGAACATCGGCGAAATGTTCAACATACAAGAAAAAGAAAATGGAGAAATCGCAATAAGTGCAAGAGAGTTATATAAAGCTTTGGAAGTTAAAAAGCGTTTTAGCGCTTGGGCAGAAATTAACTTGAAGCATTTCAAAGAAAATAGGGATTTTACAAGTGTACTTACAAGTACGGTTGTTAATAACGGAGCTGTAAGACAACTAGAAGATTATGCTTTAACACTTGATGTAGCTAAACATGTTGCGATGATGTCAGGTACAGAAAAAGGTTTTGATTTTAGAGAGTATTTCATCCAAGTAGAGAAAGCATGGAACAGTCCAGAAATGATTATGCAACGTGCTTTAAAAATTGCTAACAACACAATCAATCAATTAGAA…	-	ATGCAAGCTCAAAACAAAAAAGTCATCTATTACTACTATGACGAAGAAGGTAATAGACGACCCGTTAATATTCAATACAACGATGGCTACGACTTAATGATAGACCAGCGTTTTATTGAAATGACGCTTGAAAGACATCCGCATTTAAAAAATAACTTTTATGGATTAATAGATGGAAAAGAATTTAAGTTAGATTAA	Sixframe
YoeB_toxin	38	CP000703.1	chromosome	-	89	2623946	2624212	258	0	2624212	2624469	1	-	-	-	ATGAGCAATTACACGGTTAAGATTAAAAATTCAGCGAAATCAGATTTAAGGAAAATAAAACATTCTTATTTAAAGAAGTCATTTTTAGAAATTGTTGAGACTTTAAAAAATGATCCGTATAAAATAACACAATCTTTTGAAAAATTAGAGCCTAAATATTTAGAGCGATATTCAAGAAGAATTAACCATCAGCACAGGGTCGTCTATACCGTAGATGATCGAAATAAAGAAGTATTAATACTATCGGCATGGTCACATTATGATTAA	ATGATTATCACTAGCCCTACAGAAGCGAGAAAAGATTTTTATCAATTACTAAAAAATGTTAATAATAATCACGAACCAATTTATATTAGTGGCAATAATGCCGAAAATAATGCTGTGATTATAGGTTTAGAAGATTGGAAAAGTATACAAGAGACAATATATCTTGAATCTACTGGTACAATGGACAAAGTAAGAGAAAGAGAAAAAGATAATAGTGGTACAACAAATATAGATGATATTGATTGGGATAATCTTTAA	-	Sixframe
HD	44	CP000703.1	chromosome	-	195	1751675	1752259	1	-	-	-	324	31	1751321	1751644	ATGAACATTGAAAAAGCAAAACGGCTTGCAAAAGAGAAACTGCCAGAGAAACGTTATAATCATTCTTTAAGAGTTGCAGAAACAGCGATTAAATTGGCAGAAATTTATGATGGAGACACTAGTAAAGTAGAATTAGCAGGTGTATTACATGATTTCTGTAAATATGATGATTTAGGTAAAATGTATCAAATTGTTCGACAATACGAATTAGGTAATGATCTACTGAGTTATGGTAGTGAAATATTGCATGGCCCTGTGTGTGCAGCAATCATGGAACATGAATATGGTATCAATGATGAGGAAGTATTAATGGCTATCAAATACCATACTACTGGACGTCAACAAATGACAAAAACTGAAAAACTGATTTTTATTGCTGATTACATCGAACCTGGAAGA…	-	GTGGATGCAATTGACAATAAAAAAGGCGAAGATACGATTTCTTTAGAAATGAAAGGTATCAGCGATATGACAGATTATTTTGTTGTAACGCACGGAAATAATGAACGACAAGTTCAAGCGATTGCTAGAGCGGTGAAAGAAGTAGCCAATGAACAAAATATAGAAGTAAAACGTATGGAAGGATACAATGAAGCGCGTTGGATATTAATTGACTTAGCTGATGTTGTGGTACATGTTTTCCATAAAGACGAAAGAAATTATTATAATATTGAAAAGTTATATCAAGATGCACCATTAGAATCATATGGTCAGGTTGCGTATTAA	Sixframe
AHSA1	80.2	CP000703.1	chromosome	-	156	2564708	2565175	1	-	-	-	198	69	2564442	2564639	ATGACGATTAAAGTTGAAGATAATAAAATTATTTTTTCAAGAACGATAGAAGCACCGATTGAAAAGGTGTTTGATGCCTATACGACAAAAGAATTATTTGAAAAATGGTTTCATCCAAAAGGGGCTAGCACAAAAGTATTTCGCTTTAATGCTGTTTCAGGCGGTGATGCATTTTATGCGATTAAAACACCTACAATGACCAGCTATACATTAGCAGAATATAAAACGGTTAAGCGTCCATATTTAATTGAATATATTGACTCATTTGCGACACCTCAAGGTGCAAAAGATACAAAAATGCCAAGCATGAAAATTACTTTGTCATTTTCCAAGAGCAATACAACGAAAACGACAGTGACATCAACATCGGTATTTCCAACAAAAGAAGCCGCTCAACAA…	-	ATGAGGGATGATTCGATGGTAGAACGTTATATCAAAGTTTTAATATTATATATTTTCACAACACTACTATCTTCTATTTCAGTAACGTCAAAATGTGTACCTAATAAAGTTATAAGGTTTATTTTACGTACTGCAATTGGTTACAGTATATTTGCATATGGTTTACATTACTTTTCAAATTTAAAAAAGAATAAGTAA	Sixframe
AHSA1	79.8	CP000730.1	chromosome	-	156	2527734	2528201	1	-	-	-	198	69	2527468	2527665	ATGACGATTAAAGTTGAAGATAATAAAATTATTTTTTCAAGAACGATAGAAGCACCGATTGAAAAGGTGTTTGATGCCTATACGACAAAAGCATTATTTGAAAAATGGTTTCATCCAAAAGACGCTAGTACCAAAGTGTTTCGCTTTAATGCTGTTTCAGGCGGTGATGCATTTTATGCGATTAAAACACCTACAATGACCAGCTATACATTAGCAGAATATAAAACGGTTAAGCGTCCATATTTAATTGAATATATTGACTCATTTGCGACACCTCAAGGTGCAAAAGATACAAAAATGCCAAGCATGAAAATTACTTTGTCATTTTCCAAGAGCAATACAACGAAAACGACAGTGACATCAACATCGGTATTTCCAACAAAAGAAGCCGCTCAACAA…	-	ATGAGGGATGATTCGATGGTAGAACGTTATATCAAAGTTTTAATATTATATATTTTCACAACACTACTATCTTCTATTTCAGTAACGTCAAAATGTGTACCTAATAAAGTTATAAGGTTTATTTTACGTACTGCAATTGGTTACAGTGTATTTGCATATGGTTTACATTACTTTTCAAATTTAAAAAAGAATAAGTAA	Sixframe
Peptidase_M78	45.4	CP000730.1	chromosome	-	214	1927405	1928046	186	114	1928160	1928345	186	105	1927115	1927300	ATGTTTACACCTATAGTTATAAATTTATTAAATGATGTAGGTTCGATTTTTTTAGTTAGGGTGGGGAATCAATTGAAAGTTATTGAGAAAGTTCATTATGAAGATATTTTAGAATCAAAAATAGTTCGATTATTTCAGGCATTTATAAAGGACAAAATGGATCAACTTTTTATTACTTCTGAACACTTTGCTATTGACATAGACAAGCTATTATTTCAACTTAATTTAAATGTTAGATATATTAAAATGGAGGGTAATACTTCGGGTTATTTAAGTGGAAGAACAATCTATATTAATAATAATCACTCGATTAATAATACAAGATTTTCAATAGCTCGTGAATTGGGCCGTTATTTATTTAAAAATACAGACTTAATGAGAGATAGTAACGATAATAGT…	ATGAAACAAATTAGCATTGGCTATGAAGAAATCTATGGGGATAGAATTTTTCATAGCCATTTTTTAAAAGAGCATGAAGTAAAAAATTGGAAAACCGTCAATCAAATAATTGAAAAAGAACACTTGGACAAAAATGAATATGAAGCGGAACCGCCGTTATTTTTCTTTTCAGGATCGTTAGATTAG	ATGCGTGGTCTATTTTATAAAATATATTTAATTACAGGTTTAAACATCTATAACAAAATCTCAACAGCAAAAAATAAATCTACATTAATCATTTATCTAGACTCAAGGAAATCTTATATTTCTATTCCTTTTAACATATCGTCAATTTTAATGAGTAATTTCTCTACTAATATTCCAGGCAAATAG	Sixframe
DUF955	26.4	CP000730.1	chromosome	-	153	898749	899207	333	12	899219	899551	1	-	-	-	ATGTATTTATACGAAAAGATGGTTATTGAAAACAAAGAGATACCAATTGATGATGGGAAATCTTTAGGTAATTTTGAGGGTCTCTATGACAATGGGGTTATTTTAATTAATAAAAATTTGTCAGAAACACGTAAAGCAGAAGTGTTATATGAGGAACTTGCCCACCACAAGTTGACGTATGGCAACATTTTAGACCAATCAAAATGGATTAATAGAAAATTTGAAAATTATGCACGTAGACACGGCTTTATCTCAGCTGTTCCATTACGTGAAATTGTAGAAGCTTATAATTATGGCGTACGTAACTTGTATGAGTTGTCCGAGTACCTACAACTGAGTGAAAAATACATATTAGAAGCGATAGAACAATATAAAAAGATATACGGTATTGGTACCCAC…	ATGAGAACTAATGATGAAATAATCACAATAATTAAAACATCAATGAAAGAACAAAATATGTCACTAAGTGAATTAGCTCGTCGTGTAGGTGTAGCAAAATCAGCAGTATCAAGATATTTAAATTTAACTAGAGAGTTCCCATTGAATCGTGCTGAAGATTTTGCGAAAGTACTTGGAATAAAAACAGAATATTTATTAGGATTTGCTGAACGCGAAGAATCTACAAAACAAGATACTATCGCCGCGCACTTAGATGGAGATTTTACAGAGGAAGAATTAATTGAAATTAGAAAGTATGCGGAGTTAGTTAGAAAAGCACATCGAAATCAGTAA	-	Sixframe
HD_3	34.4	CP000730.1	chromosome	+	223	836605	837273	1	-	-	-	198	36	837309	837506	ATGGAGGAGGTAATTGAAATGGGTGTACATCAATATTTTAAAAGATTATCAGATATGGAAAGACTTATAAGATTACCTGGAAAATTTAAATATTTTGAACACAATGTTGCAGCACACTCCTTTAAAGTAACTAAAATTGCACAATATCTAGCAACAGTTGAAGAATATCATGGACGAAAGATTAATTGGAAAAGCTTATATGAAAAAGCATTAAATCATGATTTCGCCGAAGTGTTTACTGGTGATATAAAAACACCTGTTAAATATGCGAGTAGTGAATTAAAAAAATTATTTTCGCAAGTTGAAGAAGAAATGGTAGAGACCTTTATTGAAGAAGAAATTCCATTACAATATAGAGATGTTTATAAGCAACGACTGCAAGAAGGTAAAGATGATTCA…	-	TTGGTAGTATTATTTAGTGTAATAACAAGAAGTAAATGGGTCGGTACTATTCTGACATTAATTTTAATTGGTGCCTCAATCTATAAAGAGTATTTCCATAACGAGTGGATTATTTTTATTGATGTAGTGTCATTATTAGCTGGTTATTTAATTATAGATCAACTCGAATTTCATAAACATCAAGATGAAGATCGCTAA	Sixframe
YoeB_toxin	131.1	CP000730.1	chromosome	-	89	2530232	2530498	252	0	2530498	2530749	1	-	-	-	ATGGCTAGGTTAAATATTACGTTTTCGCCTCAAGCCTTTGAAGATTATAAGTATTTTCAGCAGAACGATAAAAAAATGGTGAAGAAGATTAATGAGTTACTTAAAAGTATTGACAGAAATGGTGCATTGGAAGGTATAGGTAAGCCTGAAAAGTTAAAATCGAATCTGACTGGGTATTATAGTAGACGTATCAATCACGAACATAGATTGGTTTATACAGTAGATGACAATCATATAAAAATAGCATCATGTAAATACCATTATTAA	ATGATTATTAAAAATTATTCATACGCTCGACAGAATTTAAAGGCACTTATGACAAAAGTAAATGATGATAGTGTTATGGTAACTGTAACATCTACTGATGATAAAAACGTAGTAATCATGTCAGAATCAGATTATAACTCCATGATGGAAACACTTTACCTCCAACAGAACCCAAATAATGCTGAACACTTAGCTCAATCAATTGCAGATCTAGAACGTGGGAAAACTATAACGAAAGATATAGATGTATAA	-	Sixframe
HD	44	CP000730.1	chromosome	-	195	1703378	1703962	1	-	-	-	324	31	1703024	1703347	ATGAACATTGAAAAAGCAAAACGGCTTGCAAAAGAGAAACTGCCAGAGAAACGTTATAATCATTCTTTAAGAGTTGCAGAAACAGCGATTAAATTGGCAGAAATTTATGATGGAGACACTAGTAAAGTAGAATTAGCAGGTGTATTACATGATTTCTGTAAATATGATGATTTAGGTAAAATGTATCAAATTGTTCGACAATACGAATTAGGTAATGATCTACTGAGTTATGGTAGTGAAATATTGCATGGCCCTGTGTGTGCAGCAATCATGGAACATGAATATGGTATCAATGATGAGGAAGTATTAATGGCTATCAAATACCATACTACTGGACGTCAACAAATGACAAAAACTGAAAAACTGATTTTTATTGCAGATTACATCGAACCTGGAAGA…	-	GTGGATGCAATTGACAATAAAAAAGGCGAAGATACGATTTCTTTAGAAATGAAAGGTATCAGCGATATGACAGATTATTTTGTTGTAACGCACGGAAATAATGAACGACAAGTTCAAGCGATTGCTAGAGCGGTGAAAGAAGTAGCCAATGAACAAAATATAGAAGTAAAACGTATGGAAGGATACAATGAAGCGCGTTGGATATTAATTGACTTAGCTGATGTTGTGGTACATGTTTTCCATAAAGACGAAAGAAATTATTATAATATTGAAAAGTTATATCAAGATGCACCATTAGAATCATATAGTCAGGTTGCGTATTAA	Sixframe
YoeB_toxin	38.1	CP000730.1	chromosome	-	89	2587080	2587346	258	0	2587346	2587603	1	-	-	-	ATGAGCAATTACACGGTTAAGATTAAAAATTCAGCGAAATCAGATTTAAAGAAAATAAAACATTCTTATTTAAAGAAGTCATTTTTAGAAATTGTTGAGACTTTAAAAAATGATCCGTATAAAATAACACAATCTTTTGAAAAATTAGAGCCTAAATATTTAGAGCGATATTCAAGAAGAATTAACCATCAGCACAGGGTCGTCTATACCGTAGATGATCGAAATAAAGAAGTATTAATACTATCGGCATGGTCACATTATGATTAA	ATGATTATCACTAGCCCTACAGAAGCGAGAAAAGATTTTTATCAATTACTAAAAAATGTTAATAATAATCACGAACCAATTTATATTAGTGGCAATAATGCCGAAAATAATGCTGTGATTATAGGTTTAGAAGATTGGAAAAGTATACAAGAGACAATATATCTTGAATCTACTGGTACAATGGACAAAGTAAGAGAAAGAGAAAAAGATAATAGTGGTACAACAAATATAGATGATATTGATTGGGATAATCTTTAA	-	Sixframe
YoeB_toxin	100	CP000736.1	chromosome	-	64	2567079	2567270	252	76	2567346	2567597	1	-	-	-	ATGGTGAAGAAGATTAATGAGTTACTTAAAAGTATTGACAGAAATGGTGCATTGGAAGGTATAGGTAAGCCTGAAAAGTTAAAATCGAATCTGACTGGGTATTATAGTAGACGTATCAATCACGAACATAGATTGGTTTATACAGTAGATGACAATCATATAAAAATAGCATCATGTAAATACCATTATTAA	ATGATTATTAAAAATTATTCATACGCTCGACAGAATTTAAAGGCACTTATGACAAAAGTAAATGATGATAGTGATATGGTAACTGTAACATCTACTGATGATAAAAACGTAGTAATCATGTCAGAATCAGATTATAACTCCATGATGGAAACACTTTACCTCCAACAGAACCCAAATAATGCTGAACACTTAGCTCAATCAATTGCAGATCTAGAACGTGGGAAAACTATAACGAAAGATATAGATGTATAA	-	Sixframe
ANT	114.7	CP000736.1	chromosome	+	251	365614	366366	186	2	365427	365612	219	16	366382	366600	ATGCAAGCATTACAAACAAAATCGAACATAGGCGAAATGTTCAACATACAAGAAAAAGAAAATGGAGAAATCGCAATCAGCGGTCGAGAACTTCATCAAGCATTAGAGGTTAAGACAAGATATAACGATTGGTTTGAAAGAATGATTAATTATGGCTTTGAAGAAAATATTGATTATACAGCTCTTACTCAAAAAAGAGTAACAGCTCAAGGTAACGCTATTAATTATTTAGACCACGCACTCACACTAGACACTGCAAAAGAAATCGCAATGATTCAACGTAGTGAACCCGGTAAACGTGCAAGACAATATTTCATCCAAGTTGAAAAAGCATGGAACAGCCCAGAAATGATTATGCAACGTGCTTTAAAAATTGCTAACAACACAATCAATCAATTA…	ATGCTGAACTTAAAAGAATTGAGAGAAGAAAAGGGGATAACACGCTATCAACTAGCGAAGCTAACGGAATTACAAAACTCGACAATTCGATCTATCGAAACAGAGGTTAAAAACCCCGGTTTCCTCACAGTAAAAAAAATATGCGATGCACTACAAGTTGATATCGCTAATGTAAAGGAGAAATAA	ATGAACGCACTATACAAAACAACCCTCCTCATCACAATGGCAGTTGTGACGTGGAAGGTTTGGAAGATTGAGAAGCACACTAGAAAACCTGTGATTAGTAGCAGGGCGTTGAGTGACTATCTAAACAACAAATCTTTAACCATACCGAAAGATGCTGAAAATTCTACTGAATCTGCTCGTCGCCTTTTGAAGTTCGCCGAACAAACTATTAGCAAATAA	Sixframe
YoeB_toxin	38	CP000736.1	chromosome	-	89	2623822	2624088	258	0	2624088	2624345	1	-	-	-	ATGAGCAATTACACGGTTAAGATTAAAAATTCAGCGAAATCAGATTTAAGGAAAATAAAACATTCTTATTTAAAGAAGTCATTTTTAGAAATTGTTGAGACTTTAAAAAATGATCCGTATAAAATAACACAATCTTTTGAAAAATTAGAGCCTAAATATTTAGAGCGATATTCAAGAAGAATTAACCATCAGCACAGGGTCGTCTATACCGTAGATGATCGAAATAAAGAAGTATTAATACTATCGGCATGGTCACATTATGATTAA	ATGATTATCACTAGCCCTACAGAAGCGAGAAAAGATTTTTATCAATTACTAAAAAATGTTAATAATAATCACGAACCAATTTATATTAGTGGCAATAATGCCGAAAATAATGCTGTGATTATAGGTTTAGAAGATTGGAAAAGTATACAAGAGACAATATATCTTGAATCTACTGGTACAATGGACAAAGTAAGAGAAAGAGAAAAAGATAATAGTGGTACAACAAATATAGATGATATTGATTGGGATAATCTTTAA	-	Sixframe
ANT	114.3	CP000736.1	chromosome	-	250	2165107	2165856	1	-	-	-	198	16	2164894	2165091	ATGCAAGCATTAAAAACAAAATCGAACATCGGCGAAATGTTCAACATACAAGAAAAAGAAAATGGAGAAATCGCAATAAGTGCAAGAGAGTTATATAAAGCTTTGGAAGTTAAAAAGCGTTTTAGCGCTTGGGCAGAAATTAACTTGAAGCATTTCAAAGAAAATAGGGATTTTACAAGTGTACTTACAAGTACGGTTGTTAATAACGGAGCTGTAAGACAACTAGAAGATTATGCTTTAACACTTGATGTAGCTAAACATGTTGCGATGATGTCAGGTACAGAAAAAGGTTTTGATTTTAGAGAGTATTTCATCCAAGTAGAGAAAGCATGGAACAGTCCAGAAATGATTATGCAACGTGCTTTAAAAATTGCTAACAACACAATCAATCAATTAGAA…	-	ATGCAAGCTCAAAACAAAAAAGTCATCTATTACTACTATGACGAAGAAGGTAATAGACGACCCGTTAATATTCAATACAACGATGGCTACGACTTAATGATAGACCAGCGTTTTATTGAAATGACGCTTGAAAGACATCCGCATTTAAAAAATAACTTTTATGGATTAATAGATGGAAAAGAATTTAAGTTAGATTAA	Sixframe
HD	44	CP000736.1	chromosome	-	195	1751549	1752133	1	-	-	-	324	31	1751195	1751518	ATGAACATTGAAAAAGCAAAACGGCTTGCAAAAGAGAAACTGCCAGAGAAACGTTATAATCATTCTTTAAGAGTTGCAGAAACAGCGATTAAATTGGCAGAAATTTATGATGGAGACACTAGTAAAGTAGAATTAGCAGGTGTATTACATGATTTCTGTAAATATGATGATTTAGGTAAAATGTATCAAATTGTTCGACAATACGAATTAGGTAATGATCTACTGAGTTATGGTAGTGAAATATTGCATGGCCCTGTGTGTGCAGCAATCATGGAACATGAATATGGTATCAATGATGAGGAAGTATTAATGGCTATCAAATACCATACTACTGGACGTCAACAAATGACAAAAACTGAAAAACTGATTTTTATTGCTGATTACATCGAACCTGGAAGA…	-	GTGGATGCAATTGACAATAAAAAAGGCGAAGATACGATTTCTTTAGAAATGAAAGGTATCAGCGATATGACAGATTATTTTGTTGTAACGCACGGAAATAATGAACGACAAGTTCAAGCGATTGCTAGAGCGGTGAAAGAAGTAGCCAATGAACAAAATATAGAAGTAAAACGTATGGAAGGATACAATGAAGCGCGTTGGATATTAATTGACTTAGCTGATGTTGTGGTACATGTTTTCCATAAAGACGAAAGAAATTATTATAATATTGAAAAGTTATATCAAGATGCACCATTAGAATCATATGGTCAGGTTGCGTATTAA	Sixframe
ANT	103.2	CP000736.1	chromosome	+	256	924956	925723	315	0	924642	924956	1	-	-	-	ATGAATGAAATTAAAACTTTCAGTAACGACATGTTTTCAATCTTAATCAAACAAGATAATGAAAATAATTTATTCGATTTAGAAACTGTCGCAAAAAGTTTGGGGTTCACTCAGTTTAAAAACGGCAAACAATATATTCGTTGGGAAACTATCAATAAATATTTAGGTAAATATCTTTCCCAAGAAGTTGGGAAAGGCGATTTCATACCAGAACCAATGGTATATAAGTTGGCTTTCAAAGCAGGTAATGCTGTAGCAGAAAAATTTCAAGATTGGTTGGCGATGGAAGTCCTACCAGCTATTCGCAAACACGGTATCTACGCAACAGACAATGTAATTGAACAAACATTAAAAGATCCAGACTACATCATTACAGTGTTGACTGAGTATAAGAAAGAA…	ATGACAGGCATTACGAATTGTTATAGGTTTATTAAACTATGCTTAAATATTAGCATAAAAGTTATTTGTGTTCAACAGATAATTTATTTGCTTAGAAAAAATGTTATAGGAGGTGCTAATATGTCGACAACAGATTTCGGCTTGAAAGTGAGAACGGAATTATTAAAACGCAACATGACAAACAAGCAACTTGCGGAAATGCTAGAAATTTCAAGTGCTTACTTATCGGATATTTTACGTGGACGTAGAGATGCTTTTGAACAAAAGAAACGTATTGCGAAAATTTTAGAAATTAAAGAAGAGGTGAAGAGTTAA	-	Sixframe
HD_3	34.4	CP000736.1	chromosome	+	223	853697	854365	1	-	-	-	198	36	854401	854598	ATGGAGGAGGTAATTGAAATGGGTGTACATCAATATTTTAAAAGATTATCAGATATGGAAAGACTTATAAGATTACCTGGAAAATTTAAATATTTTGAACACAATGTTGCAGCACACTCCTTTAAAGTAACTAAAATTGCTCAATATCTAGCAACAGTTGAAGAATATCATGGTCGAAAGATTAATTGGAAAAGCTTATATGAAAAAGCATTAAATCATGATTTCGCTGAAGTGTTTACTGGTGATATAAAAACACCTGTTAAATATGCGAGTAGTGAATTAAAAAAATTATTTTCGCAAGTTGAAGAAGAAATGGTAGAGACCTTTATTGAAGAAGAAATTCCATTACAATATAGAGATGTTTATAAGCAACGACTGCAAGAAGGTAAAGATGATTCA…	-	TTGGTAGTATTATTTAGTGTAATAACAAGAAGTAAATGGGTCGGTACTATTCTGACATTAATTTTAATTGGTGCCTCAATCTATAAAGAGTATTTCCATAACGAGTGGATTATTTTTATTGATGTAGTGTCATTATTAGCTGGTTATTTAATTATAGATCAACTCGAATTTCATAAACATCAAGATGAAGATCGCTAA	Sixframe
AHSA1	80.2	CP000736.1	chromosome	-	156	2564584	2565051	1	-	-	-	198	69	2564318	2564515	ATGACGATTAAAGTTGAAGATAATAAAATTATTTTTTCAAGAACGATAGAAGCACCGATTGAAAAGGTGTTTGATGCCTATACGACAAAAGAATTATTTGAAAAATGGTTTCATCCAAAAGGGGCTAGCACAAAAGTATTTCGCTTTAATGCTGTTTCAGGCGGTGATGCATTTTATGCGATTAAAACACCTACAATGACCAGCTATACATTAGCAGAATATAAAACGGTTAAGCGTCCATATTTAATTGAATATATTGACTCATTTGCGACACCTCAAGGTGCAAAAGATACAAAAATGCCAAGCATGAAAATTACTTTGTCATTTTCCAAGAGCAATACAACGAAAACGACAGTGACATCAACATCGGTATTTCCAACAAAAGAAGCCGCTCAACAA…	-	ATGAGGGATGATTCGATGGTAGAACGTTATATCAAAGTTTTAATATTATATATTTTCACAACACTACTATCTTCTATTTCAGTAACGTCAAAATGTGTACCTAATAAAGTTATAAGGTTTATTTTACGTACTGCAATTGGTTACAGTATATTTGCATATGGTTTACATTACTTTTCAAATTTAAAAAAGAATAAGTAA	Sixframe
ANT	113.8	CP001781.1	chromosome	+	251	859860	860612	186	2	859673	859858	291	41	860653	860943	ATGCAAGCATTACAAACAAAATCGAACATCGGCGAAATGTTCAACATACAAGAAAAAGAAAATGGAGAAATCGCAATCAGTGGGAGAGAACTTCATCAAGCATTAGAAGTTAAGACTCCATACAAAAAATGGTTTGAAAGAATGAGTGATTACGGATTTGAAGAAAATATCGATTATGTAGTTACGGACATTTTTGTCCATAACCCACTAGGAGGTCGTCAGAATCAAATTGACCACGCACTAACACTAGACACTGCAAAAGAAATCGCAATGATTCAACGTAGTGAACCTGGTAAACGTGCAAGGCAATACTTTATACAAGTGGAAAAAGCATGGAACAGCCCAGAAATGATTATGCAACGTGCTTTAAAAATTGCTAACAACACAATCAATCAATTA…	ATGCTGAACTTAAAAGAATTGAGAGAAGAAAAGGGGATAACACGCTATCAACTAGCGAAGCTAACGGAATTACAAAACTCGACAATTCGATCTATCGAAACAGAGGTTAAAAACCCCGGTTTCCTCACAGTAAAAAAAATATGCGATGCACTACAAATTGATATCGCTAATGTAAAGGAGAAATAA	ATGGAAATCAACGTATGTGGCGTGAAATACAAAATAGTTCAATTAGAAGATGTAGATAACAATCCAAGTTGTTTAGGGCTTTGTATTTATAAAGATAGTCTCATACAACTTAAACGAGGATTATCATTCGAGCGAAAAAAACAAATACTTATCCATGAGTTACTGCACGCAATGATGTATGAATCTGGTTATGAAGAACATGATGAAGAATTAGTTAACAACCTTTCAATTGTAATTAATCAAGTAATTTCACAAAACGATATTAAAGCCACTCTAAATGAATTAGAGTAG	Sixframe
YoeB_toxin	129.5	CP001781.1	chromosome	-	89	2482550	2482816	252	0	2482816	2483067	1	-	-	-	ATGGCTAGGTTAAATATTACGTTTTCGCCTCAAGCCTTTGAAGATTATAAGTATTTTCAGCAGAACAATAAAAAAATGGTGAAGAAGATTAATGAGTTACTTAAAAGTATTGACAGAAATGGTGCATTGGAAGGTATAGGTAAGCCTGAAAAGTTAAAATCGAATCTGACTGGGTATTATAGTAGACGTATCAATCACGAACATAGATTGGTTTATACAGTAGATGACAATCATATAAAAATAGCATCATGTAAATACCATTATTAA	ATGATTATTAAAAATTATTCATACGCTCGACAGAATTTAAAGGCACTTATGACAAAAGTAAATGATGATAGTGATATGGTAACTGTAACATCTACTGATGATAAAAACGTAGTAATCATGTCAGAATCAGATTATAACTCCATGATGGAAACACTTTACCTCCAACAGAACCCAAATAATGCTGAACACTTAGCTCAATCAATTGCAGATCTAGAACGTGGGAAAACTATAACGAAAGATATAGATGTATAA	-	Sixframe
AHSA1	80.2	CP001781.1	chromosome	-	156	2480055	2480522	1	-	-	-	198	69	2479789	2479986	ATGACGATTAAAGTTGAAGATAATAAAATTATTTTTTCAAGAACGATAGAAGCACCGATTGAAAAGGTGTTTGATGCCTATACGACAAAAGAATTATTTGAAAAATGGTTTCATCCAAAAGGGGCTAGCACAAAAGTATTTCGCTTTAATGCTGTTTCAGGCGGTGATGCATTTTATGCGATTAAAACACCTACAATGACCAGCTATACATTAGCAGAATATAAAACGGTTAAGCGTCCATATTTAATTGAATATATTGACTCATTTGCGACACCTCAAGGTGCAAAAGATACAAAAATGCCAAGCATGAAAATTACTTTGTCATTTTCCAAGAGCAATACAACGAAAACGACAGTGACATCAACATCGGTATTTCCAACAAAAGAAGCCGCTCAACAA…	-	ATGAGGGATGATTCGATGGTAGAACGTTATATCAAAGTTTTAATATTATATATTTTCACAACACTACTATCTTCTATTTCAGTAACGTCAAAATGTGTACCTAATAAAGTTATAAGGTTTATTTTACGTACTGCAATTGGTTACAGTATATTTGCATATGGTTTACATTACTTTTCAAATTTAAAAAAGAATAAGTAA	Sixframe
YoeB_toxin	38	CP001781.1	chromosome	-	89	2539246	2539512	258	0	2539512	2539769	1	-	-	-	ATGAGCAATTACACGGTTAAGATTAAAAATTCAGCGAAATCAGATTTAAGGAAAATAAAACATTCTTATTTAAAGAAGTCATTTTTAGAAATTGTTGAGACTTTAAAAAATGATCCGTATAAAATAACACAATCTTTTGAAAAATTAGAGCCTAAATATTTAGAGCGATATTCAAGAAGAATTAACCATCAGCACAGGGTCGTCTATACCGTAGATGATCGAAATAAAGAAGTATTAATACTATCGGCATGGTCACATTATGATTAA	ATGATTATCACTAGCCCTACAGAAGCGAGAAAAGATTTTTATCAATTACTAAAAAATGTTAATAATAATCACGAACCAATTTATATTAGTGGCAATAATGCCGAAAATAATGCTGTGATTATAGGTTTAGAAGATTGGAAAAGTATACAAGAGACAATATATCTTGAATCTACTGGTACAATGGACAAAGTAAGAGAAAGAGAAAAAGATAATAGTGGTACAACAAATATAGATGATATTGATTGGGATAATCTTTAA	-	Sixframe
HD_3	34.4	CP001781.1	chromosome	+	223	771209	771877	1	-	-	-	198	36	771913	772110	ATGGAGGAGGTAATTGAAATGGGTGTACATCAATATTTTAAAAGATTATCAGATATGGAAAGACTTATAAGATTACCTGGAAAATTTAAATATTTTGAACACAATGTTGCAGCACACTCCTTTAAAGTAACTAAAATTGCTCAATATCTAGCAACAGTTGAAGAATATCATGGTCGAAAGATTAATTGGAAAAGCTTATATGAAAAAGCATTAAATCATGATTTCGCTGAAGTGTTTACTGGTGATATAAAAACACCTGTTAAATATGCGAGTAGTGAATTAAAAAAATTATTTTCGCAAGTTGAAGAAGAAATGGTAGAGACCTTTATTGAAGAAGAAATTCCATTACAATATAGAGATGTTTATAAGCAACGACTGCAAGAAGGTAAAGATGATTCA…	-	TTGGTAGTATTATTTAGTGTAATAACAAGAAGTAAATGGGTCGGTACTATTCTGACATTAATTTTAATTGGTGCCTCAATCTATAAAGAGTATTTCCATAACGAGTGGATTATTTTTATTGATGTAGTGTCATTATTAGCTGGTTATTTAATTATAGATCAACTCGAATTTCATAAACATCAAGATGAAGATCGCTAA	Sixframe
PemK_toxin	64.3	CP001784.1	plasmid	-	113	14249	14587	384	-3	14584	14967	1	-	-	-	ATGAACATTAAACAATTTGACATACTCTACATTGATTTAAATCCAACTCGTGGACGTGAAAAGCATAACGTAAGGCCCTGCTTAGTGATAAATAATCAGATGAGTATTGATGGCACTAATTTTGTTTGGGTTTTACCCATAACAACTCGGGGTTTACGTTATCCAACAGATATCCAACTTAAAACAAAAAAAGGATTAGTATCTGGTGTGATAGACACTGTTCAAATACGCGCTTTAGACCTAAAAGCACGTCAATACAACTATAAAGACGAACTACAGGACAATTTAAAAAATGATATATTAAAAGCGATAAAAACTTATCTTAAGCCAACGTTATAA	ATGCAGTCGAGGATAGTAAAAGCGATGTTTTTGATTTTTATAAATTATTCAACTTCATATGTATTTACTTTGGTAACTACATTTGTTATGATGAACAAAAGGGGGCTGATAATAATGGCTAAATCATTAAAAGACTTAAACAAGACTTCGGAACGAGTTTTTAAAAATGGAAACAGTAAAGCAATCAGTTTAAGTAAAAAAACTATCAGGTTAGCTAATTTTGATATAGGAGATACAGTTGAAGTTCAAAAAATGAATGGTGGTTTGTTCATTACTAAAAAAAAGGAGTCTATTGAAGATAGAATTAAAAATTTCTTTCAAAGTGGTGGAAAGTATACAGAATTAGAAGTAGATTGGGAAGAAAGAGTTGGCCGAGAAATATGA	-	Sixframe
HD	44	CP001781.1	chromosome	-	195	1641143	1641727	1	-	-	-	324	31	1640789	1641112	ATGAACATTGAAAAAGCAAAACGGCTTGCAAAAGAGAAACTGCCAGAGAAACGTTATAATCATTCTTTAAGAGTTGCAGAAACAGCGATTAAATTGGCAGAAATTTATGATGGAGACACTAGTAAAGTAGAATTAGCAGGTGTATTACATGATTTCTGTAAATATGATGATTTAGGTAAAATGTATCAAATTGTTCGACAATACGAATTAGGTAATGATCTACTGAGTTATGGTAGTGAAATATTGCATGGCCCTGTGTGTGCAGCAATCATGGAACATGAATATGGTATCAATGATGAGGAAGTATTAATGGCTATCAAATACCATACTACTGGACGTCAACAAATGACAAAAACTGAAAAACTGATTTTTATTGCTGATTACATCGAACCTGGAAGA…	-	GTGGATGCAATTGACAATAAAAAAGGCGAAGATACGATTTCTTTAGAAATGAAAGGTATCAGCGATATGACAGATTATTTTGTTGTAACGCACGGAAATAATGAACGACAAGTTCAAGCGATTGCTAGAGCGGTGAAAGAAGTAGCCAATGAACAAAATATAGAAGTAAAACGTATGGAAGGATACAATGAAGCGCGTTGGATATTAATTGACTTAGCTGATGTTGTGGTACATGTTTTCCATAAAGACGAAAGAAATTATTATAATATTGAAAAGTTATATCAAGATGCACCATTAGAATCATATGGTCAGGTTGCGTATTAA	Sixframe
PemK_toxin	35	CP001781.1	chromosome	+	122	2086060	2086425	1	-	-	-	327	13	2086438	2086764	ATGGAAAGAAATTCCACCAAAAAAAGTAGCAAAGATAAAATATTAAAAGCTGTAAATAACTTTGAAGAAGTTTGCAATAGCGGAAAATTCAAATTTAAATATTTGGATGACTGGCTTTATACAAAATCAATAATTTTTAAAAATGAAACAACCTTAACTAACCAAAAATACTTTAAAGTGTATCCAAGAGGTACTATTGTATACGCTAAACTAGGTGTTAACATTGGTTCTGAATTCTCAGGGAACCATTTTTGCGTCGTTTTAAATAAAAATGACAACAAACGCAATGAGCTAATTACTATAGTTCCACTTACTTCAAAAGACACCAAATTTTCATTAAAATTACAAGAGAATATAATACTATAA	-	ATGAAATCTGACCACAAAACTTTACAATTCGATTTGGATAGAATAAAAGAAATGCACGCAAAATCCGCAAAAGTAAAAAACTTAAATCCAGAAATCGAAAAAGAACTTGATGAGATTGAAAATAATTATATGCAACTTGCAAAAATAATTGAGCGTTACGAAAGGTTTCTAGGCAAACAAGCTTATGCAATTCCATCTCAAGTTACCACTATCAGTAAAAAAAGAATAATCAAACTTAATGATTACGATCCAACTGGCCATATATCTTTCAATGAAGAAACTTTAAAAATTATAGAAGATTTTATGAAAGCTAATATTTTATCATAA	Sixframe
YoeB_toxin	129.5	CP001844.2	chromosome	-	89	2479226	2479492	252	0	2479492	2479743	1	-	-	-	ATGGCTAGGTTAAATATTACGTTTTCGCCTCAAGCCTTTGAAGATTATAAGTATTTTCAGCAGAACAATAAAAAAATGGTGAAGAAGATTAATGAGTTACTTAAAAGTATTGACAGAAATGGTGCATTGGAAGGTATAGGTAAGCCTGAAAAGTTAAAATCGAATCTGACTGGGTATTATAGTAGACGTATCAATCACGAACATAGATTGGTTTATACAGTAGATGACAATCATATAAAAATAGCATCATGTAAATACCATTATTAA	ATGATTATTAAAAATTATTCATACGCTCGACAGAATTTAAAGGCACTTATGACAAAAGTAAATGATGATAGTGATATGGTAACTGTAACATCTACTGATGATAAAAACGTAGTAATCATGTCAGAATCAGATTATAACTCCATGATGGAAACACTTTACCTCCAACAGAACCCAAATAATGCTGAACACTTAGCTCAATCAATTGCAGATCTAGAACGTGGGAAAACTATAACGAAAGATATAGATGTATAA	-	Sixframe
ANT	113.9	CP001844.2	chromosome	-	251	2075971	2076723	1	-	-	-	198	16	2075758	2075955	ATGCAAGCATTACAAACAAAATCGAACATAGGCGAAATGTTCAACATACAAGAAAAAGAAAATGGAGAAATCGCAATCAGCGGTCGAGAACTTCATCAAGCATTAGAGGTTAAGACTCCATACAAAAAATGGTTTGAAAGAATGAGTGATTACGGATTTGAAGAAAATATCGATTATATAGTCACGGACATTTTTGTCCATAACCCACTAGGAGGTCGTCAGAATCAAACTGACCACGCACTCACACTAGACACTGCAAAAGAGATTGCAATGATTCAACGTAGTGAACCTGGCAAACGTGCAAGACAATACTTCATCCAAGTTGAAAAAGCATGGAATAGCCCAGAAATGATTATGCAACGTGCTTTAAAAATTGCTAACAACACAATCAATCAATTA…	-	ATGCAAGCTCAAAACAAAAAAGTCATCTATTACTACTATGACGAAGAATGTAATAGACGACCCGTTAATATTCAATACAACGATGGCTACGACTTAATGATAGACCAGCGTTTTATTGAAATGACGCTTGAAAGACATCCGCATTTAAAAAATAACTTTTATGGATTAATAGATGGAAAAGAATTTAAGTTAGATTAA	Sixframe
ANT	103.2	CP001844.2	chromosome	+	256	880727	881494	315	0	880413	880727	1	-	-	-	ATGAATGAAATTAAAACTTTCAGTAACGACATGTTTTCAATCTTAATCAAACAAGATAATGAAAATAATTTATTCGATTTAGAAACTGTCGCAAAAAGTTTGGGGTTCACTCAGTTTAAAAACGGCAAACAATATATTCGTTGGGAAACTATCAATAAATATTTAGGTAAATATCTTTCCCAAGAAGTTGGGAAAGGCGATTTCATACCAGAACCAATGGTATATAAGTTGGCTTTCAAAGCAGGTAATGCTGTAGCAGAAAAATTTCAAGATTGGTTGGCGATGGAAGTCCTACCAGCTATTCGCAAACACGGTATCTACGCAACAGACAATGTAATTGAACAAACATTAAAAGATCCAGACTACATCATTACAGTGTTGACTGAGTATAAGAAAGAA…	ATGACAGGCATTACGAATTGTTATAGGTTTATTAAACTATGCTTAAATATTAGCATAAAAGTTATTGGTGTTCAACAGATAATTTATTTGCTTAGAAAAAATGTTATAGGAGGTGCTAATATGTCGACAACAGATTTCGGCTTGAAAGTGAGAACGGAATTATTAAAACGCAACATGACAAACAAGCAACTTGCGGAAATGCTAGAAATTTCAAGTGCTTACTTATCGGATATTTTACGTGGACGTAGAGATGCTTTTGAACAAAAGAAACGTATTGCGAAAATTTTAGAAATTAAAGAAGAGGTGAAGAGTTAA	-	Sixframe
HD	44	CP001844.2	chromosome	-	195	1661446	1662030	1	-	-	-	324	31	1661092	1661415	ATGAACATTGAAAAAGCAAAACGGCTTGTAAAAGAGAAACTGCCAGAGAAACGTTATAATCATTCTTTAAGAGTTGCAGAAACAGCGATTAAATTGGCAGAAATTTATGATGGAGACACTAGTAAAGTAGAATTAGCAGGTGTATTACATGATTTCTGTAAATATGATGATTTAGGTAAAATGTATCAAATTGTTCGACAATACGAATTAGGTAATGATCTACTGAGTTATGGTAGTGAAATATTGCATGGCCCTGTGTGTGCAGCAATCATGGAACATGAATATGGTATCAATGATGAGGAAGTATTAATGGCTATCAAATACCATACTACTGGACGTCAACAAATGACAAAAACTGAAAAACTGATTTTTATTGCTGATTACATCGAACCTGGAAGA…	-	GTGGATGCAATTGACAATAAAAAAGGCGAAGATACGATTTCTTTAGAAATGAAAGGTATCAGCGATATGACAGATTATTTTGTTGTAACGCACGGAAATAATGAACGACAAGTTCAAGCGATTGCTAGAGCGGTGAAAGAAGTAGCCAATGAACAAAATATAGAAGTAAAACGTATGGAAGGATACAATGAAGCGCGTTGGATATTAATTGACTTAGCTGATGTTGTGGTACATGTTTTCCATAAAGACGAAAGAAATTATTATAATATTGAAAAGTTATATCAAGATGCACCATTAGAATCATATGGTCAGGTTGCGTATTAA	Sixframe
HD_3	34.4	CP001844.2	chromosome	+	223	809412	810080	1	-	-	-	198	36	810116	810313	ATGGAGGAGGTAATTGAAATGGGTGTACATCAATATTTTAAAAGATTATCAGATATGGAAAGACTTATAAGATTACCTGGAAAATTTAAATATTTTGAACACAATGTTGCAGCACACTCCTTTAAAGTAACTAAAATTGCTCAATATCTAGCAACAGTTGAAGAATATCATGGTCGAAAGATTAATTGGAAAAGCTTATATGAAAAAGCATTAAATCATGATTTCGCTGAAGTGTTTACTGGTGATATAAAAACACCTGTTAAATATGCGAGTAGTGAATTAAAAAAATTATTTTCGCAAGTTGAAGAAGAAATGGTAGAGACCTTTATTGAAGAAGAAATTCCATTACAATATAGAGATGTTTATAAGCAACGACTGCAAGAAGGTAAAGATGATTCA…	-	TTGGTAGTATTATTTAGTGTAATAACAAGAAGTAAATGGGTCGGTACTATTCTGACATTAATTTTAATTGGTGCCTCAATCTATAAAGAGTATTTCCATAACGAGTGGATTATTTTTATTGATGTAGTGTCATTATTAGCTGGTTATTTAATTATAGATCAACTCGAATTTCATAAACATCAAGATGAAGATCGCTAA	Sixframe
YoeB_toxin	38	CP001844.2	chromosome	-	89	2535969	2536235	258	0	2536235	2536492	1	-	-	-	ATGAGCAATTACACGGTTAAGATTAAAAATTCAGCGAAATCAGATTTAAGGAAAATAAAACATTCTTATTTAAAGAAGTCATTTTTAGAAATTGTTGAGACTTTAAAAAATGATCCGTATAAAATAACACAATCTTTTGAAAAATTAGAGCCTAAATATTTAGAGCGATATTCAAGAAGAATTAACCATCAGCACAGGGTCGTCTATACCGTAGATGATCGAAATAAAGAAGTATTAATACTATCGGCATGGTCACATTATGATTAA	ATGATTATCACTAGCCCTACAGAAGCGAGAAAAGATTTTTATCAATTACTAAAAAATGTTAATAATAATCACGAACCAATTTATATTAGTGGCAATAATGCCGAAAATAATGCTGTGATTATAGGTTTAGAAGATTGGAAAAGTATACAAGAGACAATATATCTTGAATCTACTGGTACAATGGACAAAGTAAGAGAAAGAGAAAAAGATAATAGTGGTACAACAAATATAGATGATATTGATTGGGATAATCTTTAA	-	Sixframe
AHSA1	80.2	CP001844.2	chromosome	-	156	2476731	2477198	1	-	-	-	198	69	2476465	2476662	ATGACGATTAAAGTTGAAGATAATAAAATTATTTTTTCAAGAACGATAGAAGCACCGATTGAAAAGGTGTTTGATGCCTATACGACAAAAGAATTATTTGAAAAATGGTTTCATCCAAAAGGGGCTAGCACAAAAGTATTTCGCTTTAATGCTGTTTCAGGCGGTGATGCATTTTATGCGATTAAAACACCTACAATGACCAGCTATACATTAGCAGAATATAAAACGGTTAAGCGTCCATATTTAATTGAATATATTGACTCATTTGCGACACCTCAAGGTGCAAAAGATACAAAAATGCCAAGCATGAAAATTACTTTGTCATTTTCCAAGAGCAATACAACGAAAACGACAGTGACATCAACATCGGTATTTCCAACAAAAGAAGCCGCTCAACAA…	-	ATGAGGGATGATTCGATGGTAGAACGTTATATCAAAGTTTTAATATTATATATTTTCACAACACTACTATCTTCTATTTCAGTAACGTCAAAATGTGTACCTAATAAAGTTATAAGGTTTATTTTACGTACTGCAATTGGTTACAGTATATTTGCATATGGTTTACATTACTTTTCAAATTTAAAAAAGAATAAGTAA	Sixframe
HD_3	34.4	FN433596.1	chromosome	+	223	893178	893846	1	-	-	-	198	36	893882	894079	ATGGAGGAGGTAATTGAAATGGGTGTACATCAATATTTTAAAAGATTATCAGATATGGAAAGACTTATAAGATTACCTGGAAAATTTAAATATTTTGAACACAATGTTGCAGCACACTCCTTTAAAGTAACTAAAATTGCACAATATCTAGCAACAGTTGAAGAATATCATGGACGAAAGATTAATTGGAAAAGCTTATATGAAAAAGCATTAAATCATGATTTCGCCGAAGTGTTTACTGGTGATATAAAAACACCTGTTAAATATGCGAGTAGTGAATTAAAAAAATTATTTTCGCAAGTTGAAGAAGAAATGGTAGAGACCTTTATTGAAGAAGAAATTCCATTACAATATAGAGATGTTTATAAGCAACGACTGCAAGAAGGTAAAGATGATTCA…	-	TTGGTAGTATTATTTAGTGTAATAACAAGAAGTAAATGGGTCGGTACTATTCTGACATTAATTTTAATTGGTGCCTCAATCTATAAAGAGTATTTCCATAACGAGTGGATTATTTTTATTGATGTAGTGTCATTATTAGCTGGTTATTTAATTATAGATCAACTCGAATTTCATAAACATCAAGATGAAGATCGCTAA	Sixframe
YoeB_toxin	131.1	FN433596.1	chromosome	-	89	2682713	2682979	252	0	2682979	2683230	1	-	-	-	ATGGCTAGGTTAAATATTACGTTTTCGCCTCAAGCCTTTGAAGATTATAAGTATTTTCAGCAGAACGATAAAAAAATGGTGAAGAAGATTAATGAGTTACTTAAAAGTATTGACAGAAATGGTGCATTGGAAGGTATAGGTAAGCCTGAAAAGTTAAAATCGAATCTGACTGGGTATTATAGTAGACGTATCAATCACGAACATAGATTGGTTTATACAGTAGATGACAATCATATAAAAATAGCATCATGTAAATACCATTATTAA	ATGATTATTAAAAATTATTCATACGCTCGACAGAATTTAAAGGCACTTATGACAAAAGTAAATGATGATAGTGATATGGTAACTGTAACATCTACTGATGATAAAAACGTAGTAATCATGTCAGAATCAGATTATAACTCCATGATGGAAACACTTTACCTCCAACAGAACCCAAATAATGCTGAACACTTAGCTCAATCAATTGCAGATCTAGAACGTGGGAAAACTATAACGAAAGATATAGATGTATAA	-	Sixframe
HD	44	FN433596.1	chromosome	-	195	1716971	1717555	1	-	-	-	324	31	1716617	1716940	ATGAACATTGAAAAAGCAAAACGGCTTGCAAAAGAGAAACTGCCAGAGAAACGTTATAATCATTCTTTAAGAGTTGCAGAAACAGCGATTAAATTGGCAGAAATTTATGATGGAGACACTAGTAAAGTAGAATTAGCAGGTGTATTACATGATTTCTGTAAATATGATGATTTAGGTAAAATGTATCAAATTGTTCGACAATACGAATTAGGTAATGATCTACTGAGTTATGGTAGTGAAATATTGCATGGCCCTGTGTGTGCAGCAATCATGGAACATGAATATGGTATCAATGATGAGGAAGTATTAATGGCTATCAAATACCATACTACTGGACGTCAACAAATGACAAAAACTGAAAAACTGATTTTTATTGCAGATTACATCGAACCTGGAAGA…	-	GTGGATGCAATTGACAATAAAAAAGGCGAAGATACGATTTCTTTAGAAATGAAAGGTATCAGCGATATGACAGATTATTTTGTTGTAACGCACGGAAATAATGAACGACAAGTTCAAGCGATTGCTAGAGCGGTGAAAGAAGTAGCCAATGAACAAAATATAGAAGTAAAACGTATGGAAGGATACAATGAAGCGCGTTGGATATTAATTGACTTAGCTGATGTTGTGGTACATGTTTTCCATAAAGACGAAAGAAATTATTATAATATTGAAAAGTTATATCAAGATGCACCATTAGAATCATATAGTCAGGTTGCGTATTAA	Sixframe
Fic	31.6	FN433596.1	chromosome	-	132	2219545	2219940	231	0	2219940	2220170	378	116	2219052	2219429	ATGCAAAACATTAAATATTTAACTGAAAAACAAGTAATTGCCATTAATGTAAAAGCAATTCAAGAACTCTCACCTAAAGAACAAGTTGGTGTTAAAGTTCCAGAGGTTCTTAATGCTACTATTGAAGGAGTTAAACAATCATTTGGTGGAGTTGAACTATATGAAACAATCGAGAGAAAAGCGGCTTTTATATACAGAAATATAGCTCAAAAACATGCATTCTTTAATGCGAATAAGAGAACAGCTTTTACATCTATGGTTATTTTCTTGAAGTTAAATAAGATTAATTTTAATTGTACTCAAGACGAAGCGGTACAATTTACTTTAAAAGTGGTAGAGGATAAAACTCTTACACTTGAAGATATTGCAGATTGGATCAAAAGGCATTGTAAATAA	ATGGTTACTACAAGAAAACTAAGAAGAGCTGGCAATAGTTCAGTTGTTTCTGTACCAACAGAAGTGATCGCAGCACTCGGAGTTACAAATGGTGACAATCTTAAATTTAATATTGAAGATAATAAAGTAACCATTGAAAAGGAGGTAAACGAAGACGAAGAGTTTTTCAAATTGTTGGATGAAACATTCACTGAGTATAACCAAGCTCTGAGAAAGTTGGTTGACATATAA	ATGAGAATTATTGAAAGAATAAAATATAAAGAAGTTAAGTATAGAAAAAGAGATACATATTTAGTTTTAGCTTTATCAGTAATAACTGCGTCAATTATATTTATAGTTAATTTTTGGTTATATGATTTAGACACTTATTTAAAAATTGTTTTTGCAGTAACAGTAATTTATTTATTTATAACTTATGTGTCTTCTTTTATTATTCAAACATTAGACCAAGCAACAGAAAGTTTAAAAGATAAGAGAATGAAGCTTCAAGAGGAATATATCAAGGCTTTAGAAAATAAATATGACAATTTGCAAACACGTTATAAAGCACTAGAAAACGTATTTAATAGATTAGGAGAGGTAGTGGCAGAAGATGAAAAAGGTAATTAA	Sixframe
AHSA1	79.8	FN433596.1	chromosome	-	156	2680215	2680682	1	-	-	-	198	69	2679949	2680146	ATGACGATTAAAGTTGAAGATAATAAAATTATTTTTTCAAGAACGATAGAAGCACCGATTGAAAAGGTGTTTGATGCCTATACGACAAAAGCATTATTTGAAAAATGGTTTCATCCAAAAGACGCTAGTACCAAAGTGTTTCGCTTTAATGCTGTTTCAGGCGGTGATGCATTTTATGCGATTAAAACACCTACAATGACCAGCTATACATTAGCAGAATATAAAACGGTTAAGCGTCCATATTTAATTGAATATATTGACTCATTTGCGACACCTCAAGGTGCAAAAGATACAAAAATGCCAAGCATGAAAATTACTTTGTCATTTTCCAAGAGCAATACAACGAAAACGACAGTGACATCAACATCGGTATTTCCAACAAAAGAAGCCGCTCAACAA…	-	ATGAGGGATGATTCGATGGTAGAACGTTATATCAAAGTTTTAATATTATATATTTTCACAACACTACTATCTTCTATTTCAGTAACGTCAAAATGTGTACCTAATAAAGTTATAAGGTTTATTTTACGTACTGCAATTGGTTACAGTGTATTTGCATATGGTTTACATTACTTTTCAAATTTAAAAAAGAATAAGTAA	Sixframe
ANT	114.3	FN433596.1	chromosome	-	250	2147215	2147964	1	-	-	-	198	16	2147002	2147199	ATGCAAGCATTACAAACGCAATCGAACATCGGCGAAATGTTCAACATACAAGAAAAAGAAAACGGAGAAATCGCAATAAGTGCAAGAGAGTTATATAAAGCTTTGGAAGTTAAAAAGCGTTTTAGCGCTTGGGCAGAAATTAACTTGAAGCATTTCAAAGAAAATAGGGATTTTACAAGTGTACTTACAAGTACGGTTGTTAATAACGGAGCTGTAAGACAACTAGAAGATTATGCTTTAACACTTGATGTAGCTAAACATGTTGCGATGATGTCAGGTACAGAAAAAGGTTTTGATTTTAGAGAGTATTTCATCCAAGTTGAAAAAGCATGGAATAGCCCAGAAATGATTATGCAACGTGCTTTAAAAATTGCTAACAACACAATCAATCAATTAGAA…	-	ATGCAAGCTCAAAACAAAAAAGTCATCTATTACTACTATGACGAAGAAGGTAATAGACGACCCGTTAATATTCAATACAACGATGGCTACGACTTAATGATAGACCCGCGTTTTATTGAAATGACGCTTGAAAGACATCCGCATTTAAAAAATAACTTTTATGGATTAATAGATGGAAAAGAATTTAAGTTAGATTAA	Sixframe
YoeB_toxin	38.1	FN433596.1	chromosome	-	89	2739565	2739831	258	0	2739831	2740088	1	-	-	-	ATGAGCAATTACACGGTTAAGATTAAAAATTCAGCGAAATCAGATTTAAAGAAAATAAAACATTCTTATTTAAAGAAGTCATTTTTAGAAATTGTTGAGACTTTAAAAAATGATCCGTATAAAATAACACAATCTTTTGAAAAATTAGAGCCTAAATATTTAGAGCGATATTCAAGAAGAATTAACCATCAGCACAGGGTCGTCTATACCGTAGATGATCGAAATAAAGAAGTATTAATACTATCGGCATGGTCACATTATGATTAA	ATGATTATCACTAGCCCTACAGAAGCGAGAAAAGATTTTTATCAATTACTAAAAAATGTTAATAATAATCACGAACCAATTTATATTAGTGGCAATAATGCCGAAAATAATGCTGTGATTATAGGTTTAGAAGATTGGAAAAGTATACAAGAGACAATATATCTTGAATCTACTGGTACAATGGACAAAGTAAGAGAAAGAGAAAAAGATAATAGTGGTACAACAAATATAGATGATATTGATTGGGATAATCTTTAA	-	Sixframe
Peptidase_M78	45.4	FN433596.1	chromosome	-	214	1950384	1951025	186	114	1951139	1951324	186	105	1950094	1950279	ATGTTTACACCTATAGTTATAAATTTATTAAATGATGTAGGTTCGATTTTTTTAGTTAGGGTGGGGAATCAATTGAAAGTTATTGAGAAAGTTCATTATGAAGATATTTTAGAATCAAAAATAGTTCGATTATTTCAGGCATTTATAAAGGACAAAATGGATCAACTTTTTATTACTTCTGAACACTTTGCTATTGACATAGACAAGCTATTATTTCAACTTAATTTAAATGTTAGATATATTAAAATGGAGGGTAATACTTCGGGTTATTTAAGTGGAAGAACAATCTATATTAATAATAATCACTCGATTAATAATACAAGATTTTCAATAGCTCGTGAATTGGGCCGTTATTTATTTAAAAATACAGACTTAATGAGAGATAGTAACGATAATAGT…	ATGAAACAAATTAGCATTGGCTATGAAGAAATCTATGGGGATAGAATTTTTCATAGCCATTTTTTAAAAGAGCATGAAGTAAAAAATTGGAAAACCGTCAATCAAATAATTGAAAAAGAACACTTGGACAAAAATGAATATGAAGCGGAACCGCCGTTATTTTTCTTTTCAGGATCGTTAGATTAG	ATGCGTGGTCTATTTTATAAAATATATTTAATTACAGGTTTAAACATCTATAACAAAATCTCAACAGCAAAAAATAAATCTACATTAATCATTTATCTAGACTCAAGGAAATCTTATATTTCTATTCCTTTTAACATATCGTCAATTTTAATGAGTAATTTCTCTACTAATATTCCAGGCAAATAG	Sixframe
ANT	103.2	FN433596.1	chromosome	+	256	381172	381939	315	0	380858	381172	1	-	-	-	ATGAATGAAATTAAAACTTTCAGTAACGACATGTTTTCAATCTTAATCAAACAAGATAATGAAAATAATTTATTCGATTTAGAAACTGTCGCAAAAAGTTTGGGGTTCACTCAGTTTAAAAACGGCAAACAATATATTCGTTGGGAAACTATCAATAAATATTTAGGTAAATATCTTTCCCAAGAAGTTGGGAAAGGCGATTTCATACCAGAACCAATGGTATATAAGTTGGCTTTCAAAGCAGGTAATGCTGTAGCAGAAAAATTTCAAGATTGGTTGGCGATGGAAGTCCTACCAGCTATTCGCAAACACGGTATCTACGCAACAGACAATGTAATTGAACAAACATTAAAAGATCCAGACTACATCATTACAGTGTTGACTGAGTATAAGAAAGAA…	ATGACAGGCATTACGAATTGTTATAGGTTTATTAAACTATGCTTAAATATTAGCATAAAAGTTATTGGTGTTCAACAGATAATTTATTTGCTTAGAAAAAATGTTATAGGAGGTGCTAATATGTCGACAACAGATTTCGGCTTGAAAGTGAGAACGGAATTATTAAAACGCAACATGACAAACAAGCAACTTGCGGAAATGCTAGAAATTTCAAGTGCTTACTTATCGGATATTTTACGTGGACGTAGAGATGCTTTTGAACAAAAGAAACGTATTGCGAAAATTTTAGAAATTAAAGAAGAGGTGAAGAGTTAA	-	Sixframe
PemK_toxin	39.3	CP002114.2	chromosome	+	77	2078019	2078249	168	140	2077712	2077879	195	115	2078364	2078558	ATGGAAGAGAAACGATATAAAGTTTATCAAAGAGGCGAAATAATTTATGCAGATTTTGGTAAAGGTGTAGGTCATGAGTTTTCATACAAACACTTTTGCATAGTCATAAACAAAAAGGATAATAAAAATAACGGCAAAGTGACCGTAATCCCTTTAACTTCCAAAAGCAAACACAATGCTTTTGTAAATATACATCTTATAAAACCTTTTTTAAATACACTAAAACAATAA	ATGAAAATAACTAATTGCAAAATAAAAAAAGAAACTATAGTATATGAAGTTTTAACTAGTGGTAATCAACCATTCACTTATGAGTTACCTAAAGATTTATCGTCACATAATGCGCGTAAATACTTGGAATTTATTTCACAAAAAATAGATGGCGATAAGTTAAATTAA	ATGAAACAATACGATTTTGTGGAAAACAAATTAAAAAACTTAGTTGACAAAAGTTCTTATGCAAAAACACAGGATATTACTACAATAAGTAAGGATAGAATTTTAAATTATATTAAAGATTTAAGCGTTTTAATTAGATTGCCGAAACACGAAACTGACCGATTGGTTAACATCTGTTTCAAAAAAATGAGTTGA	Sixframe
HD	44	CP002114.2	chromosome	-	195	1663205	1663789	1	-	-	-	324	31	1662851	1663174	ATGAACATTGAAAAAGCAAAACGGCTTGCAAAAGAGAAACTGCCAGAGAAACGTTATAATCATTCTTTAAGAGTTGCAGAAACAGCGATTAAATTAGCAGAAATTTATGATGGAGACACTAGTAAAGTAGAATTAGCAGGTGTATTACATGATTTCTGTAAATATGATGATTTAGGTAAAATGTATCAAATTGTTCGACAATATGAATTAGGTAATGATCTACTGAGTTATGGTAGTGAAATATTGCATGGTCCTGTGTGTGCAGCAATCATGGAACATGAATATGGTATCAATGATGAGGAAGTATTAATGGCTATCAAATACCATACTACTGGACGTCAACAAATGACAAAAACTGAAAAACTGATTTTTATTGCAGATTACATCGAACCTGGAAGA…	-	GTGGATGCAATTGACAATAAAAAAGGCGAAGATACGATTTCTTTAGAAATGAAAGGTATCAGCGATATGACAGATTATTTTGTTGTAACGCACGGAAATAATGAACGACAAGTTCAAGCGATTGCTAGAGCGGTGAAAGAAGTAGCCAATGAACAAAATATAGAAGTAAAACGTATGGAAGGATACAATGAAGCGCGTTGGATATTAATTGACTTAGCTGATGTTGTGGTACATGTTTTCCATAAAGACGAAAGAAATTATTATAATATTGAAAAGTTATATCAAGATGCACCATTAGAATCATATGGTCAGGTTGCGTATTAA	Sixframe
YoeB_toxin	131	CP002114.2	chromosome	-	89	2475034	2475300	252	0	2475300	2475551	1	-	-	-	ATGGCTAGGTTAAATATTACGTTTTCGCCTCAAGCCTTTGAAGATTATAAGTATTTTCAGCAGAACGATAAAAAAATGGTGAAGAAGATTAATGAGTTACTTAAAAGTATTGACAGAAATGGTGCATTGAAAGGTATAGGTAAGCCTGAAAAGTTAAAATCGAATCTGACTGGGTATTATAGTAGACGTATCAATCACGAACATAGATTGGTTTATACAGTAGATGACAATCATATAAAAATAGCATCATGTAAATACCATTATTAA	ATGATTATTAAAAATTATTCATACGCTCGACAGAATTTAAAGGCACTTATGACAAAAGTAAATGATGATAGTGATATGGTAACTGTAACATCTACTGATGATAAAAACGTAGTAATCATGTCAGAATCAGATTATAACTCCATGATGGAAACACTTTACCTCCAACAGAACCCAAATAATGCTGAACACTTAGCTCAATCAATTGCAGATCTAGAACGTGGGAAAACTATAACGAAAGATATAGATGTATAA	-	Sixframe
ANT	113.8	CP002114.2	chromosome	-	251	2074411	2075163	1	-	-	-	195	17	2074200	2074394	ATGCAAGCATTACAAACAAAATCGAACATCGGCGAAATGTTCAACATACAAGAAAAAGAAAACGGAGAAATCGCAATCAGCGGTCGAGAACTTCATCAAGCATTAGAGGTTAAGACTCCATACAAAAAATGGTTTGAAAGAATGAGTGATTACGGATTTGAAGAAAATATCGATTATGTAGTCACGGACATTTTTGTCCATAACCCACTAGGAGGTCGTCAGAATCAAACTGACCACGCACTCACACTAGACACTGCAAAAGAAATCGCAATGATTCAACGCAGTGAACCTGGTAAACGTGCAAGACAATACTTCATCCAAGTTGAAAAAGCATGGAACAGCCCAGAAATGATTATGCAACGTGCTTTAAAAATTGCTAACAACACAATCAATCAATTA…	-	ATGGAAGCTCAAAACAAAAAAGTCATCTATTACTACTATGACGAAGCAAATAATAGACGACTATTATCAATTGGTAACTTAGATACCTATTTATTAGCAGATATCAAATCAAGATTTGGTTTATATAAAAAGGCAATCCCTGATTTAGATAATCTATACATTCAAATAGATGGTATCGAATTTAAATTATATTAA	Sixframe
YoeB_toxin	38.1	CP002114.2	chromosome	-	89	2527525	2527791	258	0	2527791	2528048	1	-	-	-	ATGAGCAATTACACGGTTAAGATTAAAAATTCAGCGAAATCAGATTTAAAGAAAATAAAACATTCTTATTTAAAGAAGTCATTTTTAGAAATTGTTGAGACTTTAAAAAATGATCCGTATAAAATAACACAATCTTTTGAAAAATTAGAGCCTAAATATTTAGAGCGATATTCAAGAAGAATTAACCATCAGCACAGGGTCGTCTATACCGTAGATGATCGAAATAAAGAAGTATTAATACTATCGGCATGGTCACATTATGATTAA	ATGATTATCACTAGCCCTACAGAAGCGAGAAAAGATTTTTATCAATTACTAAAAAATGTTAATAATAATCACGAACCAATTTATATTAGTGGCAATAATGCCGAAAATAATGCTGTGATTATAGGTTTAGAAGATTGGAAAAGTATACAAGAGACAATATATCTTGAATCTACTGGTACAATGGACAAAGTAAGAGAAAGAGAAAAAGATAATAGTGGTACAACAAATATAGATGATATTGATTGGGATAATCTTTAA	-	Sixframe
YoeB_toxin	38.1	CP002120.1	chromosome	-	89	2620452	2620718	258	0	2620718	2620975	1	-	-	-	ATGAGCAATTACACGGTTAAGATTAAAAATTCAGCGAAATCAGATTTAAAGAAAATAAAACATTCTTATTTAAAGAAGTCATTTTTAGAAATTGTTGAGACTTTAAAAAATGATCCGTATAAAATAACACAATCTTTTGAAAAATTAGAGCCTAAATATTTAGAGCGATATTCAAGAAGAATTAACCATCAGCACAGGGTCGTCTATACCGTAGATGATCGAAATAAAGAAGTATTAATACTATCGGCATGGTCACATTATGATTAA	ATGATTATCACTAGCCCTACAGAAGCGAGAAAAGATTTTTATCAATTACTAAAAAATGTTAATAATAATCACGAACCAATTTATATTAGTGGCAATAATGCCGAAAATAATGCTGTGATTATAGGTTTAGAAGATTGGAAAAGTATACAAGAGACAATATATCTTGAATCTACTGGTACAATGGACAAAGTAAGAGAAAGAGAAAAAGATAATAGTGGTACAACAAATATAGATGATATTGATTGGGATAATCTTTAA	-	Sixframe
ANT	102.7	CP002120.1	chromosome	-	255	2016584	2017348	315	0	2017348	2017662	180	16	2016389	2016568	ATGAATGAAATTAAAACTTTCAGTAACGACATGTTTTCAATCTTAATCAAACAAGATAATGAAAATAATTTATTCGATTTAGAAACTGTCGCAAAAAGTTTGGGGTTCACTCAGTTTAAAAACGGCAAACAATATATTCGTTGGGAAACTATCAATAAATATTTAGGTAAATATCTTTCCCAAGAAGTTGGGAAAGGCGATTTCATACCAGAACCAATGGTATATAAGTTGGCTTTCAAAGCAGGTAATGCTGTAGCAGAAAAATTTCAAGATTGGTTGGCGATGGAAGTCCTACCAGCTATTCGCAAACACGGTATATACGCAACAGACAATGTAATTGAACAAACATTAAAAGATCCAGACTACATCATTACAGTGTTGACTGAGTATAAGAAAGAA…	ATGACAGGCATTACGAATTGTTATAGGTTTATTAAACTATGCTTAAATATTAGCATAAAAGTTATTGGTGTTCAACAGATAATTTATTTGCTTAGAAAAAATGTTATAGGAGGTGCTAATATGTCGACAACAGATTTCGGCTTGAAAGTGAGAACGGAATTATTAAAACGCAACATGACAAACAAGCAACTTGCGGAAATGCTAGAAATTTCAAGTGCTTACTTATCGGATATTTTACGTGGACGTAGAGATGCTTTTGAACAAAAGAAACGTATTGCGAAAATTTTAGAAATTAAAGAAGAGGTGAAGAGTTAA	ATGGAACAAACAATCAAACAATTTTTAGAATTTAGAAAGCAATTCACACCCGCACAGTGGCACGAAATCAACAGAATTATTGACGGACAATTTAGTAAAAAAGCCGCCGAGCTACAACTCGACGACCAAGATGTTGAGGTTATTAAAAATATTATTACTCAACAAAAGATTATGAAGTAA	Sixframe
HD_3	34.4	CP002120.1	chromosome	+	223	838587	839255	1	-	-	-	198	36	839291	839488	ATGGAGGAGGTAATTGAAATGGGTGTACATCAATATTTTAAAAGATTATCAGATATGGAAAGACTTATAAGATTACCTGGAAAATTTAAATATTTTGAACACAATGTTGCAGCACACTCCTTTAAAGTAACTAAAATTGCACAATATCTAGCAACAGTTGAAGAATATCATGGACGAAAGATTAATTGGAAAAGCTTATATGAAAAAGCATTAAATCATGATTTCGCCGAAGTGTTTACTGGTGATATAAAAACACCTGTTAAATATGCGAGTAGTGAATTAAAAAAATTATTTTCGCAAGTTGAAGAAGAAATGGTAGAGACCTTTATTGAAGAAGAAATTCCATTACAATATAGAGATGTTTATAAGCAACGACTGCAAGAAGGTAAAGATGATTCA…	-	TTGGTAGTATTATTTAGTGTAATAACAAGAAGTAAATGGGTCGGTACTATTCTGACATTAATTTTAATTGGTGCCTCAATCTATAAAGAGTATTTCCATAACGAGTGGATTATTTTTATTGATGTAGTGTCATTATTAGCTGGTTATTTAATTATAGATCAACTCGAATTTCATAAACATCAAGATGAAGATCGCTAA	Sixframe
AHSA1	79.8	CP002120.1	chromosome	-	156	2561110	2561577	1	-	-	-	198	69	2560844	2561041	ATGACGATTAAAGTTGAAGATAATAAAATTATTTTTTCAAGAACGATAGAAGCACCGATTGAAAAGGTGTTTGATGCCTATACGACAAAAGCATTATTTGAAAAATGGTTTCATCCAAAAGACGCTAGTACCAAAGTGTTTCGCTTTAATGCTGTTTCAGGCGGTGATGCATTTTATGCGATTAAAACACCTACAATGACCAGCTATACATTAGCAGAATATAAAACGGTTAAGCGTCCATATTTAATTGAATATATTGACTCATTTGCGACACCTCAAGGTGCAAAAGATACAAAAATGCCAAGCATGAAAATTACTTTGTCATTTTCCAAGAGCAATACAACGAAAACGACAGTGACATCAACATCGGTATTTCCAACAAAAGAAGCCGCTCAACAA…	-	ATGAGGGATGATTCGATGGTAGAACGTTATATCAAAGTTTTAATATTATATATTTTCACAACACTACTATCTTCTATTTCAGTAACGTCAAAATGTGTACCTAATAAAGTTATAAGGTTTATTTTACGTACTGCAATTGGTTACAGTGTATTTGCATATGGTTTACATTACTTTTCAAATTTAAAAAAGAATAAGTAA	Sixframe
PemK_toxin	50.3	CP002120.1	chromosome	+	180	2156219	2156758	168	140	2155912	2156079	1	-	-	-	ATGGAAGAGAAACGATATAAAGTTTATCAAAGAGGCGAAATAATTTATGCAGATTTTGGTAAAGGTGTAGGTCATGAGTTTTCATACAAACACTTTTGCATAGTCATAAACAAAAAGGATAATAAAAATAACGGCAAAGTGACCGTAATCCCTTTAACTTCCAAAAGCAAACACAATGCTTTTGTAAATATACATCTTATAAAACCTTTTTTAAATACACTAAAACAATCAATTGCCAAACACGAGAAAAAGATAGAATCGATTGAAAACATTATAAATCAAAATCCCAATGATTTAAAAGTCATTGTTTATGCAAGGTTTTTGTGTGACTCCTTAAAGAACGAAATGAAACAATACGATTTTGTGGAAAACAAATTAAAAAACTTAGTTGACAAAAGT…	ATGAAAATAACTAATTGCAAAATAAAAAAAGAAACTATAGTATATGAAGTTTTAACTAGTGGTAATCAACCATTCACTTATGAGTTACCTAAAGATTTATCGTCACATAATGCGCGTAAATACTTGGAATTTATTTCACAAAAAATAGATGGCGATAAGTTAAATTAA	-	Sixframe
Peptidase_M78	45.4	CP002120.1	chromosome	-	214	1911423	1912064	186	114	1912178	1912363	186	105	1911133	1911318	ATGTTTACACCTATAGTTATAAATTTATTAAATGATGTAGGTTCGATTTTTTTAGTTAGGGTGGGGAATCAATTGAAAGTTATTGAGAAAGTTCATTATGAAGATATTTTAGAATCAAAAATAGTTCGATTATTTCAGGCATTTATAAAGGACAAAATGGATCAACTTTTTATTACTTCTGAACACTTTGCTATTGACATAGACAAGCTATTATTTCAACTTAATTTAAATGTTAGATATATTAAAATGGAGGGTAATACTTCGGGTTATTTAAGTGGAAGAACAATCTATATTAATAATAATCACTCGATTAATAATACAAGATTTTCAATAGCTCGTGAATTGGGCCGTTATTTATTTAAAAATACAGACTTAATGAGAGATAGTAACGATAATAGT…	ATGAAACAAATTAGCATTGGCTATGAAGAAATCTATGGGGATAGAATTTTTCATAGCCATTTTTTAAAAGAGCATGAAGTAAAAAATTGGAAAACCGTCAATCAAATAATTGAAAAAGAACACTTGGACAAAAATGAATATGAAGCGGAACCGCCGTTATTTTTCTTTTCAGGATCGTTAGATTAG	ATGCGTGGTCTATTTTATAAAATATATTTAATTACAGGTTTAAACATCTATAACAAAATCTCAACAGCAAAAAATAAATCTACATTAATCATTTATCTAGACTCAAGGAAATCTTATATTTCTATTCCTTTTAACATATCGTCAATTTTAATGAGTAATTTCTCTACTAATATTCCAGGCAAATAG	Sixframe
HD	44	CP002120.1	chromosome	-	195	1674789	1675373	1	-	-	-	324	31	1674435	1674758	ATGAACATTGAAAAAGCAAAACGGCTTGCAAAAGAGAAACTGCCAGAGAAACGTTATAATCATTCTTTAAGAGTTGCAGAAACAGCGATTAAATTGGCAGAAATTTATGATGGAGACACTAGTAAAGTAGAATTAGCAGGTGTATTACATGATTTCTGTAAATATGATGATTTAGGTAAAATGTATCAAATTGTTCGACAATACGAATTAGGTAATGATCTACTGAGTTATGGTAGTGAAATATTGCATGGCCCTGTGTGTGCAGCAATCATGGAACATGAATATGGTATCAATGATGAGGAAGTATTAATGGCTATCAAATACCATACTACTGGACGTCAACAAATGACAAAAACTGAAAAACTGATTTTTATTGCAGATTACATCGAACCTGGAAGA…	-	GTGGATGCAATTGACAATAAAAAAGGCGAAGATACGATTTCTTTAGAAATGAAAGGTATCAGCGATATGACAGATTATTTTGTTGTAACGCACGGAAATAATGAACGACAAGTTCAAGCGATTGCTAGAGCGGTGAAAGAAGTAGCCAATGAACAAAATATAGAAGTAAAACGTATGGAAGGATACAATGAAGCGCGTTGGATATTAATTGACTTAGCTGATGTTGTGGTACATGTTTTCCATAAAGACGAAAGAAATTATTATAATATTGAAAAGTTATATCAAGATGCACCATTAGAATCATATAGTCAGGTTGCGTATTAA	Sixframe
YoeB_toxin	131.1	CP002120.1	chromosome	-	89	2563608	2563874	252	0	2563874	2564125	1	-	-	-	ATGGCTAGGTTAAATATTACGTTTTCGCCTCAAGCCTTTGAAGATTATAAGTATTTTCAGCAGAACGATAAAAAAATGGTGAAGAAGATTAATGAGTTACTTAAAAGTATTGACAGAAATGGTGCATTGGAAGGTATAGGTAAGCCTGAAAAGTTAAAATCGAATCTGACTGGGTATTATAGTAGACGTATCAATCACGAACATAGATTGGTTTATACAGTAGATGACAATCATATAAAAATAGCATCATGTAAATACCATTATTAA	ATGATTATTAAAAATTATTCATACGCTCGACAGAATTTAAAGGCACTTATGACAAAAGTAAATGATGATAGTGATATGGTAACTGTAACATCTACTGATGATAAAAACGTAGTAATCATGTCAGAATCAGATTATAACTCCATGATGGAAACACTTTACCTCCAACAGAACCCAAATAATGCTGAACACTTAGCTCAATCAATTGCAGATCTAGAACGTGGGAAAACTATAACGAAAGATATAGATGTATAA	-	Sixframe
ANT	113.8	CP002120.1	chromosome	-	251	2152611	2153363	1	-	-	-	195	17	2152400	2152594	ATGCAAGCATTACAAACAAAATCGAACATCGGCGAAATGTTCAACATACAAGAAAAAGAAAACGGAGAAATCGCAATCAGCGGTCGAGAACTTCATCAAGCATTAGAGGTTAAGACTCCATACAAAAAATGGTTTGAAAGAATGAGTGATTACGGATTTGAAGAAAATATCGATTATGTAGTCACGGACATTTTTGTCCATAACCCACTAGGAGGTCGTCAGAATCAAACTGACCACGCACTCACACTAGACACTGCAAAAGAAATCGCAATGATTCAACGCAGTGAACCTGGTAAACGTGCAAGACAATACTTCATCCAAGTTGAAAAAGCATGGAACAGCCCAGAAATGATTATGCAACGTGCTTTAAAAATTGCTAACAACACAATCAATCAATTA…	-	ATGGAAGCTCAAAACAAAAAAGTCATCTATTACTACTATGACGAAGCAAATAATAGACGACTATTATCAATTGGTAACTTAGATACCTATTTATTAGCAGATATCAAATCAAGATTTGGTTTATATAAAAAGGCAATCCCTGATTTAGATAATCTATACATTCAAATAGATGGTATCGAATTTAAATTATATTAA	Sixframe
HD	44	CP002110.1	chromosome	+	195	1647047	1647631	1	-	-	-	324	31	1647662	1647985	ATGAACATTGAAAAAGCAAAACGGCTTGCAAAAGAGAAACTGCCAGAGAAACGTTATAATCATTCTTTAAGAGTTGCAGAAACAGCGATTAAATTAGCAGAAATTTATGATGGAGACACTAGTAAAGTAGAATTAGCAGGTGTATTACATGATTTCTGTAAATATGATGATTTAGGTAAAATGTATCAAATTGTTCGACAATACGAATTAGGTAATGATCTACTGAGTTATGGTAGTGAAATATTGCATGGCCCAGTGTGTGCAGCAATCATGGAACATGAATATGGTATCAATGATGAGGAAGTATTAATGGCTATCAAATACCATACTACGGGACGTCAACAAATGACAAAAACTGAAAAACTGATTTTTATTGCAGATTACATCGAACCTGGTAGA…	-	GTGGATGCAATTGACAATAAAAAAGGCGAAGATACGATTTCTTTAGAAATGAAAGGTATCAGCGATATGACAGATTATTTTGTTGTAACGCACGGAAATAATGAACGACAAGTTCAAGCGATTGCTAGAGCGGTGAAAGAAGTAGCCAATGAACAAAATATAGAAGTAAAACGTATGGAAGGTTACAATGAAGCGCGTTGGATATTAATTGACTTAGCTGATGTTGTGGTACATGTTTTCCATAAAGACGAACGAAATTATTATAATATTGAAAAGTTATATCAAGATGCACCATTAGAATCATATGGTCAGGTTGCGTATTAA	Sixframe
YoeB_toxin	132.7	CP002110.1	chromosome	+	89	857071	857337	252	0	856820	857071	1	-	-	-	ATGGTTAGGTTAAATATTACGTTTTCGCCTCAAGCCTTTGAAGATTATAAGTATTTTCAGCAGAACGATAAAAAAATGGTGAAGAAGATTAATGAGTTAATTAAAAGTATTGACAGAAATGGTGCGTTGAAAGGTATAGGTAAGCCTGAAAAGTTAAAATCGAATCTGACTGGGTATTATAGTAGACGTATCAATCACGAACATAGATTGGTTTATACAGTAGATGACAATCATATAAAAATAGCATCATGTAAATACCATTATTAA	ATGATTATTAAAAATTATTCATACGCTCGACAGAATTTAAAGGCACTTATGACAAAAGTAAATGATGATAGTGATATAGTAACTGTAACATCTACTGATGATAAAAACGTAGTAATCATGTCAGAATCAGATTATAACTCCATGATGGAAACACTTTACCTCCAACAGAATCCAAATAATGCTGAACACTTAGCTCAATCAATTGCAGATCTAGAACGTGGGAAAACTGTAACGAAAGATATAGATGTATAA	-	Sixframe
YoeB_toxin	38.8	CP002110.1	chromosome	+	89	800455	800721	258	0	800198	800455	1	-	-	-	ATGAGCAATTACACGGTTAAGATTAAAAATTCAGCGAAATCAGATTTAAAGAAAATAAAACATTCTTATTTAAAGAAGTCATTTTTAGAAATTGTTGAGACTTTAAAAAATGATCCGTATAAAATAACACAATCCTTTGAAAAATTAGAACCTAAATATTTAGAGCGATATTCAAGAAGAATTAACCATCAGCACAGGATCGTCTATACCGTAGATGATCGAAATAAAGAAGTATTAATACTATCGGCATGGTCACATTATGATTAA	ATGATTATCACTAGCCCTACAGAAGCGAGAAAAGATTTTTATCAATTACTAAAAAATGTTAATAATAATCACGAACCAATTTATATTAGTGGCAATAATGCCGAAAATAATGCTGTGATTATAGGTTTAGAAGATTGGAAAAGTATACAAGAGACAATATATCTTGAATCTACTGGTACAATGGACAAAGTAAGAGAAAGAGAAAAAGATAGTAGTGGTACAACAAATATAGATGATATTGATTGGGATAATCTGTAA	-	Sixframe
HD_3	34.4	CP002110.1	chromosome	-	223	2537027	2537695	1	-	-	-	198	36	2536794	2536991	ATGGAGGAGGTAATTGAAATGGGTGTACATCAATATTTTAAAAGATTATCAGATATGGAAAGACTTATAAGATTACCTGGAAAATTTAAATATTTTGAACACAATGTTGCAGCGCACTCCTTTAAAGTAACTAAAATTGCTCAATATCTAGCAACAGTTGAAGAATATCATGGACGAAAGATTAATTGGAAAAGCTTATATGAAAAAGCATTAAATCATGATTTCGCTGAAGTGTTTACTGGTGATATAAAAACACCTGTTAAATATGCGAGTAGTGAATTAAAAAAATTATTTTCGCAAGTTGAAGAAGAAATGGTAGAGACCTTTATTGAAGAAGAAATTCCATTACAATATAGAGATGTTTATAAGCAACGACTGCAAGAAGGTAAAGATGATTCA…	-	TTGGTAGTATTGTTTAGTGTAATAACAAGAAGTAAATGGGTCGGTACTATTCTGACATTAATTTTAATTGGTGCCTCAATCTATAAAGAGTATTTCCATAACGAGTGGATTATTTTTATTGATGTGGTGTCATTATTAGCTGGTTATTTAATTATAGATCAACTCGAATTTCATAAACATCAAGATGAAGATCGCTAA	Sixframe
ANT	114.6	CP002388.1	chromosome	-	251	2015455	2016207	222	30	2016237	2016458	198	16	2015242	2015439	ATGCAAGCATTACAAACAAATTCGAACATCGGAGAAATGTTCAATATACAAGAAAAAGAAAATGGAGAAATCGCAATCAGTGGTCGAGAACTTCATCAAGCATTAGAAGTTAAGACAAGATATAACGATTGGTTTGAAAGAATGATTAATTATGGCTTTGAAGAAAATATTGATTATACAGCTCTTACTCAAAAAAGAGTAACAGCTCAAGGTAACACTATTAATTATTTAGACCACGCACTAACACTAGACACTGCAAAAGAAATCGCAATGATTCAACGTAGTGAACCTGGCAAACGTGCAAGACAATACTTCATCCAAGTTGAAAAAGCTTGGAATAGCCCAGAAATGATTATGCAACGTGCTTTAAAAATTGCTAACAACACAATCAATCAATTA…	ATGACACAAATCATCGTTAAAAAAGAACCGGTAACATTAAAGACACTGAGAGCTAAATATGATTTGACTCAAGCTAAAGCTGGCGCTAAAGTTGGCGTGTCTGCTGATGTGTGGCATAACTGGGAAAAAGGAAAGACTTTCCCTAATGTTCCGCAGTTAAAAAAGATAGAAGAAAAATTTGACATATCCTACGATGATATTATTTTTTTTAACCAAAAATAA	ATGCAAGCTCAAAACAAAAAAGTCATCTATTACTACTATGACGAAGAAGGTAATAGACGACCCGTTAATATTCAATACAACGATGGCTACGACTTAATGATAGACCCGCGTTTTATTGAAATGACGCTTGAAAGACATCCGCATTTAAAAAATAACTTTTATGGATTAATAGATGGAAAAGAATTTAAGTTAGATTAA	Sixframe
YoeB_toxin	132.7	CP002388.1	chromosome	-	89	2419025	2419291	252	0	2419291	2419542	1	-	-	-	ATGGTTAGGTTAAATATTACGTTTTCGCCTCAAGCCTTTGAAGATTATAAGTATTTTCAGCAGAACGATAAAAAAATGGTGAAGAAGATTAATGAGTTAATTAAAAGTATTGACAGAAATGGTGCGTTGAAAGGTATAGGTAAGCCTGAAAAGTTAAAATCGAATCTGACTGGGTATTATAGTAGACGTATCAATCACGAACATAGATTGGTTTATACAGTAGATGACAATCATATAAAAATAGCATCATGTAAATACCATTATTAA	ATGATTATTAAAAATTATTCATACGCTCGACAGAATTTAAAGGCACTTATGACAAAAGTAAATGATGATAGTGATATAGTAACTGTAACATCTACTGATGATAAAAACGTAGTAATCATGTCAGAATCAGATTATAACTCCATGATGGAAACACTTTACCTCCAACAGAATCCAAATAATGCTGAACACTTAGCTCAATCAATTGCAGATCTAGAACGTGGGAAAACTGTAACGAAAGATATAGATGTATAA	-	Sixframe
HD_3	34.4	CP002388.1	chromosome	+	223	718070	718738	1	-	-	-	198	36	718774	718971	ATGGAGGAGGTAATTGAAATGGGTGTACATCAATATTTTAAAAGATTATCAGATATGGAAAGACTTATAAGATTACCTGGAAAATTTAAATATTTTGAACACAATGTTGCAGCGCACTCCTTTAAAGTAACTAAAATTGCTCAATATCTAGCAACAGTTGAAGAATATCATGGACGAAAGATTAATTGGAAAAGCTTATATGAAAAAGCATTAAATCATGATTTCGCTGAAGTGTTTACTGGTGATATAAAAACACCTGTTAAATATGCGAGTAGTGAATTAAAAAAATTATTTTCGCAAGTTGAAGAAGAAATGGTAGAGACCTTTATTGAAGAAGAAATTCCATTACAATATAGAGATGTTTATAAGCAACGACTGCAAGAAGGTAAAGATGATTCA…	-	TTGGTAGTATTGTTTAGTGTAATAACAAGAAGTAAATGGGTCGGTACTATTCTGACATTAATTTTAATTGGTGCCTCAATCTATAAAGAGTATTTCCATAACGAGTGGATTATTTTTATTGATGTGGTGTCATTATTAGCTGGTTATTTAATTATAGATCAACTCGAATTTCATAAACATCAAGATGAAGATCGCTAA	Sixframe
ANT	113.8	CP002388.1	chromosome	-	251	1499281	1500033	243	16	1500049	1500291	417	13	1498852	1499268	ATGCAAGCATTACAAACAAAATCGAACATCGGCGAAATGTTCAACATACAAGAAAAAGAAAACGGAGAAATCGCAATCAGCGGTCGAGAACTTCATCAAGCATTAGAGGTTAAGACTCCATACAAAAAATGGTTTGAAAGAATGAGTGATTACGGATTTGAAGAAAATATCGATTATGTAGTCACGGACATTTTTGTCCATAACCCACTAGGAGGTCGTCAGAATCAAACTGACCACGCACTCACACTAGACACTGCAAAAGAAATCGCAATGATTCAACGCAGTGAACCTGGTAAACGTGCAAGACAATACTTCATCCAAGTTGAAAAAGCATGGAACAGCCCAGAAATGATTATGCAACGTGCTTTAAAAATTGCTAACAACACAATCAATCAATTA…	ATGATATACAATTTCGATTATAGTTTGCTGTACGAAAGAATGGCAGAGTATAGATATAGCCAAAGTTCTTTAGCGAACGCAATCCCTATTTCAAGGACATCTATTAATCACAAGTTGCAAGGAAAAAATTTATTCACACAATGGGAAATAAAACGAATCTGTGAATTATTAGAAATCCCACCAACAAAAGTAGGTAGATATTTTTTTGAACAAAATGTACAGAAAACTGTACAAATATCTTAA	ATGGAACAAATCACATTAACCAAAGAAGAGTGTGTCGAACAATGCATCAATAAAGACTTAAAACTTTTAGATTATCGAGTTCAACAAATTTTAGAAGGTGTTCTATCAGAAAGTACCACATACGGTGATGCAAGAAATAAATTAGAAACATTGAAAATTATTGCTGAATCTCATTTTAAAACCGAACATGCTTCAGTTATTTACAAATTAGCATTGAAAAAGTTAGACAAAAAATCAACGCCACTCCAATTAAAGAGTGACGAAAAAGGAGGATTTCAAATGTTTAAGATTTTAAATGATATAAAAACTTCTTTAAAAAACCATCCTTGGGGTTGGAAAGAGCACTTACCTTATTTGCTGATGTTAACTCTGTCACTTGTGGCTCTGATTCTCGGTGTT…	Sixframe
YoeB_toxin	38.8	CP002388.1	chromosome	-	89	2475641	2475907	258	0	2475907	2476164	1	-	-	-	ATGAGCAATTACACGGTTAAGATTAAAAATTCAGCGAAATCAGATTTAAAGAAAATAAAACATTCTTATTTAAAGAAGTCATTTTTAGAAATTGTTGAGACTTTAAAAAATGATCCGTATAAAATAACACAATCCTTTGAAAAATTAGAACCTAAATATTTAGAGCGATATTCAAGAAGAATTAACCATCAGCACAGGATCGTCTATACCGTAGATGATCGAAATAAAGAAGTATTAATACTATCGGCATGGTCACATTATGATTAA	ATGATTATCACTAGCCCTACAGAAGCGAGAAAAGATTTTTATCAATTACTAAAAAATGTTAATAATAATCACGAACCAATTTATATTAGTGGCAATAATGCCGAAAATAATGCTGTGATTATAGGTTTAGAAGATTGGAAAAGTATACAAGAGACAATATATCTTGAATCTACTGGTACAATGGACAAAGTAAGAGAAAGAGAAAAAGATAGTAGTGGTACAACAAATATAGATGATATTGATTGGGATAATCTGTAA	-	Sixframe
HD	44	CP002388.1	chromosome	-	195	1604401	1604985	1	-	-	-	324	31	1604047	1604370	ATGAACATTGAAAAAGCAAAACGGCTTGCAAAAGAGAAACTGCCAGAGAAACGTTATAATCATTCTTTAAGAGTTGCAGAAACAGCGATTAAATTAGCAGAAATTTATGATGGAGACACTAGTAAAGTAGAATTAGCAGGTGTATTACATGATTTCTGTAAATATGATGATTTAGGTAAAATGTATCAAATTGTTCGACAATACGAATTAGGTAATGATCTACTGAGTTATGGTAGTGAAATATTGCATGGCCCAGTGTGTGCAGCAATCATGGAACATGAATATGGTATCAATGATGAGGAAGTATTAATGGCTATCAAATACCATACTACGGGACGTCAACAAATGACAAAAACTGAAAAACTGATTTTTATTGCAGATTACATCGAACCTGGTAGA…	-	GTGGATGCAATTGACAATAAAAAAGGCGAAGATACGATTTCTTTAGAAATGAAAGGTATCAGCGATATGACAGATTATTTTGTTGTAACGCACGGAAATAATGAACGACAAGTTCAAGCGATTGCTAGAGCGGTGAAAGAAGTAGCCAATGAACAAAATATAGAAGTAAAACGTATGGAAGGTTACAATGAAGCGCGTTGGATATTAATTGACTTAGCTGATGTTGTGGTACATGTTTTCCATAAAGACGAACGAAATTATTATAATATTGAAAAGTTATATCAAGATGCACCATTAGAATCATATGGTCAGGTTGCGTATTAA	Sixframe
HD	43	CP024649.1	chromosome	-	195	1640451	1641035	1	-	-	-	324	31	1640097	1640420	ATGAACATTGAAAAAGCAAAACGGCTTGCAAAAGAGAAACTGCCAGAAAAACGTTATAATCATTCTTTAAGAGTTGCAGAAACAGCGATTAAATTAGCAAAAATTTATGATGGAGACACTAGTAAAGTAGAATTAGCAGGTGTATTACATGATTTCTGTAAATATGATGATTTAGGTAAAATGTATCAAATTGTTCGACAATACGAATTAGGTAATGATCTACTGAGTTATGGTAGTGAAATATTGCATGGTCCTGTGTGTGCAGCAATCATGGAACATGAATATGGTATCAATGATGAGGAAGTATTAATGGCTATCAAATACCATACTACTGGACGTCAACAAATGACAAAAACTGAAAAACTGATTTTTATTGCAGATTACATCGAACCTGGTAGA…	-	GTGGATGCAATTGACAATAAAAAAGGCGAAGATACGATTTCTTTAGAAATGAAAGGTATCAGCGATATGACAGATTATTTTGTTGTAACGCACGGAAATAATGAAAGACAAGTTCAAGCGATTGCTAGAGCGGTGAAAGAAGTAGCCAATGAACAAAATATAGAAGTAAAACGTATGGAAGGATACAATGAAGCGCGTTGGATATTAATTGACTTAGCTGATGTTGTGGTACATGTTTTCCATAAAGACGAAAGAAATTATTATAATATTGAAAAGTTATATCAAGATGCACCATTAGAATCATATGGTCAGGTTGCGTATTAA	Sixframe
ANT	113.7	CP024649.1	chromosome	-	282	1967149	1967994	1	-	-	-	165	16	1966969	1967133	ATGGAAATATTTTTCAAAGTCATGCCAAAACATAATATACACCTCCTTCCATTGGGAGATAACAACATTATACACGAAAGGAGCATAAACATTATGCAAGCATTACAAACAAAATCGAACATCGGCGAAATGTTCAACATACAAGAAAAAGAAAATGGAGAAATCGCAATCAGCGGTCGAGAACTTCATCAAGCATTAGAAGTTAAGACGGCATATAAAGATTGGTTTCCAAGAATGCTTAAATACGGATTTGAAGAAAATACAGATTACACAGCTATCGCTCAAAAAAGAGCAACAGCTCAAGGCAATATGACTCACTATATTGATCACGCACTCACACTAGACACTGCAAAAGAAATCGCAATGATTCAACGTAGTGAACCGGGTAAACGTGCAAGA…	-	ATGAACACGTTATACAAAACAACCCTCCTCATCACAATGGCAGTTGTGACGTGGAAGGTTATAAAGGCAGAAAAAAACGATATGCACTCACATTATTCTTCTATCGTTTCATCTTCTCGTTTAGAAAAACTTTTAGCAAATTCAAGAGACTTTAGATACTCATAA	Sixframe
YoeB_toxin	132.3	CP024649.1	chromosome	-	89	2439276	2439542	252	0	2439542	2439793	1	-	-	-	ATGGCTAGGTTAAATATTACGTTTTCGCCTCAAGCCTTTGAAGATTATAAGTATTTTCAGCAGAACGATAAAAAAATGGTGAAGAAGATTAATGAGTTAATTAAAAGTATTGACAGAAATGGTGCATTGAAAGGTATAGGTAAGCCTGAAAAGTTAAAATCGAATCTGACTGGGTATTATAGTAGACGTATCAATCACGAACATAGATTGGTTTATAAAGTAGATGACAATCATATAAAAATAGCATCATGTAAATACCATTATTAA	ATGATTATTAAAAATTATTCATACGCTCGACAGAATTTAAAGGCACTTATGACAAAAGTAAATGATGATAGTGATATGGTAACTGTAACCTCTACTGATGATAAAAACGTAGTAATCATGTCAGAATCAGATTATAACTCCATGATGGAAACACTTTACCTCCAACAGAACCCAAATAATGCTGAACACTTAGCTCAATCAATTGCAGATCTAGAACGTGGGAAAACTGTAACGAAAGATATAGATGTATAA	-	Sixframe
DUF955	21.3	CP024649.1	chromosome	+	158	1969671	1970144	315	22	1969335	1969649	1	-	-	-	ATGGGAAGATACGAAGAATTACTTATGAAATGTGAAGTTGAAGTGAAAGAAACACAAAGAGTACCTCGTGGATTCGATGGTTGGTATCAAGAAGGAGAAATTTTTATTAGACCTTCCCTATCCGAAAGGAACAAATTAGAAGTATTATATGAAGAACTTGCCCACCATAAGTTGACGTATGGCAACATTTTAGACCAGTCGAAATTCAACAATCGCAAGTTCGAAAATTACGCAAGACGACACGGCTTTATCTCAGCAGTCCCGTTACGCGAAATTGTAGAAGCTTATAATTATGGCGTACGTAACTTGTATGAGTTGTCTGAGTATCTACAATTAAGCGAAGAATACATATTAGAAGCAATTAATCACTATAAAAAGATATATGGTATTGGAACTCAC…	ATGGCTAAACAAATTCTTTCAAAGAATTTAAAAAATCTTTTAGAACGAAAAGGCAAAACACAAACAGACATGGCAAAAGATTTAAATTTAAAAGAATCTACTGTAAGTAGTTGGATGAATGCGGTCAAATATCCTAGAAGAGATAAAATCGAATTACTTGCGGACTATTTTGGAGTTATGCCCTCCGACATAACTGATGATAAAAGTATTCAACAAGAAACTATAGCTGGTCATGCAAATAAAGATGAATTTACTCCCGAAGAATGGGAAGAAATCGAAAACTTTATGCAATGGGTTAGAGATAGAAAGAAATAA	-	Sixframe
ANT	113.2	CP025395.1	chromosome	+	251	333113	333865	1	-	-	-	198	16	333881	334078	ATGCAAGCATTACAAACAAAATCGAACATCGGCGAAATGTTCAACATACAAGAAAAAGAAAATGGAGAAATCGCAATCAGCGGTCGAGAACTTCATCAAGCATTAGAAGTTAAGACGGCATATAAAGATTGGTTTCCAAGAATGCTTAAATACGGATTTGAAGAAAATACAGATTACACAGCTATCGCTCAAAAAAGAGCAACAGCTCAAGGCAATATGACTCACTATATTGACCACGCACTCACACTAGACACTGCAAAAGAGATTGCAATGATTCAACGCAGTGAACCCGGTAAACGTGCAAGACAATACTTCATCCAAGTGGAAAAAGCATGGAATAGCCCAGAAATGATTATGCAACGTGCTTTAAAAATTGCTAACAAAACAATCAATCAATTA…	-	ATGCGAGCTCAAAACAAAAAAGTCATCTATTACTACTATGACGAAGAAGGTAATAGACGACCAATAGATATTCAAATTAATGACGGATATGAACTGATGGTTCGATCTCATTTCATCAACGATACCATTGAAGAAATACCATACTTAAATAATAACTTATATGCCTTGGTTGATGGTTATGAATTTAAGTTAGATTGA	Sixframe
HD	43	CP025395.1	chromosome	-	195	1643773	1644357	1	-	-	-	324	31	1643419	1643742	ATGAACATTGAAAAAGCAAAACGGCTTGCAAAAGAGAAACTGCCAGAAAAACGTTATAATCATTCTTTAAGAGTTGCAGAAACAGCGATTAAATTAGCAAAAATTTATGATGGAGACACTAGTAAAGTAGAATTAGCAGGTGTATTACATGATTTCTGTAAATATGATGATTTAGGTAAAATGTATCAAATTGTTCGACAATACGAATTAGGTAATGATCTACTGAGTTATGGTAGTGAAATATTGCATGGTCCTGTGTGTGCAGCAATCATGGAACATGAATATGGTATCAATGATGAGGAAGTATTAATGGCTATCAAATACCATACTACTGGACGTCAACAAATGACAAAAACTGAAAAACTGATTTTTATTGCAGATTACATCGAACCTGGTAGA…	-	GTGGATGCAATTGACAATAAAAAAGGCGAAGATACGATTTCTTTAGAAATGAAAGGTATCAGCGATATGACAGATTATTTTGTTGTAACGCACGGAAATAATGAAAGACAAGTTCAAGCGATTGCTAGAGCGGTGAAAGAAGTAGCCAATGAACAAAATATAGAAGTAAAACGTATGGAAGGATACAATGAAGCGCGTTGGATATTAATTGACTTAGCTGATGTTGTGGTACATGTTTTCCATAAAGACGAAAGAAATTATTATAATATTGAAAAGTTATATCAAGATGCACCATTAGAATCATATGGTCAGGTTGCGTATTAA	Sixframe
YoeB_toxin	132.3	CP025395.1	chromosome	-	89	2458303	2458569	252	0	2458569	2458820	1	-	-	-	ATGGCTAGGTTAAATATTACGTTTTCGCCTCAAGCCTTTGAAGATTATAAGTATTTTCAGCAGAACGATAAAAAAATGGTGAAGAAGATTAATGAGTTAATTAAAAGTATTGACAGAAATGGTGCATTGAAAGGTATAGGTAAGCCTGAAAAGTTAAAATCGAATCTGACTGGGTATTATAGTAGACGTATCAATCACGAACATAGATTGGTTTATAAAGTAGATGACAATCATATAAAAATAGCATCATGTAAATACCATTATTAA	ATGATTATTAAAAATTATTCATACGCTCGACAGAATTTAAAGGCACTTATGACAAAAGTAAATGATGATAGTGATATGGTAACTGTAACCTCTACTGATGATAAAAACGTAGTAATCATGTCAGAATCAGATTATAACTCCATGATGGAAACACTTTACCTCCAACAGAACCCAAATAATGCTGAACACTTAGCTCAATCAATTGCAGATCTAGAACGTGGGAAAACTGTAACGAAAGATATAGATGTATAA	-	Sixframe
ANT	113	CP025395.1	chromosome	-	281	1986776	1987618	1	-	-	-	198	16	1986563	1986760	ATGGAAATATTTTTCAAAGTCATGCCAAAACATAATATACACCTCCTTCCATTAGGAGATAACAACATTATACACGAAAGGAGCATAAATATTATGCAAGCATTACAAACAAATTCGAACATCGGCGAAATGTTCAATATTCAAGAAAAAGAAAATGGAGAAATCGCAATAAGCGCAAGAGAGTTATACAAGGCTTTGGAAGTTAAAAAACGTTTTAGCGCTTGGGCAGAAATTAACTTGAAGCATTTCAAAGAAAATAGGGATTTTACAAGTGTACTTACAAGTACGGTTGTTAATAACGGAGCTGTAAGACAACTAGAAGATTATGCTTTAACACTTGATGTAGCTAAACATGTTGCAATGATGTCAGGTACAGAAAAAGGTTTTGATTTTAGAGAG…	-	ATGCGAGCTCAAAACAAAAAAGTCATCTATTACTACTATGACGAAGAAGGTAATAGACGACCAATAGATATTCAAATTAATGACGGATATGAACTGATGGTTCGATCTCATTTCATCAACGATACCATTGAAGAAATACCATACTTAAATAATAACTTATATGCCTTGGTTGATGGTTATGAATTTAAGTTAGATTGA	Sixframe
HD_3	34.4	CP025395.1	chromosome	+	223	826574	827242	1	-	-	-	198	36	827278	827475	ATGGAGGAGGTAATTGAAATGGGTGTACATCAATATTTTAAAAGATTATCAGATATGGAAAGACTTATAAGATTACCTGGAAAATTTAAATATTTTGAACACAATGTTGCAGCACACTCCTTTAAAGTAACTAAAATTGCTCAATATCTAGCAACAGTTGAAGAATATCATGGACGAAAGATTAATTGGAAAAGCTTATATGAAAAAGCATTAAATCATGATTTCGCTGAAGTTTTTACTGGTGATATAAAAACACCTGTTAAATATGCGAGTAGTGAATTAAAAAAATTATTTTCGCAAGTTGAAGAAGAAATGGTAGAGACCTTTATTGAGGAAGAAATTCCATTACAATATAGAGATGTTTATAAACAACGACTTCAAGAAGGTAAAGATGATTCA…	-	TTGGTAGTATTGTTTAGTGTAATAACAAGAAGTAAATGGGTCGGTACTATTCTGACATTAATTTTAATCGGTGCCTCAATCTATAAAGAGTATTTCCATAACGAGTGGATTATTTTTATTGATGTAGTGTCATTATTAGCTGGTTATTTAATTATAGATCAACTCGAATTTCATAAACATCAAGATGAAGATCGCTAA	Sixframe
PemK_toxin	50.3	CP002643.1	chromosome	+	180	2104920	2105459	168	140	2104613	2104780	1	-	-	-	ATGGAAGAGAAACGATATAAAGTTTATCAAAGAGGCGAAATAATTTATGCAGATTTTGGTAAAGGTGTAGGTCATGAGTTTTCATACAAACACTTTTGCATAGTCATAAACAAAAAGGATAATAAAAATAACGGCAAAGTGACCGTAATCCCTTTAACTTCCAAAAGCAAACACAATGCTTTTGTAAATATACATCTTATAAAACCTTTTTTAAATACACTAAAACAATCAATTGCCAAACACGAGAAAAAGATAGAATCGATTGAAAACATTATAAATCAAAATCCCAATGATTTAAAAGTCATTGTTTATGCAAGGTTTTTGTGTGACTCCTTAAAGAACGAAATGAAACAATACGATTTTGTGGAAAACAAATTAAAAAACTTAGTTGACAAAAGT…	ATGAAAATAACTAATTGCAAAATAAAAAAAGAAACTATAGTATATGAAGTTTTAACTAGTGGTAATCAACCATTCACTTATGAGTTACCTAAAGATTTATCGTCACATAATGCGCGTAAATACTTGGAATTTATTTCACAAAAAATAGATGGCGATAAGTTAAATTAA	-	Sixframe
DUF955	30.3	CP002643.1	chromosome	-	153	908578	909036	333	12	909048	909380	432	17	908130	908561	ATGTATTTATACGAAAAGATGGTTATTGAAAACAAAGAGATACCAATTGATGATGGGAAGTCTTTAGGTAATTTTGAGGGTCTCTATGACAATGGAGTTATTTTAATTAATAAAAATTTATCCGAAAGGCGTAAAGCCGAAGTGTTATACGAAGAACTTGCCCACCACAAGTTGACGTATGGCAACATTTTAGACCAATCGAAGTTCAACAATCGCAAGTTCGAAAATTACGCACGTAGACACGGCTTTATCTCAGCAGTCCCGTTACGTGAAATTGTAGAAGCTTACAATTATGGCGTACGTAACTTGTATGAATTGTCTGAGTATCTACAATTAAGCGAAGAATACATATTAGAAGCAATAGAACAATATAAAAAGATATATGGTATTGGAACTCAC…	ATGAGAACTAATGATGAAATAATTACAATAATTAAAACATCAATGAAAGAACAAAATATGTCACTAAGTGAATTAGCTCGTCGTGTAGGTGTAGCAAAATCAGCAGTATCAAGATATTTAAATTTAACTAGAGAGTTCCCATTGAATCGCGCTGAAGATTTTGCGAAAGTACTTGGAATAAAAACAGAATATTTATTAGGATTTGCTGAACGCGAAGAATCTACAAAACAAGATACTATCGCCGCGCACTTAGATGGAGATTTTACAGAGGAAGAATTAATTGAAATTAGAAAGTATGCGGAGTTAGTTAGAAAAGCACATCGAAATCAGTAA	ATGAGAAAATTATTAGGTTTAGCATTAGCAAGTACGTTAATTTTAGGCGCTTGTGGTAGCAACGACGGAGATAAGAAAGAAGAAAGCAAGAGCTATACTACAAATGATATCGTTAAAGGTTTTAAAGATAATAAATTAAATGTTATCAATGAAAAAGAAATGACATGTGAAGACTTTGGGCTTGCTCCAATGAAGACGGACGAAGCTAAAATGTTTGTTGTTCAAGATGATAAAAATGCTAGAGTAATGAAATTTAAAAATAGTGATGATCTAAAACAAACTAAAAAATATTACGATGAATTAGGTAAAGAAAGTGCAGCTTTCTATTCACATACCCATTCTAAAGGTAAGTTTTTAATACAAATGAACGGTGATATCGATGATGCTACTTTCAATAAA…	Sixframe
ANT	113.8	CP002643.1	chromosome	-	251	2101312	2102064	1	-	-	-	195	17	2101101	2101295	ATGCAAGCATTACAAACAAAATCGAACATCGGCGAAATGTTCAACATACAAGAAAAAGAAAACGGAGAAATCGCAATCAGCGGTCGAGAACTTCATCAAGCATTAGAGGTTAAGACTCCATACAAAAAATGGTTTGAAAGAATGAGTGATTACGGATTTGAAGAAAATATCGATTATGTAGTCACGGACATTTTTGTCCATAACCCACTAGGAGGTCGTCAGAATCAAACTGACCACGCACTCACACTAGACACTGCAAAAGAAATCGCAATGATTCAACGCAGTGAACCTGGTAAACGTGCAAGACAATACTTCATCCAAGTTGAAAAAGCATGGAACAGCCCAGAAATGATTATGCAACGTGCTTTAAAAATTGCTAACAACACAATCAATCAATTA…	-	ATGGAAGCTCAAAACAAAAAAGTCATCTATTACTACTATGACGAAGCAAATAATAGACGACTATTATCAATTGGTAACTTAGATACCTATTTATTAGCAGATATCAAATCAAGATTTGGTTTATATAAAAAGGCAATCCCTGATTTAGATAATCTATACATTCAAATAGATGGTATCGAATTTAAATTATATTAA	Sixframe
HD	44	CP002643.1	chromosome	-	195	1675087	1675671	1	-	-	-	324	31	1674733	1675056	ATGAACATTGAAAAAGCAAAACGGCTTGCAAAAGAGAAACTGCCAGAGAAACGTTATAATCATTCTTTAAGAGTTGCAGAAACAGCGATTAAATTGGCAGAAATTTATGATGGAGACACTAGTAAAGTAGAATTAGCAGGTGTATTACATGATTTCTGTAAATATGATGATTTAGGTAAAATGTATCAAATTGTTCGACAATACGAATTAGGTAATGATCTACTGAGTTATGGTAGTGAAATATTGCATGGCCCTGTGTGTGCAGCAATCATGGAACATGAATATGGTATCAATGATGAGGAAGTATTAATGGCTATCAAATACCATACTACTGGACGTCAACAAATGACAAAAACTGAAAAACTGATTTTTATTGCAGATTACATCGAACCTGGAAGA…	-	GTGGATGCAATTGACAATAAAAAAGGCGAAGATACGATTTCTTTAGAAATGAAAGGTATCAGCGATATGACAGATTATTTTGTTGTAACGCACGGAAATAATGAACGACAAGTTCAAGCGATTGCTAGAGCGGTGAAAGAAGTAGCCAATGAACAAAATATAGAAGTAAAACGTATGGAAGGATACAATGAAGCGCGTTGGATATTAATTGACTTAGCTGATGTTGTGGTACATGTTTTCCATAAAGACGAAAGAAATTATTATAATATTGAAAAGTTATATCAAGATGCACCATTAGAATCATATAGTCAGGTTGCGTATTAA	Sixframe
Peptidase_M78	45.4	CP002643.1	chromosome	-	214	1907914	1908555	186	114	1908669	1908854	186	105	1907624	1907809	ATGTTTACACCTATAGTTATAAATTTATTAAATGATGTAGGTTCGATTTTTTTAGTTAGGGTGGGGAATCAATTGAAAGTTATTGAGAAAGTTCATTATGAAGATATTTTAGAATCAAAAATAGTTCGATTATTTCAGGCATTTATAAAGGACAAAATGGATCAACTTTTTATTACTTCTGAACACTTTGCTATTGACATAGACAAGCTATTATTTCAACTTAATTTAAATGTTAGATATATTAAAATGGAGGGTAATACTTCGGGTTATTTAAGTGGAAGAACAATCTATATTAATAATAATCACTCGATTAATAATACAAGATTTTCAATAGCTCGTGAATTGGGCCGTTATTTATTTAAAAATACAGACTTAATGAGAGATAGTAACGATAATAGT…	ATGAAACAAATTAGCATTGGCTATGAAGAAATCTATGGGGATAGAATTTTTCATAGCCATTTTTTAAAAGAGCATGAAGTAAAAAATTGGAAAACCGTCAATCAAATAATTGAAAAAGAACACTTGGACAAAAATGAATATGAAGCGGAACCGCCGTTATTTTTCTTTTCAGGATCGTTAGATTAG	ATGCGTGGTCTATTTTATAAAATATATTTAATTACAGGTTTAAACATCTATAACAAAATCTCAACAGCAAAAAATAAATCTACATTAATCATTTATCTAGACTCAAGGAAATCTTATATTTCTATTCCTTTTAACATATCGTCAATTTTAATGAGTAATTTCTCTACTAATATTCCAGGCAAATAG	Sixframe
YoeB_toxin	131.1	CP002643.1	chromosome	-	89	2531064	2531330	252	0	2531330	2531581	1	-	-	-	ATGGCTAGGTTAAATATTACGTTTTCGCCTCAAGCCTTTGAAGATTATAAGTATTTTCAGCAGAACGATAAAAAAATGGTGAAGAAGATTAATGAGTTACTTAAAAGTATTGACAGAAATGGTGCATTGGAAGGTATAGGTAAGCCTGAAAAGTTAAAATCGAATCTGACTGGGTATTATAGTAGACGTATCAATCACGAACATAGATTGGTTTATACAGTAGATGACAATCATATAAAAATAGCATCATGTAAATACCATTATTAA	ATGATTATTAAAAATTATTCATACGCTCGACAGAATTTAAAGGCACTTATGACAAAAGTAAATGATGATAGTGATATGGTAACTGTAACATCTACTGATGATAAAAACGTAGTAATCATGTCAGAATCAGATTATAACTCCATGATGGAAACACTTTACCTCCAACAGAACCCAAATAATGCTGAACACTTAGCTCAATCAATTGCAGATCTAGAACGTGGGAAAACTATAACGAAAGATATAGATGTATAA	-	Sixframe
AHSA1	79.8	CP002643.1	chromosome	-	156	2528566	2529033	1	-	-	-	198	69	2528300	2528497	ATGACGATTAAAGTTGAAGATAATAAAATTATTTTTTCAAGAACGATAGAAGCACCGATTGAAAAGGTGTTTGATGCCTATACGACAAAAGCATTATTTGAAAAATGGTTTCATCCAAAAGACGCTAGTACCAAAGTGTTTCGCTTTAATGCTGTTTCAGGCGGTGATGCATTTTATGCGATTAAAACACCTACAATGACCAGCTATACATTAGCAGAATATAAAACGGTTAAGCGTCCATATTTAATTGAATATATTGACTCATTTGCGACACCTCAAGGTGCAAAAGATACAAAAATGCCAAGCATGAAAATTACTTTGTCATTTTCCAAGAGCAATACAACGAAAACGACAGTGACATCAACATCGGTATTTCCAACAAAAGAAGCCGCTCAACAA…	-	ATGAGGGATGATTCGATGGTAGAACGTTATATCAAAGTTTTAATATTATATATTTTCACAACACTACTATCTTCTATTTCAGTAACGTCAAAATGTGTACCTAATAAAGTTATAAGGTTTATTTTACGTACTGCAATTGGTTACAGTGTATTTGCATATGGTTTACATTACTTTTCAAATTTAAAAAAGAATAAGTAA	Sixframe
HD_3	34.4	CP002643.1	chromosome	+	223	829897	830565	1	-	-	-	198	36	830601	830798	ATGGAGGAGGTAATTGAAATGGGTGTACATCAATATTTTAAAAGATTATCAGATATGGAAAGACTTATAAGATTACCTGGAAAATTTAAATATTTTGAACACAATGTTGCAGCACACTCCTTTAAAGTAACTAAAATTGCACAATATCTAGCAACAGTTGAAGAATATCATGGACGAAAGATTAATTGGAAAAGCTTATATGAAAAAGCATTAAATCATGATTTCGCCGAAGTGTTTACTGGTGATATAAAAACACCTGTTAAATATGCGAGTAGTGAATTAAAAAAATTATTTTCGCAAGTTGAAGAAGAAATGGTAGAGACCTTTATTGAAGAAGAAATTCCATTACAATATAGAGATGTTTATAAGCAACGACTGCAAGAAGGTAAAGATGATTCA…	-	TTGGTAGTATTATTTAGTGTAATAACAAGAAGTAAATGGGTCGGTACTATTCTGACATTAATTTTAATTGGTGCCTCAATCTATAAAGAGTATTTCCATAACGAGTGGATTATTTTTATTGATGTAGTGTCATTATTAGCTGGTTATTTAATTATAGATCAACTCGAATTTCATAAACATCAAGATGAAGATCGCTAA	Sixframe
YoeB_toxin	38.1	CP002643.1	chromosome	-	89	2587916	2588182	258	0	2588182	2588439	1	-	-	-	ATGAGCAATTACACGGTTAAGATTAAAAATTCAGCGAAATCAGATTTAAAGAAAATAAAACATTCTTATTTAAAGAAGTCATTTTTAGAAATTGTTGAGACTTTAAAAAATGATCCGTATAAAATAACACAATCTTTTGAAAAATTAGAGCCTAAATATTTAGAGCGATATTCAAGAAGAATTAACCATCAGCACAGGGTCGTCTATACCGTAGATGATCGAAATAAAGAAGTATTAATACTATCGGCATGGTCACATTATGATTAA	ATGATTATCACTAGCCCTACAGAAGCGAGAAAAGATTTTTATCAATTACTAAAAAATGTTAATAATAATCACGAACCAATTTATATTAGTGGCAATAATGCCGAAAATAATGCTGTGATTATAGGTTTAGAAGATTGGAAAAGTATACAAGAGACAATATATCTTGAATCTACTGGTACAATGGACAAAGTAAGAGAAAGAGAAAAAGATAATAGTGGTACAACAAATATAGATGATATTGATTGGGATAATCTTTAA	-	Sixframe
Bro-N	64	CP001996.1	chromosome	-	214	2107115	2107756	213	4	2107760	2107972	318	14	2106784	2107101	ATGATCAAACAACTGTTCAATAACAAAGAAATACGTTTCATTGAGAAAAATAATGAATATTGGGCAATTGCTACCGACGTTGCAAAAGTATTAGGTTTTAGAGATGCATTTAATGCTACTAAATATTTACCAGAACATGTGAGAGGTACTCTCAAAGGTAGTACCACATCAGATAAAAAGAAAGCTAGAAAATATCAAGACTACACAGTTATCAATGAAAAAGGTATCTATCGACTTGTAATGCGGTCTAATAAAGCTGAGGCATTAGATTTTCAAGACTGGATTTGTGATGTGTTAGTAGAATTACGTACATCTACAAAACTAAAAGAATATGAAGTATTCCACATGTTGGATAAAGAAAAACAAAAAGAAGCAATGGGAAATTTAAAAAATGGTATT…	ATGGAAACAAAAGTTCTTGAATTACGTGGTTTAATAGCAAAAAATGGGCATACTTTGCGTAGTTTTGCCAAAGATAGCAATATTTCGCTTTCTTATTTAAGTTTGATAGTGAATAAAAAGGCTGAACCTAGTCCGAAAATGGCAAAGAAAATAGCGGATAATTTAAATGTTGATATGGAAGAGCTTTTCGTATACAGAACAAAGGAGGCATAA	ATGTTCAACATTAATATAGACGAACAAGAAGTACGCGAGTTATTAGAACAAGCTATTAATGCACGTGTGGAAGAATTAGCGAAAGAGAAATATTTCATGACTTACAAAGAGTTGGCTAACTATCTGAATTTAAGTAAACCTACTATTGAAGAATTACTTATTAATAATGGTATGAAATATTATATGGTCGGATCTACGTACAGATTCAAAAAGTCTGATGTAGATGAATTCATGGAACAGCTTACTGCTCACATGAATATCCAGAATAACGACTTTAAACAAGTCAATATCAAAAAGTTATTGGAGGCAAGGCAATGA	Sixframe
ANT	114.1	CP001996.1	chromosome	+	251	325741	326493	1	-	-	-	198	16	326509	326706	ATGCAAGCATTACAAACAAAATCGAACATCGGCGAAATGTTCAACATACAAGAGAAAGAAAATGGAGAAATCGCAATCAGCGGTCGAGAACTTCATCAAGCATTAGAAGTTAAGACGGCATATAAAGATTGGTTTCCAAGAATGCTTAAATACGGATTTGAAGAAAATACAGATTACACAGCTATCGCTCAAAAAAGAGCAACAGCTCAAGGCAATATGACTCACTATATTGATCACGCACTCACACTAGACACTGCAAAAGAAATCGCAATGATTCAACGTAGTGAACCGGGTAAACGTGCAAGACAATACTTCATCCAAGTGGAAAAAGCATGGAACAGTCCAGAAATGATTATGCAACGTGCTTTAAAAATTGCTAACAACACAATCAATCAATTA…	-	ATGCGAGCTCAAAACAAAAAAGTCATCTATTACTACTATGACGAAGAAGGTAATAGACGACCAATAGATATTCAAATTAATGACGGATATGAACTGATGGTTCGATCTCATTTCATCAACGATACCATTGAAGAAATACCATACTTAAATAATAACTTATATGCCTTGGTTGATGGTTATGAATTTAAGTTAGATTGA	Sixframe
Bro-N	102	CP001996.1	chromosome	-	238	2012243	2012956	1	-	-	-	219	13	2012012	2012230	ATGCAAGAATTACAAACATTTAATTTTGAAGAATTACCAGTAAGGACATTAGAGGTTGACGGCGAACCATATTTTATAGGAAAAGATGTTGCTGACATTTTAGGTTACGCAAACGGACGAGATGCTTTGTCAAAACATGTTGATGCAGAAGATAAGCTGACGTCGCAAATCGCGACGGCAGGTCAAAACAGAAATGTAACGATCATCAACGAATCAGGATTATACAGTTTAATCTTTTCTAGCAAATTAGAAAATGCGAAACGATTTAAACGCTGGGTAACTTCGGAAGTTTTACCAACGTTAAGAAAAACTGGTGCTTACCAAGTACCTAGCGACCCAATGCAAGCATTGAGATTAATGTTTGAAGCTACAGAACAAACAAAACAAGAAATTAAAAAC…	-	ATGAACACACTATACAAAACAACCCTCCTCACCACAATGGCAGTTGTGACGTGGAAGGTTTGGAAGATTGAGAAGCACACTAGAAAACCTGTGATTAGTAGCAGGGCGTTGAGTGACTATCTAAACAACAAATCTTTAACCATACCGAAAGATGCTGAAAATTCTACTGAATCTGCTCGTCGCCTTTTGAAGTTCGCCGAACAAACTATTAGCAAATAA	Sixframe
YoeB_toxin	128.7	CP001996.1	chromosome	-	89	2499322	2499588	252	0	2499588	2499839	1	-	-	-	ATGGATAGGTTAAATATTACGTTTTCGCCTCAAGCCTTTGCAGATTATAAGTATTTTCAGCAGAACGATAAAAAAATGGTGAAGAAGATTAATGAGTTACTTAAAAGTATTGACAGAAATGGCGCATTGAAAGGTATAGGTAAGCCTGAAAAGTTAAAATCGAATCTGACTGGGTATTATAGTAGACGTATCAATCACGAACATAGATTGGTTTATAAAGTAGATGACAATCATATAAAAATAGCATCATGTAAATACCATTATTAA	ATGATTATTAAAAATTATTCATACGCTCGACAGAATTTAAAGGCACTTATGACAAAAGTAAATGATGATAGTGATATGGTAACTGTAACATCTACTGATGATAAAAACGTAGTAATCATGTCAGAATCAGATTATAACTCCATGATGGAAACACTTTACCTCCAACAGAATCCAAATAATGCTGAACACTTAGCTCAATCAATTGCAGATCTAGAACGTGGGAAAACTATAACGAAAGATATAGATGTATAA	-	Sixframe
Bro-N	102	CP001996.1	chromosome	+	238	1112575	1113288	1	-	-	-	177	13	1113301	1113477	ATGCAAGAATTACAAACATTTAATTTTGAAGAATTACCAGTAAGGACATTAGAGGTTGACGGCGAACCATATTTTATAGGAAAAGATGTTGCTGACATTTTAGGTTACGCAAACGGACGAGATGCTTTGTCAAAACATGTTGATGCAGAAGATAAGCTGACGTCGCAAATCGCGACGGCAGGTCAAAACAGAAATGTAACGATCATCAACGAATCAGGATTATACAGTTTAATCTTTTCTAGCAAATTAGAAAATGCGAAACGATTTAAACGCTGGGTAACTTCGGAAGTTTTACCAACGTTAAGAAAAACTGGTGCTTACCAAGTACCTAGCGACCCAATGCAAGCATTGAGATTAATGTTTGAAGCTACAGAACAAACAAAACAAGAAATTAAAAAC…	-	ATGAACACACTATACAAAACAACCCTCCTCACCACAATGGCAGTTGTGACGTGGAAGGTTGTAAAGATTGAGAAAAACACAAGATTTAAACTTAGAAATTTTGATTATCCAAAAATTAGTAATGCTCAGAGCAAATCATTGTTGGATATTGCTAGTCGCTATCTAAAAGATATTTAA	Sixframe
YoeB_toxin	38.1	CP001996.1	chromosome	-	89	2556322	2556588	258	0	2556588	2556845	1	-	-	-	ATGAGCAATTACACGGTTAAGATTAAAAATTCAGCGAAATCAGATTTAAAGAAAATAAAACATTCTTATTTAAAGAAGTCATTTTTAGAAATTGTTGAGACTTTAAAAAATGATCCGTATAAAATAACACAATCCTTTGAAAAATTAGAACCTAAATATTTAGAGCGATATTCAAGAAGAATTAACCATCAGCACAGGGTCGTCTATACCGTAGATGATCGAAATAAAGAAGTATTGATACTATCGGCATGGTCACATTATGATTAA	ATGATTATCACTAGCCCTACAGAAGCGAGAAAAGATTTTTATCAATTACTAAAAAATGTTAATAATAATCACGAACCAATTTATATTAGTGGCAATAATGCCGAAAATAATGCTGTGATTATAGGTTTAGAAGATTGGAAAAGTATACAAGGGACAATATATCTTGAATCTACTGGTACAATGGACAAAGTAAGAGAAAGAGAAAAAGATAGTAGTGGTACAACAAATATAGATGATATTGATTGGGATAATCTGTAA	-	Sixframe
HD	44	CP001996.1	chromosome	-	195	1662264	1662848	1	-	-	-	324	31	1661910	1662233	ATGAACATTGAAAAAGCAAAACGGCTTGCAAAAGAGAAACTGCCAGAGAAACGTTATAATCATTCTTTAAGAGTTGCAGAAACAGCGATTAAATTAGCAGAAATTTATGATGGAGACACTAGTAAAGTAGAATTAGCAGGTGTATTACATGATTTCTGTAAATATGATGATTTAGGTAAAATGTATCAAATTGTTCGACAATACGAATTAGGTAATGATCTACTGAGTTATGGTAGTGAAATATTGCATGGTCCTGTGTGTGCAGCAATCATGGAACATGAATATGGTATCAATGATGAGGAAGTATTAATGGCTATCAAATATCATACTACTGGACGTCAACAAATGACAAAAACTGAAAAACTGATTTTTATTGCAGATTACATCGAACCTGGAAGA…	-	GTGGATGCAATTGACAATAAAAAAGGCGAAGATACGATTTCTTTAGAAATGAAAGGTATCAGCGATATGACAGATTATTTTGTTGTAACGCACGGAAATAATGAAAGACAAGTTCAAGCGATTGCTAGAGCGGTGAAAGAAGTAGCCAATGAACAAAATATAGAAGTAAAACGTATGGAAGGATACAATGAAGCGCGTTGGATATTAATTGACTTAGCTGATGTTGTGGTACATGTTTTCCATAAAGACGAAAGAAATTATTATAATATTGAAAAGTTATATCAAGATGCACCATTAGAATCATATGGTCAGGTTGCGTATTAA	Sixframe
ANT	113.8	CP003166.2	chromosome	-	251	1575675	1576427	1	-	-	-	261	13	1575402	1575662	ATGCAAGCATTACAAACAAAATCGAACATCGGCGAAATGTTCAACATACAAGAAAAAGAAAACGGAGAAATCGCAATCAGCGGTCGAGAACTTCATCAAGCATTAGAGGTTAAGACTCCATACAAAAAATGGTTTGAAAGAATGAGTGATTACGGATTTGAAGAAAATATCGATTATGTAGTCACGGACATTTTTGTCCATAACCCACTAGGAGGTCGTCAGAATCAAACTGACCACGCACTCACACTAGACACTGCAAAAGAAATCGCAATGATTCAACGCAGTGAACCTGGTAAACGTGCAAGACAATACTTCATCCAAGTTGAAAAAGCATGGAACAGCCCAGAAATGATTATGCAACGTGCTTTAAAAATTGCTAACAACACAATCAATCAATTA…	-	ATGGAACAAATCACATTAACCAAAGAAGAGTGTGTCGAACAATGCATCAATAAAGACTTAAAACTTTTAGATTATCGAGTTCAACAAATTTTAGAAGGTGTTCTATCAGAAAGTACCACATACGGTGATGCAAGAAATAAATTAGAAACATTGAAAATTATTGCTGAATCTCATTTTAAAACCGAACATGCTTCAGTTATTTACAAATTAGCATTGAAAAAGTTAGACAAAAAAATCAACGCCACTCCAATTAAAGAGTGA	Sixframe
YoeB_toxin	131	CP003166.2	chromosome	-	89	2437291	2437557	252	0	2437557	2437808	1	-	-	-	ATGGCTAGGTTAAATATTACGTTTTCGCCTCAAGCCTTTGAAGATTATAAGTATTTTCAGCAGAACGATAAAAAAATGGTGAAGAAGATTAATGAGTTACTTAAAAGTATTGACAGAAATGGTGCATTGAAAGGTATAGGTAAGCCTGAAAAGTTAAAATCGAATCTGACTGGTTATTATAGTAGACGTATCAATCACGAACATAGATTGGTCTATACAGTAGATGACAATCATATAAAAATAGCATCATGTAAATACCATTATTAA	ATGATTATTAAAAATTATTCATACGCTCGACAGAATTTAAAGGCACTTATGACAAAAGTAAATGATGATAGTGATATGGTAACTGTAACCTCTACTGATGATAAAAACGTAGTAATCATGTCAGAATCAGATTATAACTCCATGATGGAAACACTTTACCTCCAACAGAATCCAAATAATGCTGAACACTTAGCTCAATCAATTGCAGATCTAGAACGTGGAAAAACTATAACGAAAGATATAGATGTATAA	-	Sixframe
DUF955	30.3	CP003166.2	chromosome	-	153	874821	875279	333	12	875291	875623	432	17	874373	874804	ATGTATTTATACGAAAAGATGGTTATTGAAAACAAAGAGATACCAATTGATGATGGGAAGTCTTTAGGTAATTTTGAGGGTCTCTATGACAATGGAGTTATTTTAATTAATAAAAATTTATCCGAAAGGCGTAAAGCCGAAGTGTTATACGAAGAACTTGCCCACCACAAGTTGACGTATGGCAATATTTTAGACCAATCGAAGTTCAACAATCGCAAGTTCGAAAATTACGCACGTAGACACGGCTTTATCTCAGCAGTCCCGTTACGTGAAATTGTAGAAGCTTACAATTATGGCGTACGTAACTTGTATGAATTGTCTGAGTATCTACAATTAAGCGAAGAATACATATTAGAAGCAATAGAACAATATAAAAAGATATATGGTATTGGAACTCAC…	ATGAGAACTAATGATGAAATAATTACAATAATTAAAACATCAATGAAAGAACAAAATATGTCACTAAGTGAATTAGCTCGTCGTGTAGGTGTAGCAAAATCAGCAGTATCAAGATATTTAAATTTAACTAGAGAGTTCCCATTGAATCGCGCTGAAGATTTTGCGAAAGTACTTGGAATAAAAACAGAATATTTATTAGGATTTGCTGAACGCGAAGAATCTACAAAACAAGATACTATCGCCGCGCACTTAGATGGAGATTTTACAGAGGAAGAATTAATTGAAATTAGAAAGTATGCGGAGTTAGTTAGAAAAGCACATCGAAATCAGTAA	ATGAGAAAATTATTAGGTTTAGCATTAGCAAGTACGTTAATTTTAGGCGCTTGTGGTAGCAACGACGGAGATAAGAAAGAAGAAAGCAAGAGCTATACTACAAATGATATCGTTAAAGGTTTTAAAGATAATAAATTAAATGTTATCAATGAAAAAGAAATGACACGTGAAGACTTTGGGCTTGCTCCAATGAAGACGGACGAAGCTAAAATGTTTGTTGTTCAAGATGATAAAAATGCTAGAGTAATGAAATTTAAAAATAGTGATGATCTAAAACAAACTAAAAAATATTACGATGAATTAGGTAAAGAAAGTGCAGCTTTCTATTCACATACCCATTCTAAAGGTAAGTTTTTAATACAAATGAACGGTGATATCGATGATGCTACTTTCAATAAA…	Sixframe
HD	44	CP003166.2	chromosome	-	195	1679419	1680003	1	-	-	-	324	31	1679065	1679388	ATGAACATTGATAAAGCAAAACGGCTTGCAAAAGAGAAACTGCCAGAGAAACGTTATAATCATTCTTTAAGAGTTGCAGAAACAGCGATTAAATTAGCAGAAATTTATGATGGAGACACTAGTAAAGTAGAATTAGCAGGTGTATTACATGATTTCTGTAAATATGATGATTTAGGTAAAATGTATCAAATTGTTCGACAATACGAATTAGGTAATGATCTACTGAGTTATGGTAGTGAAATATTGCATGGTCCTGTGTGTGCAGCAATCATGGAACATGAATATGGTATCAATGATGAGGAAGTATTAATGGCTATCAAATACCATACTACTGGACGTCAACAAATGACAAAAACTGAAAAACTGATTTTTATTGCAGATTACATCGAACCTGGAAGA…	-	GTGGATGCAATTGACAATAAAAAAGGCGAAGATACAATTTCTTTAGAAATGAAAGGTATCAGCGATATGACAGATTATTTTGTTGTAACGCACGGAAATAATGAACGACAAGTTCAAGCGATTGCTAGAGCGGTGAAAGAAGTAGCCAATGAACAAAATATAGAAGTAAAACGTATGGAAGGTTACAATGAAGCGCGTTGGATATTAATTGACTTAGCTGATGTTGTGGTACATGTTTTCCATAAAGACGAAAGAAATTATTATAATATTGAAAAGTTATATCAAGATGCACCATTAGAATCATATGGTCAGGTTGCGTATTAA	Sixframe
ANT	114.3	FR821779.1	chromosome	+	250	878007	878756	186	2	877820	878005	216	16	878772	878987	ATGCAAGCACTACAAACAAAATCGAACATCGGCCAAATGTTCAACATACAAGAAAAAGAAAATGGAGAAATCGCAATAAGTGCAAGAGAGTTATATAAAGCTTTGGAAGTTAAAAAGCGTTTTAGCGCTTGGGCAGAAATTAACTTGAAGCACTTCAAAGAAAATAGGGATTTTACAAGTGTACTTACAAGTACGGTTGTTAATAACGGAGCTGTAAGACAACTAGAAGATTATGCTTTAACACTTGATGTAGCTAAACATGTTGCGATGATGTCAGGTACAGAAAAGGGTTTTGATTTTAGAGAGTATTTCATTCAAGTTGAAAAAGCTTGGAATAGCCCAGAAATGATTATGCAACGTGCTTTAAAAATTGCTAACAACACAATCAATCAATTAGAA…	ATGCTGAACTTAAAAGAATTGAGAGAAGAAAAGGGGATAACACGCTATCAACTAGCGAAGCTAACGGAATTACAAAACTCGACAATTCGATCTATCGAAACAGAGGTTAAAAACCCCGGTTTCCTCACAGTAAAAAAAATATGCGATGCACTACAAGTTGATATCGCTAATGTAAAGGAGAAATAA	ATGAACACACTATATAAAACAACCCTCCTCATCACAATGGCAGTTGTGACGTGGAAGGTTTGGAAGATTGAACGAAATACGAGAAAGCCTGTAATCAATCGGAATGATTTTAGTAAAGAGTCTACAGCAGAAACGATTGAGCGACACAGTGATCCTGATTCAGGAATAAAACTACTTAAGGCGTTTTCCGACTTTACTAAAGAGAACCTTACCTAA	Sixframe
YoeB_toxin	38.1	FR821779.1	chromosome	-	89	2472113	2472379	258	0	2472379	2472636	1	-	-	-	ATGAGCAATTACACGGTTAAGATTAAAAATTCAGCGAAATCAGATTTAAAGAAAATAAAACATTCTTATTTAAAGAAGTCATTTTTAGAAATTGTTGAGACTTTAAAAAATGATCCGTATAAAATAACACAATCCTTTGAAAAATTAGAACCTAAATATTTAGAGCGATATTCAAGAAGAATTAACCATCAGCACAGGGTCGTCTATACCGTAGATGATCGAAATAAAGAAGTATTGATACTATCGGCATGGTCACATTATGATTAA	ATGATTATCACTAGCCCTACAGAAGCGAGAAAAGATTTTTATCAATTACTAAAAAATGTTAATAATAATCACGAACCAATTTATATTAGTGGCAATAATGCCGAAAATAATGCTGTGATTATAGGTTTAGAAGATTGGAAAAGTATACAAGAGACAATATATCTTGAATCTACTGGTACAATGGACAAAGTAAGAGAAAGAGAAAAAGATAGTAGTGGTACAACAAATATAGATGATATTGATTGGGATAATCTGTAA	-	Sixframe
HD	44	FR821779.1	chromosome	-	195	1651226	1651810	1	-	-	-	324	31	1650872	1651195	ATGAACATTGAAAAAGCAAAACGGCTTGCAAAAGAGAAACTGCCAGAGAAACGTTATAATCATTCTTTAAGAGTTGCAGAAACAGCGATTAAATTAGCAGAAATTTATGATGGAGACACTAGTAAAGTAGAATTAGCAGGTGTATTACATGATTTCTGTAAATATGATGATTTAGGTAAAATGTATCAAATTGTTCGACAATACGAATTAGGTAATGATCTACTGAGTTATGGTAGTGAAATATTGCATGGTCCTGTGTGTGCAGCAATCATGGAACATGAATATGGTATCAATGATGAGGAAGTATTAATGGCTATCAAATACCATACTACTGGACGTCAACAAATGACAAAAACTGAAAAACTGATTTTTATTGCAGATTACATCGAACCTGGAAGA…	-	GTGGATGCAATTGACAATAAAAAAGGCGAAGATACGATTTCTTTAGAAATGAAAGGTATCAGCGATATGACAGATTATTTTGTTGTAACGCACGGAAATAATGAACGACAAGTTCAAGCGATTGCTAGAGCGGTGAAAGAAGTAGCCAATGAACAAAATATAGAAGTAAAACGTATGGAAGGATGCAATGAAGCGCGTTGGATATTAATTGACTTAGCTGATGTTGTGGTACATGTTTTCCATAAAGACGAAAGAAATTATTATAATATTGAAAAGTTATATCAAGATGCACCATTAGAATCATATGGTCAGGTTGCGTATTAA	Sixframe
YoeB_toxin	131.6	FR821779.1	chromosome	-	89	2415363	2415629	252	0	2415629	2415880	1	-	-	-	ATGGCTAGGTTAAATATTACGTTTTCGCCTCAAGCCTTTGAAGATTATAAGTATTTTCAGCAGAACGATAAAAAAATGGTGAAGAAGATTAATGAGTTACTTAAAAGTATTGACAGAGATGGCGCATTGAAAGGTATAGGTAAGCCTGAAAAGTTAAAATCGAATCTGACTGGGTATTATAGTAGACGTATCAATCACGAACATAGATTGGTTTATACAGTAGATGACAATCATATAAAAATAGCATCATGTAAATACCATTATTAA	ATGATTATTAAAAATTATTCATACGCTCGACAGAATTTAAAGGCACTTATGACAAAAGTAAATGATGATAGTGATATGGTAACTGTAACATCTACTGATGATAAAAACGTAGTAATCATGTCAGAATCAGATTATAACTCCATGATGGAAACACTTTACCTCCAACAGAATCCAAATAATGCTGAACACTTAGCTCAATCAATTGCAGATCTAGAACGTGGGAAAACTATAACGAAAGATATAGATGTATAA	-	Sixframe
HD_3	34.4	FR821779.1	chromosome	+	223	791841	792509	1	-	-	-	198	36	792545	792742	ATGGAGGAGGTAATTGAAATGGGTGTACATCAATATTTTAAAAGATTATCAGATATGGAAAGACTTATAAGATTACCTGGAAAATTTAAATATTTTGAACACAATGTTGCAGCACACTCCTTTAAAGTAACTAAAATTGCTCAATATCTAGCAACAGTTGAAGAATATCATGGACGAAAGATTAATTGGAAAAGCTTATATGAAAAAGCATTAAATCATGATTTCGCTGAAGTGTTTACTGGTGATATAAAAACACCTGTTAAATATGCGAGTAGTGAATTAAAAAAATTATTTTCGCAAGTTGAAGAAGAAATGGTAGAGACCTTTATTGAAGAAGAAATTCCATTACAATATAGAGATGTTTATAAGCAACGACTGCAAGAAGGTAAAGATGATTCA…	-	TTGGTAGTATTGTTTAGTGTAATAACAAGAAGTAAATGGGTCGGTACTATTCTGACATTAATTTTAATTGGTGCCTCAATCTATAAAGAGTATTTCCATAACGAGTGGATTATTTTTATTGATGTAGTGTCATTATTAGCTGGTTATTTAATTATAGATCAACTCGAATTTCATAAACATCAAGATGAAGATCGCTAA	Sixframe
YoeB_toxin	131.1	CP003194.1	chromosome	-	89	2509337	2509603	252	0	2509603	2509854	1	-	-	-	ATGGCTAGGTTAAATATTACGTTTTCGCCTCAAGCCTTTGAAGATTATAAGTATTTTCAGCAGAACGATAAAAAAATGGTGAAGAAGATTAATGAGTTACTTAAAAGTATTGACAGAAATGGTGCATTGGAAGGTATAGGTAAGCCTGAAAAGTTAAAATCGAATCTGACTGGGTATTATAGTAGACGTATCAATCACGAACATAGATTGGTTTATACAGTAGATGACAATCATATAAAAATAGCATCATGTAAATACCATTATTAA	ATGATTATTAAAAATTATTCATACGCTCGACAGAATTTAAAGGCACTTATGACAAAAGTAAATGATGATAGTGATATGGTAACTGTAACATCTACTGATGATAAAAACGTAGTAATCATGTCAGAATCAGATTATAACTCCATGATGGAAACACTTTACCTCCAACAGAACCCAAATAATGCTGAACACTTAGCTCAATCAATTGCAGATCTAGAACGTGGGAAAACTATAACGAAAGATATAGATGTATAA	-	Sixframe
HD	44	CP003194.1	chromosome	-	195	1701968	1702552	1	-	-	-	324	31	1701614	1701937	ATGAACATTGAAAAAGCAAAACGGCTTGCAAAAGAGAAACTGCCAGAGAAACGTTATAATCATTCTTTAAGAGTTGCAGAAACAGCGATTAAATTGGCAGAAATTTATGATGGAGACACTAGTAAAGTAGAATTAGCAGGTGTATTACATGATTTCTGTAAATATGATGATTTAGGTAAAATGTATCAAATTGTTCGACAATACGAATTAGGTAATGATCTACTGAGTTATGGTAGTGAAATATTGCATGGCCCTGTGTGTGCAGCAATCATGGAACATGAATATGGTATCAATGATGAGGAAGTATTAATGGCTATCAAATACCATACTACTGGACGTCAACAAATGACAAAAACTGAAAAACTGATTTTTATTGCAGATTACATCGAACCTGGAAGA…	-	GTGGATGCAATTGACAATAAAAAAGGCGAAGATACGATTTCTTTAGAAATGAAAGGTATCAGCGATATGACAGATTATTTTGTTGTAACGCACGGAAATAATGAACGACAAGTTCAAGCGATTGCTAGAGCGGTGAAAGAAGTAGCCAATGAACAAAATATAGAAGTAAAACGTATGGAAGGATACAATGAAGCGCGTTGGATATTAATTGACTTAGCTGATGTTGTGGTACATGTTTTCCATAAAGACGAAAGAAATTATTATAATATTGAAAAGTTATATCAAGATGCACCATTAGAATCATATAGTCAGGTTGCGTATTAA	Sixframe
HD_3	34.4	CP003194.1	chromosome	+	223	852374	853042	1	-	-	-	198	36	853078	853275	ATGGAGGAGGTAATTGAAATGGGTGTACATCAATATTTTAAAAGATTATCAGATATGGAAAGACTTATAAGATTACCTGGAAAATTTAAATATTTTGAACACAATGTTGCAGCACACTCCTTTAAAGTAACTAAAATTGCTCAATATCTAGCAACAGTTGAAGAATATCATGGACGAAAGATTAATTGGAAAAGCTTATATGAAAAAGCATTAAATCATGATTTCGCCGAAGTGTTTACTGGTGATATAAAAACACCTGTTAAATATGCGAGTAGTGAATTAAAAAAATTATTTTCGCAAGTTGAAGAAGAAATGGTAGAGACCTTTATTGAAGAAGAAATTCCACTACAATATAGAGATGTTTATAAGCAACGACTGCAAGAAGGTAAAGATGATTCA…	-	TTGGTAGTATTATTTAGTGTAATAACAAGAAGTAAATGGGTCGGTACTATTCTGACATTAATTTTAATTGGTGCCTCAATCTATAAAGAGTATTTCCATAACGAGTGGATTATTTTTATTGATGTAGTGTCATTATTAGCTGGTTATTTAATTATAGATCAACTCGAATTTCATAAACATCAAGATGAAGATCGCTAA	Sixframe
AHSA1	78.7	CP003194.1	chromosome	-	156	2506842	2507309	1	-	-	-	198	69	2506576	2506773	ATGACGATTAAAGTTGAAGATAATAAAATTATTTTTTCAAGAACGATAGAAGCACCGATTGAAAAGGTGTTTGATGCCTATACGACAAAAGCATTATTTGAAAAATGGTTTCATCCAAAAGACGCTAGTACCAAAGTGTTTCGCTTTAATGCTGTTTCAGGCGGTGATGCATTTTATGCGATTAAAACACCTACAATGACCAGCTATACATTAGCAGAATATAAAACGGTTAAGCGTCCATATTTAATTGAATATATTGACTCATTTGCGACACCTCAAGGTGCAAAAGATACAAAAATGCCAAGCATGAAAATTACTTTGTCATTTTCCAAGAGCAATACAACGAAAACGACAGTGACATCAACATCGGTATTTCCAACAAAAGAAGTCGCTCAACAA…	-	ATGAGGGATGATTCGATGGTAGAACGTTATATCAAAGTTTTAATATTATATATTTTCACAACACTACTATCTTCTATTTCAGTAACGTCAAAATGTGTACCTAATAAAGTTATAAGGTTTATTTTACGTACTGCAATTGGTTACAGTGTATTTGCATATGGTTTACATTACTTTTCAAATTTAAAAAAGAATAAGTAA	Sixframe
ANT	101.8	CP003194.1	chromosome	+	263	647068	647856	219	16	646834	647052	195	17	647873	648067	ATGCAAGCATTACAAACATTTAATTTTAAAGAGCTACCAGTAAGAACAGTGGAAATTGAAAACGAACCTTATTTTGTAGGAAAAGATATTGCTGAAATTTTAGGATATGCAAGGGCAGACAATGCCATCAGAAATCATGTTGATAGCGAGGACAAGCTGACGCACCAATTTAGTGCATCAGGTCAAAACAGAAATATGATCATTATCAATGAATCAGGATTATACAGTTTAATCTTTGACGCTTCTAAACAAAGTAAAAACGAAAAAATCAGAGAAACCGCTCGAAAATTCAAACGATGGGTAACATCAGACGTCCTACCAGCCATTCGCAAACACGGTATCTACGCAACAGACAATGTAATTGAACAAACATTAAAAGATCCAGACTACATCATTACA…	ATGCAATGGAATTTAATAAAGTTGAGAAAAGAAAGAAAGTGTACTCAAGAAGATTTAGCAAACCTCTTGAATATATCAACTGAAGGTTATCGTTTAAAGGAATTAGGAAAGCATCAATTTAAGAATGATGAGATGTTTATTATCGCTGATTTTTTTGACGAAAATATTGGAGATATTTTTTTACCCACAAAGTACACGAAACGCAAACAAACATTTTAA	ATGGAAGATCAAAACAAAAAAGTCATTTATTACTACTATGACGAAGCAGGTAATAGACAACTATTATCAATTGGAGATTTGAATCTCTATTTATTAAAAGATATTAAATCAAGATTTGGTTTATATAAAAAACAAATCCCTGATTTAGATAATCTGTTCGTTCAAATAGACGGTGTTGAATTTAAAGTACTATAA	Sixframe
HD	30.4	CP003194.1	chromosome	+	222	2193017	2193682	1	-	-	-	210	17	2193699	2193908	ATGAGGAGTGTAACTTTAATGCAACAATCAGACGTCATTAGTGCTGCCAAAAAATATATGGAATCTATTCATCAAAATGATTATACAGGCCATGATATTGCGCATGTATATCGTGTCACTGCTTTAGCTAAATCAATCGCTGAAAATGAAGGTGTTAATGATACTTTAGTCATTGAACTCGCATGTTTGCTTCATGATACCGTTGACGAAAAAGTTGTAGATGCTAACAAACAATATGTTGAATTGAAGTCATTTTTATCTTCTTTATCACTATCAACCGAAGATCAAGAGCACATTTTATTTATTATTAATAATATGAGCTATCGCAATGGCAAAAATGATCATGTCACTTTATCTTTAGAAGGTCAAATTGTCAGGGATGCAGATCGTCTTGATGCT…	-	ATGATGATGCGATGTAATGGCGTGTTGTTGTGGAAGCTTGGTGTCATGCCGTTACGATTCTATGATATGTTGTTGGGACGTTGCAATGTGTATTATGCCGTTGTGACGTTATTATTTCACACTGTTACATGTATTAGTGAATTGCTGTGGAAATTTGCGACATATACTGCTACACTGATGAATCATTGTGTCAAGATGGCATTGCGATGA	Sixframe
ANT	101.6	CP003194.1	chromosome	-	263	2108140	2108928	243	16	2108944	2109186	195	16	2107930	2108124	ATGCAAGCATTACAAACATTTAATTTTAAAGAGCTACCAGTAAGAACAGTAGAAATTGAAAACGAACCTTATTTTGTAGGAAAAGATATTGCTGAGATTTTAGGATATGCAAGAGCAGACAATGCCATTAGAAATCATGTTGATAGCGAGGACAAGCTGACGCACCAATTTAGTGCATCAGGTCAAAACAGAAATATGATCATTATCAACGAATCAGGATTATACAGTCTAATCTTCGATGCTTCTAAACAAAGCAAAAACGAAAAAATTAGAGAAACCGCTAGAAAATTCAAACGCTGGGTAACATCAGATGTCCTACCAGCTATTCGCAAACACGGTATCTACGCAACAGACAATGTAATTGAACAAACATTAAAAGATCCAGACTACATCATTACA…	ATGATATACAATTTCGATTATAGTTTGCTGTACGAAAGAATGGCAGAGTATAGATATAGCCAAAGTTCTTTAGCGAACGCAATCCCTATTTCAAGGACATCTATTAATCACAAGTTGCAAGGAAAAAATTTATTCACACAATGGGAAATAAAACGAATCTGTGAATTATTAGAAATCCCACCAACAAAAGTAGGTAGATATTTTTTTGAACAAAATGTACATAAAACTGTACAAACATCTTAA	ATGCAAGCTCAAAACAAAAAAGTCATCTATTACTACTATGACGAAGAAGGTAATAGACGACTATTATCAATTGGGAATTTGGAACATTATTTATTAGCAGATATCAAATCAAGGTTTGATTTATATAAAAAGAAAATACCTGACTTAGATAATCTGTTCGTTCAAATAGACGGTGTTGAATTTAAATTACTATAG	Sixframe
YoeB_toxin	33.4	CP003194.1	chromosome	-	89	2566142	2566408	258	0	2566408	2566665	1	-	-	-	ATGAGCAATTACACGGTTAAGATTAAAAATTCAGCGAAATCAGATTTAAAGAAAATAAAACATCCTTATTTAAAGAAGACATTTATAGAAATTGTTGAGACTTTAAAAAATGATCCTTATAAAATAACACAATCCTTTGAAAAATTAGAACCTAAATATTTAGAGCGATATTCAAGAAGAATTAACCTTCAGCACAGGGTCGTCTATACCATAGATGATCGAAATAAAGTAGTATTAATACTATCGGCATGGTCACATTATGATTAA	ATGATTATCACTAGCCCTACAGAAGCGAGAAAAGATTTTTATCAATTACTAAAAAATGTTAATAATAATCACGAACCAATTTATATTAGTGGTAATAATGCCGAAAATAATGCTGTGATTATAGGTTTAGAAGATTGGAAAAGTATACAAGAGACAATGTATCTTGTATCTACTGGTACAATGGACAAAGTAAGAGAAAGAGAAAAAGATAGTAGTGGTACAACAAATATAGATGATATTGATTGGGATAATCTTTAA	-	Sixframe
YoeB_toxin	38.1	CP003033.1	chromosome	-	89	2405246	2405512	258	0	2405512	2405769	1	-	-	-	ATGAGCAATTACACGGTTAAGATTAAAAATTCAGCGAAATCAGATTTAAAGAAAATAAAACATTCTTATTTAAAGAAGTCATTTTTAGAAATTGTTGAGACTTTAAAAAATGATCCGTATAAAATAACACAATCTTTTGAAAAATTAGAGCCTAAATATTTAGAGCGATATTCAAGAAGAATTAACCATCAGCACAGGGTCGTCTATACCGTAGATGATCGAAATAAAGAAGTATTAATACTATCGGCATGGTCACATTATGATTAA	ATGATTATCACTAGCCCTACAGAAGCGAGAAAAGATTTTTATCAATTACTAAAAAATGTTAATAATAATCACGAACCAATTTATATTAGTGGCAATAATGCCGAAAATAATGCTGTGATTATAGGTTTAGAAGATTGGAAAAGTATACAAGAGACAATATATCTTGAATCTACTGGTACAATGGACAAAGTAAGAGAAAGAGAAAAAGATAATAGTGGTACAACAAATATAGATGATATTGATTGGGATAATCTTTAA	-	Sixframe
AHSA1	79.8	CP003033.1	chromosome	-	156	2345896	2346363	1	-	-	-	198	69	2345630	2345827	ATGACGATTAAAGTTGAAGATAATAAAATTATTTTTTCAAGAACGATAGAAGCACCGATTGAAAAGGTGTTTGATGCCTATACGACAAAAGCATTATTTGAAAAATGGTTTCATCCAAAAGACGCTAGTACCAAAGTGTTTCGCTTTAATGCTGTTTCAGGCGGTGATGCATTTTATGCGATTAAAACACCTACAATGACCAGCTATACATTAGCAGAATATAAAACGGTTAAGCGTCCATATTTAATTGAATATATTGACTCATTTGCGACACCTCAAGGTGCAAAAGATACAAAAATGCCAAGCATGAAAATTACTTTGTCATTTTCCAAGAGCAATACAACGAAAACGACAGTGACATCAACATCGGTATTTCCAACAAAAGAAGCCGCTCAACAA…	-	ATGAGGGATGATTCGATGGTAGAACGTTATATCAAAGTTTTAATATTATATATTTTCACAACACTACTATCTTCTATTTCAGTAACGTCAAAATGTGTACCTAATAAAGTTATAAGGTTTATTTTACGTACTGCAATTGGTTACAGTGTATTTGCATATGGTTTACATTACTTTTCAAATTTAAAAAAGAATAAGTAA	Sixframe
YoeB_toxin	131.1	CP003033.1	chromosome	-	89	2348394	2348660	252	0	2348660	2348911	1	-	-	-	ATGGCTAGGTTAAATATTACGTTTTCGCCTCAAGCCTTTGAAGATTATAAGTATTTTCAGCAGAACGATAAAAAAATGGTGAAGAAGATTAATGAGTTACTTAAAAGTATTGACAGAAATGGTGCATTGGAAGGTATAGGTAAGCCTGAAAAGTTAAAATCGAATCTGACTGGGTATTATAGTAGACGTATCAATCACGAACATAGATTGGTTTATACAGTAGATGACAATCATATAAAAATAGCATCATGTAAATACCATTATTAA	ATGATTATTAAAAATTATTCATACGCTCGACAGAATTTAAAGGCACTTATGACAAAAGTAAATGATGATAGTGATATGGTAACTGTAACATCTACTGATGATAAAAACGTAGTAATCATGTCAGAATCAGATTATAACTCCATGATGGAAACACTTTACCTCCAACAGAACCCAAATAATGCTGAACACTTAGCTCAATCAATTGCAGATCTAGAACGTGGGAAAACTATAACGAAAGATATAGATGTATAA	-	Sixframe
HD	44	CP003033.1	chromosome	-	195	1563620	1564204	1	-	-	-	324	31	1563266	1563589	ATGAACATTGAAAAAGCAAAACGGCTTGCAAAAGAGAAACTGCCAGAGAAACGTTATAATCATTCTTTAAGAGTTGCAGAAACAGCGATTAAATTGGCAGAAATTTATGATGGAGACACTAGTAAAGTAGAATTAGCAGGTGTATTACATGATTTCTGTAAATATGATGATTTAGGTAAAATGTATCAAATTGTTCGACAATACGAATTAGGTAATGATCTACTGAGTTATGGTAGTGAAATATTGCATGGCCCTGTGTGTGCAGCAATCATGGAACATGAATATGGTATCAATGATGAGGAAGTATTAATGGCTATCAAATACCATACTACTGGACGTCAACAAATGACAAAAACTGAAAAACTGATTTTTATTGCAGATTACATCGAACCTGGAAGA…	-	GTGGATGCAATTGACAATAAAAAAGGCGAAGATACGATTTCTTTAGAAATGAAAGGTATCAGCGATATGACAGATTATTTTGTTGTAACGCACGGAAATAATGAACGACAAGTTCAAGCGATTGCTAGAGCGGTGAAAGAAGTAGCCAATGAACAAAATATAGAAGTAAAACGTATGGAAGGATACAATGAAGCGCGTTGGATATTAATTGACTTAGCTGATGTTGTGGTACATGTTTTCCATAAAGACGAAAGAAATTATTATAATATTGAAAAGTTATATCAAGATGCACCATTAGAATCATATAGTCAGGTTGCGTATTAA	Sixframe
Peptidase_M78	45.4	CP003033.1	chromosome	-	214	1787977	1788618	186	114	1788732	1788917	186	105	1787687	1787872	ATGTTTACACCTATAGTTATAAATTTATTAAATGATGTAGGTTCGATTTTTTTAGTTAGGGTGGGGAATCAATTGAAAGTTATTGAGAAAGTTCATTATGAAGATATTTTAGAATCAAAAATAGTTCGATTATTTCAGGCATTTATAAAGGACAAAATGGATCAACTTTTTATTACTTCTGAACACTTTGCTATTGACATAGACAAGCTATTATTTCAACTTAATTTAAATGTTAGATATATTAAAATGGAGGGTAATACTTCGGGTTATTTAAGTGGAAGAACAATCTATATTAATAATAATCACTCGATTAATAATACAAGATTTTCAATAGCTCGTGAATTGGGCCGTTATTTATTTAAAAATACAGACTTAATGAGAGATAGTAACGATAATAGT…	ATGAAACAAATTAGCATTGGCTATGAAGAAATCTATGGGGATAGAATTTTTCATAGCCATTTTTTAAAAGAGCATGAAGTAAAAAATTGGAAAACCGTCAATCAAATAATTGAAAAAGAACACTTGGACAAAAATGAATATGAAGCGGAACCGCCGTTATTTTTCTTTTCAGGATCGTTAGATTAG	ATGCGTGGTCTATTTTATAAAATATATTTAATTACAGGTTTAAACATCTATAACAAAATCTCAACAGCAAAAAATAAATCTACATTAATCATTTATCTAGACTCAAGGAAATCTTATATTTCTATTCCTTTTAACATATCGTCAATTTTAATGAGTAATTTCTCTACTAATATTCCAGGCAAATAG	Sixframe
HD_3	34.4	CP003033.1	chromosome	+	223	755295	755963	1	-	-	-	198	36	755999	756196	ATGGAGGAGGTAATTGAAATGGGTGTACATCAATATTTTAAAAGATTATCAGATATGGAAAGACTTATAAGATTACCTGGAAAATTTAAATATTTTGAACACAATGTTGCAGCACACTCCTTTAAAGTAACTAAAATTGCACAATATCTAGCAACAGTTGAAGAATATCATGGACGAAAGATTAATTGGAAAAGCTTATATGAAAAAGCATTAAATCATGATTTCGCCGAAGTGTTTACTGGTGATATAAAAACACCTGTTAAATATGCGAGTAGTGAATTAAAAAAATTATTTTCGCAAGTTGAAGAAGAAATGGTAGAGACCTTTATTGAAGAAGAAATTCCATTACAATATAGAGATGTTTATAAGCAACGACTGCAAGAAGGTAAAGATGATTCA…	-	TTGGTAGTATTATTTAGTGTAATAACAAGAAGTAAATGGGTCGGTACTATTCTGACATTAATTTTAATTGGTGCCTCAATCTATAAAGAGTATTTCCATAACGAGTGGATTATTTTTATTGATGTAGTGTCATTATTAGCTGGTTATTTAATTATAGATCAACTCGAATTTCATAAACATCAAGATGAAGATCGCTAA	Sixframe
ANT	113.9	FR714927.1	chromosome	-	251	1988090	1988842	1	-	-	-	198	16	1987877	1988074	ATGCAAGCATTACAAACAAAATCGAACATAGGCGAAATGTTCAACATACAAGAAAAAGAAAATGGAGAAATCGCAATCAGCGGTCGAGAACTTCATCAAGCATTAGAGGTTAAGACTCCATACAAAAAATGGTTTGAAAGAATGAGTGATTACGGATTTGAAGAAAATATCGATTATATAGTCACGGACATTTTTGTCCATAACCCACTAGGAGGTCGTCAGAATCAAACTGACCACGCACTCACACTAGACACTGCAAAAGAGATTGCAATGATTCAACGTAGTGAACCTGGCAAACGTGCAAGACAATACTTCATCCAAGTTGAAAAAGCATGGAATAGCCCAGAAATGATTATGCAACGTGCTTTAAAAATTGCTAACAACACAATCAATCAATTA…	-	ATGCAAGCTCAAAACAAAAAAGTCATCTATTACTACTATGACGAAGAATGTAATAGACGACCCGTTAATATTCAATACAACGATGGCTACGACTTAATGATAGACCAGCGTTTTATTGAAATGACGCTTGAAAGACATCCGCATTTAAAAAATAACTTTTATGGATTAATAGATGGAAAAGAATTTAAGTTAGATTAA	Sixframe
AHSA1	80.2	FR714927.1	chromosome	-	156	2386392	2386859	1	-	-	-	198	69	2386126	2386323	ATGACGATTAAAGTTGAAGATAATAAAATTATTTTTTCAAGAACGATAGAAGCACCGATTGAAAAGGTGTTTGATGCCTATACGACAAAAGAATTATTTGAAAAATGGTTTCATCCAAAAGGGGCTAGCACAAAAGTATTTCGCTTTAATGCTGTTTCAGGCGGTGATGCATTTTATGCGATTAAAACACCTACAATGACCAGCTATACATTAGCAGAATATAAAACGGTTAAGCGTCCATATTTAATTGAATATATTGACTCATTTGCGACACCTCAAGGTGCAAAAGATACAAAAATGCCAAGCATGAAAATTACTTTGTCATTTTCCAAGAGCAATACAACGAAAACGACAGTGACATCAACATCGGTATTTCCAACAAAAGAAGCCGCTCAACAA…	-	ATGAGGGATGATTCGATGGTAGAACGTTATATCAAAGTTTTAATATTATATATTTTCACAACACTACTATCTTCTATTTCAGTAACGTCAAAATGTGTACCTAATAAAGTTATAAGGTTTATTTTACGTACTGCAATTGGTTACAGTATATTTGCATATGGTTTACATTACTTTTCAAATTTAAAAAAGAATAAGTAA	Sixframe
YoeB_toxin	129.5	FR714927.1	chromosome	-	89	2388887	2389153	252	0	2389153	2389404	1	-	-	-	ATGGCTAGGTTAAATATTACGTTTTCGCCTCAAGCCTTTGAAGATTATAAGTATTTTCAGCAGAACAATAAAAAAATGGTGAAGAAGATTAATGAGTTACTTAAAAGTATTGACAGAAATGGTGCATTGGAAGGTATAGGTAAGCCTGAAAAGTTAAAATCGAATCTGACTGGGTATTATAGTAGACGTATCAATCACGAACATAGATTGGTTTATACAGTAGATGACAATCATATAAAAATAGCATCATGTAAATACCATTATTAA	ATGATTATTAAAAATTATTCATACGCTCGACAGAATTTAAAGGCACTTATGACAAAAGTAAATGATGATAGTGATATGGTAACTGTAACATCTACTGATGATAAAAACGTAGTAATCATGTCAGAATCAGATTATAACTCCATGATGGAAACACTTTACCTCCAACAGAACCCAAATAATGCTGAACACTTAGCTCAATCAATTGCAGATCTAGAACGTGGGAAAACTATAACGAAAGATATAGATGTATAA	-	Sixframe
HD_3	34.4	FR714927.1	chromosome	+	223	777151	777819	1	-	-	-	198	36	777855	778052	ATGGAGGAGGTAATTGAAATGGGTGTACATCAATATTTTAAAAGATTATCAGATATGGAAAGACTTATAAGATTACCTGGAAAATTTAAATATTTTGAACACAATGTTGCAGCACACTCCTTTAAAGTAACTAAAATTGCTCAATATCTAGCAACAGTTGAAGAATATCATGGTCGAAAGATTAATTGGAAAAGCTTATATGAAAAAGCATTAAATCATGATTTCGCTGAAGTGTTTACTGGTGATATAAAAACACCTGTTAAATATGCGAGTAGTGAATTAAAAAAATTATTTTCGCAAGTTGAAGAAGAAATGGTAGAGACCTTTATTGAAGAAGAAATTCCATTACAATATAGAGATGTTTATAAGCAACGACTGCAAGAAGGTAAAGATGATTCA…	-	TTGGTAGTATTATTTAGTGTAATAACAAGAAGTAAATGGGTCGGTACTATTCTGACATTAATTTTAATTGGTGCCTCAATCTATAAAGAGTATTTCCATAACGAGTGGATTATTTTTATTGATGTAGTGTCATTATTAGCTGGTTATTTAATTATAGATCAACTCGAATTTCATAAACATCAAGATGAAGATCGCTAA	Sixframe
HD	44	FR714927.1	chromosome	-	195	1581313	1581897	1	-	-	-	324	31	1580959	1581282	ATGAACATTGAAAAAGCAAAACGGCTTGCAAAAGAGAAACTGCCAGAGAAACGTTATAATCATTCTTTAAGAGTTGCAGAAACAGCGATTAAATTGGCAGAAATTTATGATGGAGACACTAGTAAAGTAGAATTAGCAGGTGTATTACATGATTTCTGTAAATATGATGATTTAGGTAAAATGTATCAAATTGTTCGACAATACGAATTAGGTAATGATCTACTGAGTTATGGTAGTGAAATATTGCATGGCCCTGTGTGTGCAGCAATCATGGAACATGAATATGGTATCAATGATGAGGAAGTATTAATGGCTATCAAATACCATACTACTGGACGTCAACAAATGACAAAAACTGAAAAACTGATTTTTATTGCTGATTACATCGAACCTGGAAGA…	-	GTGGATGCAATTGACAATAAAAAAGGCGAAGATACGATTTCTTTAGAAATGAAAGGTATCAGCGATATGACAGATTATTTTGTTGTAACGCACGGAAATAATGAACGACAAGTTCAAGCGATTGCTAGAGCGGTGAAAGAAGTAGCCAATGAACAAAATATAGAAGTAAAACGTATGGAAGGATACAATGAAGCGCGTTGGATATTAATTGACTTAGCTGATGTTGTGGTACATGTTTTCCATAAAGACGAAAGAAATTATTATAATATTGAAAAGTTATATCAAGATGCACCATTAGAATCATATGGTCAGGTTGCGTATTAA	Sixframe
YoeB_toxin	38	FR714927.1	chromosome	-	89	2445629	2445895	258	0	2445895	2446152	1	-	-	-	ATGAGCAATTACACGGTTAAGATTAAAAATTCAGCGAAATCAGATTTAAGGAAAATAAAACATTCTTATTTAAAGAAGTCATTTTTAGAAATTGTTGAGACTTTAAAAAATGATCCGTATAAAATAACACAATCTTTTGAAAAATTAGAGCCTAAATATTTAGAGCGATATTCAAGAAGAATTAACCATCAGCACAGGGTCGTCTATACCGTAGATGATCGAAATAAAGAAGTATTAATACTATCGGCATGGTCACATTATGATTAA	ATGATTATCACTAGCCCTACAGAAGCGAGAAAAGATTTTTATCAATTACTAAAAAATGTTAATAATAATCACGAACCAATTTATATTAGTGGCAATAATGCCGAAAATAATGCTGTGATTATAGGTTTAGAAGATTGGAAAAGTATACAAGAGACAATATATCTTGAATCTACTGGTACAATGGACAAAGTAAGAGAAAGAGAAAAAGATAATAGTGGTACAACAAATATAGATGATATTGATTGGGATAATCTTTAA	-	Sixframe
DUF955	44	HE681097.1	chromosome	-	162	1893115	1893600	1	-	-	-	156	105	1892855	1893010	ATGGATCAACTTTTTATTACTTCTGAACACTTTGCTATTGACATAGACAAGCTATTATTTCAACTTAATTTAAATGTTAAATATATTAAAATGGAGGGTAATACTTCGGGTTATTTAAGTGGAAGAACAATCTATATTAATAATAATCACTCGATTAATAATACAAGATTTGCAATAGCTCGTGAATTGGGCCGTTATTTATTTAAAAATTCAGACTTAATGAGAGATAACAACGATAATAGTCTAAAGAATTTACATGAAATGATTTATGAAAGCGACGTAAATCAGTTTTCAGTCGACTTACTTATGCCTAAAAAGCAAATAGAGGCATTAGTCTATAATTTTTATGAAGTCAATAATATCAATTTAAGTTCTGGTTTATCTGAAAAAGAACGAAAC…	-	ATGCGTGGTCTATTTTATAAAATATATTTAATTACAGGTTTAAACATCTATAACAAAATCTCAACAGCAAAAAATAAATCTCCATTAATCATTTATCTAGACTCAAGGAAATCATATATTTCTATTCCTTCTGTAAATGGCGGTTATAAAATGTAG	Sixframe
YoeB_toxin	38.1	HE681097.1	chromosome	-	89	2546142	2546408	258	0	2546408	2546665	1	-	-	-	ATGAGCAATTACACGGTTAAGATTAAAAATTCAGCGAAATCAGATTTAAAGAAAATAAAACATTCTTATTTAAAGAAGTCATTTTTAGAAATTGTTGAGACTTTAAAAAATGATCCGTATAAAATAACACAATCTTTTGAAAAATTAGAGCCTAAATATTTAGAGCGATATTCAAGAAGAATTAACCATCAGCACAGGGTCGTCTATACCGTAGATGATCGAAATAAAGAAGTATTAATACTATCGGCATGGTCACATTATGATTAA	ATGATTATCACTAGCCCTACAGAAGCGAGAAAAGATTTTTATCAATTACTAAAAAATGTTAATAATAATCACGAACCAATTTATATTAGTGGCAATAATGCCGAAAATAATGCTGTGATTATAGGTTTAGAAGATTGGAAAAGTATACAAGAGACAATATATCTTGAATCTACTGGTACAATGGACAAAGTAAGAGAAAGAGAAAAAGATAATAGTGGTACAACAAATATAGATGATATTGATTGGGATAATCTTTAA	-	Sixframe
YoeB_toxin	130.6	HE681097.1	chromosome	-	89	2488135	2488401	252	0	2488401	2488652	1	-	-	-	ATGGCTAGGTTAAATATTACGTTTTCGCCTCAAGCCTTTGAAGATTATAAGTATTTTCAGCAGAACGATAAAAAAATGGTGAAGAAGATTAATGAGTTACTTAAAAGTATTGACAGAAATGGTGCATTGGAAGGTATAGGTAAGCCTGAAAAGTTAAAATCGAATCTGACTGGGTATTATAGTAGACGTATCAATCACGAACATAGATTGGTTTATACAGTAGATGACAAGCATATAAAAATAGCATCATGTAAATACCATTATTAA	ATGATTATTAAAAATTATTCATACGCTCGACAGAATTTAAAGGCACTTATGACAAAAGTAAATGATGATAGTGATATGGTAACTGTAACATCTACTGATGATAAAAACGTAGTAATCATGTCAGAATCAGATTATAACTCCATGATGGAAACACTTTACCTCCAACAGAACCCAAATAATGCTGAGCACTTAGCTCAATCAATTGCAGATCTAGAACGTGGGAAAACTATAACGAAAGATATAGATGTATAA	-	Sixframe
ANT	114.2	HE681097.1	chromosome	-	250	2081624	2082373	1	-	-	-	261	13	2081351	2081611	ATGCAAGCATTACAAACAAAATCGAACATAGGAGAAATGTTCAATATTCAAGAAAAAGAAAATGGAGAAATCGCAATAAGTGCAAGAGAGTTATATAAAGCTTTGGAAGTTAAAAAGCGTTTTAGCGCTTGGGCAGAAATTAACTTGAAGCATTTCAAAGAAAATAGGGATTTTACAAGTGTACTTACAAGTACGGTTGTTAATAACGGAGCTGTAAGACAACTAGAAGATTATGCTTTAACACTTGATGTAGCTAAACATGTTGCAATGATGTCAGGTACAGAAAAAGGTTTTGATTTTAGAGAGTACTTCATCCAAGTTGAAAAAGCATGGAATAGCCCAGAAATGATTATGCAACGTGCTTTAAAAATTGCTAACAACACAATCAATCAATTAGAA…	-	ATGGAACAAATCACATTAACCAAAGAAGAGTGTGTCGAACAATGCATCAATAAAGACTTAAAACTTTTAGATTATCGAGTTCAACAAATTTTAGAAGGTGTTCTATCAGAAAGTACCACATACGGTGATGCAAGAAATAAATTAGAAACATTGAAAATTATTGCTGAATCTCATTTTAAAACCGAACATGCTTCAGTTATTTACAAATTAGCATTGAAAAAGTTAGACAAAAAAATCAACGCCACTCCAATTAAAGAGTGA	Sixframe
HD	29.7	HE681097.1	chromosome	+	222	2172971	2173636	1	-	-	-	222	17	2173653	2173874	ATGGGGAGTGTAACTTTAATGCAACAATCAGACATCATTAGTGCAGCCAAAAAATATATGGAATCTATTCATCAAAATGATTATACAGGCCATGATATTGCGCATGTATATCGTGTCACTGCTTTAGCTAAATCAATCGCTGAAAATGAAGGTGTTAATGATACTTTAGTCATTGAACTCGCATGTTTGCTTCATGATACCGTTGACGAAAAAGTTGTAGATGCTAACAAACAATATGTTGAATTGAAGTCATTTTTATCTTCTTTATCACTATCAACCGAAGATCAAGAGCACATTTTATTTATTATTAATAATATGAGCTATCGCAATGGTAAAAACGATCATGTCACTTTATCTTTAGAAGGTCAAATTGTCAGGGATGCAGATCGTCTTGATGCT…	-	ATGATGATGCGATGTAATGGCGTATTGTTGTGGGAGCTTGGTGTTGATGCCATGCCGTTACGATTCTATGATATGTTGTTGGGACGTTGCAATGTGTATTATGCCGTTGTGACGTTATTATTTCACACTGTTACATGCATTAGTGAATTGCTGTGGACATGTTGCGTTACGACATATACTTCTACACTGATGAATCATTGTGTCAAGATGACATTGCGATGA	Sixframe
HD_3	34.4	HE681097.1	chromosome	+	223	783946	784614	1	-	-	-	198	36	784650	784847	ATGGAGGAGGTAATTGAAATGGGTGTACATCAATATTTTAAAAGATTATCAGATATGGAAAGACTTATAAGATTACCTGGAAAATTTAAATATTTTGAACACAATGTTGCAGCACACTCCTTTAAAGTAACTAAAATTGCTCAATATCTAGCAACAGTTGAAGAATATCATGGACGAAAGATTAATTGGAAAAGCTTATATGAAAAAGCATTAAATCATGATTTCGCTGAAGTGTTTACTGGTGATATAAAAACACCTGTTAAATATGCGAGTAGTGAATTAAAAAAATTATTTTCGCAAGTTGAAGAAGAAATGGTAGAGACCTTTATTGAAGAAGAAATTCCATTACAATATAGAGATGTTTATAAGCAACGACTGCAAGAAGGTAAAGATGATTCA…	-	TTGGTAGTATTATTTAGTGTAATAACAAGAAGTAAATGGGTCGGTACTATTCTGACATTAATTTTAATTGGTGCCTCAATCTATAAAGAGTATTTCCATAACGAGTGGATTATTTTTATTGATGTAGTGTCATTATTAGCTGGTTATTTAATTATAGATCAACTCGAATTTCATAAACATCAAGATGAAGATCGCTAA	Sixframe
HD	44	HE681097.1	chromosome	-	195	1666014	1666598	1	-	-	-	324	31	1665660	1665983	ATGAACATTGAAAAAGCAAAACGGCTTGCAAAAGAGAAACTGCCAGAGAAACGTTATAATCATTCTTTAAGAGTTGCAGAAACAGCTATTAAATTGGCAGAAATTTATGATGGAGACACTAGTAAAGTAGAATTAGCAGGTGTATTACATGATTTCTGTAAGTATGATGATTTAGGTAAAATGTATCAAATTGTTCGACAATACGAATTAGGTAATGACCTACTGAGTTATGGTAGTGAAATATTGCATGGCCCTGTGTGTGCAGCAATCATGGAACATGAATATGGTATCAATGATGAGGAAGTATTAATGGCTATCAAATACCATACTACTGGACGTCAACAAATGACAAAAACTGAAAAACTGATTTTTATTGCAGATTACATCGAACCTGGAAGA…	-	GTGGATGCAATTGACAATAAAAAAGGCGAAGATACGATTTCTTTAGAAATGAAAGGTATCAGCGATATGACAGATTATTTTGTTGTAACGCACGGAAATAATGAACGACAAGTTCAAGCGATTGCTAGAGCGGTGAAAGAAGTAGCCAATGAACAAAATATAGAAGTAAAACGTATGGAAGGATACAATGAAGCGCGTTGGATATTAATTGACTTAGCTGATGTTGTGGTACATGTTTTCCATAAAGACGAAAGAAATTATTATAATATTGAAAAGTTATATCAAGATGCACCATTAGAATCATATAGTCAGGTTGCGTATTAA	Sixframe
HD	30.7	CP003808.1	chromosome	+	222	2121550	2122215	1	-	-	-	162	114	2122329	2122490	ATGGGGAGTGTAACTTTAATGCAACAATCAGACATCATTAGTGCAGCCAAAAAATATATGGAATCTATTCATCAAAATGATTATACAGGCCATGATATTGCTCATGTATATCGTGTCACTGCTTTAGCTAAATCAATCGCTGAAAATGAAGGTGTTAATGATACTTTAGTCATTGAACTCGCATGTTTGCTTCATGATACCGTTGACGAAAAAGTTGTAGATGCTAACAAACAATATGCTGAATTGAAGTCCTTTTTATCTTCTTTATCACTATCAACCGAAGATCAAGAGCACATTTTATTTATTATTAATAATATGAGCTATCGCAATGGTAAAAACGATCATGTCACTTTAACTTTAGAAGGTCAAATTGTCAGGGATGCAGATCGTCTTGATGCT…	-	ATGATGTGCTGTTGTGGAAGCTTGGTGTCGTGCCATGCTACTTTGATGTGCTGTTGTGGGAGCTTGGTGTTGGTGCCATGTTACTTTGATGTGCTGTTGTGGAAGCTTGGTGTCATGCCATGCTACTTTGATGCGCTGGTACTACGATGCGTCTTGATGTAG	Sixframe
HD	44	CP003808.1	chromosome	-	195	1673742	1674326	1	-	-	-	324	31	1673388	1673711	ATGAACATTGAAAAAGCAAAACGGCTTGCAAAAGAGAAACTGCCAGAGAAACGTTATAATCATTCTTTAAGAGTTGCAGAAACAGCGATTAAATTAGCAGAAATTTATGATGGAGACACTAGTAAAGTAGAATTAGCAGGTGTATTACATGATTTCTGTAAATATGATGATTTAGGTAAAATGTATCAAATTGTTCGACAATACGAATTAGGTAATGATCTACTGAGTTATGGTAGTGAAATATTGCATGGCCCAGTGTGTGCAGCAATCATGGAACATGAATATGGTATCAATGATGAGGAAGTATTAATGGCTATCAAATACCATACTACGGGACGTCAACAAATGACAAAAACTGAAAAACTGATTTTTATTGCAGATTACATCGAACCTGGAAGA…	-	GTGGATGCAATTGACAATAAAAAAGGCGAAGATACGATTTCTTTAGAAATGAAAGGTATCAGCGATATGACAGATTATTTTGTTGTAACGCACGGAAATAATGAACGACAAGTTCAAGCTATTGCTAGAGCGGTGAAAGAAGTAGCCAATGAACAAAATATAGAAGTAAAACGTATGGAAGGTTACAATGAAGCGCGTTGGATATTAATTGACTTAGCTGATGTTGTGGTACATGTTTTCCATAAAGACGAAAGAAATTATTATAATATTGAAAAGTTATATCAAGATGCACCATTAGAATCATATGGTCAGGTTGCGTATTAA	Sixframe
HD_3	34.4	CP003808.1	chromosome	+	223	853158	853826	1	-	-	-	198	36	853862	854059	ATGGAGGAGGTAATTGAAATGGGTGTACATCAATATTTTAAAAGATTATCAGATATGGAAAGACTTATAAGATTACCTGGAAAATTTAAATATTTTGAACACAATGTTGCAGCGCACTCCTTTAAAGTAACTAAAATTGCTCAATATCTAGCAACAGTTGAAGAATATCATGGACGAAAGATTAATTGGAAAAGCTTATATGAAAAAGCATTAAATCATGATTTCGCTGAAGTGTTTACTGGTGATATAAAAACACCTGTTAAATATGCGAGTAGTGAATTAAAAAAATTATTTTCGCAAGTTGAAGAAGAAATGGTAGAGACCTTTATTGAAGAAGAAATTCCATTACAATATAGAGATGTTTATAAGCAACGACTGCAAGAAGGTAAAGATGATTCA…	-	TTGGTAGTATTGTTTAGTGTAATAACAAGAAGTAAATGGGTCGGTACTATTCTGACATTAATTTTAATTGGTGCCTCAATCTATAAAGAGTATTTCCATAACGAGTGGATTATTTTTATTGATGTAGTGTCATTATTAGCTGGTTATTTAATTATAGATCAACTCGAATTTCATAAACATCAAGATGAAGATCGCTAA	Sixframe
HD_3	34.4	HE579065.1	chromosome	+	223	789304	789972	1	-	-	-	198	36	790008	790205	ATGGAGGAGGTAATTGAAATGGGTGTACATCAATATTTTAAAAGATTATCAGATATGGAAAGACTTATAAGATTACCTGGAAAATTTAAATATTTTGAACACAATGTTGCAGCACACTCCTTTAAAGTAACTAAAATTGCTCAATATCTAGCAACAGTTGAAGAATATCATGGTCGAAAGATTAATTGGAAAAGCTTATATGAAAAAGCATTAAATCATGATTTCGCTGAAGTGTTTACTGGTGATATAAAAACACCTGTTAAATATGCGAGTAGTGAATTAAAAAAATTATTTTCGCAAGTTGAAGAAGAAATGGTAGAGACCTTTATTGAAGAAGAAATTCCATTACAATATAGAGATGTTTATAAGCAACGACTGCAAGAAGGTAAAGATGATTCA…	-	TTGGTAGTATTATTTAGTGTAATAACAAGAAGTAAATGGGTCGGTACTATTCTGACATTAATTTTAATTGGTGCCTCAATCTATAAAGAGTATTTCCATAACGAGTGGATTATTTTTATTGATGTAGTGTCATTATTAGCTGGTTATTTAATTATAGATCAACTCGAATTTCATAAACATCAAGATGAAGATCGCTAA	Sixframe
YoeB_toxin	38	HE579065.1	chromosome	-	89	2472776	2473042	258	0	2473042	2473299	1	-	-	-	ATGAGCAATTACACGGTTAAGATTAAAAATTCAGCGAAATCAGATTTAAGGAAAATAAAACATTCTTATTTAAAGAAGTCATTTTTAGAAATTGTTGAGACTTTAAAAAATGATCCGTATAAAATAACACAATCTTTTGAAAAATTAGAGCCTAAATATTTAGAGCGATATTCAAGAAGAATTAACCATCAGCACAGGGTCGTCTATACCGTAGATGATCGAAATAAAGAAGTATTAATACTATCGGCATGGTCACATTATGATTAA	ATGATTATCACTAGCCCTACAGAAGCGAGAAAAGATTTTTATCAATTACTAAAAAATGTTAATAATAATCACGAACCAATTTATATTAGTGGCAATAATGCCGAAAATAATGCTGTGATTATAGGTTTAGAAGATTGGAAAAGTATACAAGAGACAATATATCTTGAATCTACTGGTACAATGGACAAAGTAAGAGAAAGAGAAAAAGATAATAGTGGTACAACAAATATAGATGATATTGATTGGGATAATCTTTAA	-	Sixframe
YoeB_toxin	129.5	HE579065.1	chromosome	-	89	2416279	2416545	252	0	2416545	2416796	1	-	-	-	ATGGCTAGGTTAAATATTACGTTTTCGCCTCAAGCCTTTGAAGATTATAAGTATTTTCAGCAGAACAATAAAAAAATGGTGAAGAAGATTAATGAGTTACTTAAAAGTATTGACAGAAATGGTGCATTGGAAGGTATAGGTAAGCCTGAAAAGTTAAAATCGAATCTGACTGGGTATTATAGTAGACGTATCAATCACGAACATAGATTGGTTTATACAGTAGATGACAATCATATAAAAATAGCATCATGTAAATACCATTATTAA	ATGATTATTAAAAATTATTCATACGCTCGACAGAATTTAAAGGCACTTATGACAAAAGTAAATGATGATAGTGATATGGTAACTGTAACATCTACTGATGATAAAAACGTAGTAATCATGTCAGAATCAGATTATAACTCCATGATGGAAACACTTTACCTCCAACAGAACCCAAATAATGCTGAACACTTAGCTCAATCAATTGCAGATCTAGAACGTGGGAAAACTATAACGAAAGATATAGATGTATAA	-	Sixframe
AHSA1	80.2	HE579065.1	chromosome	-	156	2413784	2414251	1	-	-	-	198	69	2413518	2413715	ATGACGATTAAAGTTGAAGATAATAAAATTATTTTTTCAAGAACGATAGAAGCACCGATTGAAAAGGTGTTTGATGCCTATACGACAAAAGAATTATTTGAAAAATGGTTTCATCCAAAAGGGGCTAGCACAAAAGTATTTCGCTTTAATGCTGTTTCAGGCGGTGATGCATTTTATGCGATTAAAACACCTACAATGACCAGCTATACATTAGCAGAATATAAAACGGTTAAGCGTCCATATTTAATTGAATATATTGACTCATTTGCGACACCTCAAGGTGCAAAAGATACAAAAATGCCAAGCATGAAAATTACTTTGTCATTTTCCAAGAGCAATACAACGAAAACGACAGTGACATCAACATCGGTATTTCCAACAAAAGAAGCCGCTCAACAA…	-	ATGAGGGATGATTCGATGGTAGAACGTTATATCAAAGTTTTAATATTATATATTTTCACAACACTACTATCTTCTATTTCAGTAACGTCAAAATGTGTACCTAATAAAGTTATAAGGTTTATTTTACGTACTGCAATTGGTTACAGTATATTTGCATATGGTTTACATTACTTTTCAAATTTAAAAAAGAATAAGTAA	Sixframe
HD	44	HE579065.1	chromosome	-	195	1605368	1605952	1	-	-	-	324	31	1605014	1605337	ATGAACATTGAAAAAGCAAAACGGCTTGCAAAAGAGAAACTGCCAGAGAAACGTTATAATCATTCTTTAAGAGTTGCAGAAACAGCGATTAAATTGGCAGAAATTTATGATGGAGACACTAGTAAAGTAGAATTAGCAGGTGTATTACATGATTTCTGTAAATATGATGATTTAGGTAAAATGTATCAAATTGTTCGACAATACGAATTAGGTAATGATCTACTGAGTTATGGTAGTGAAATATTGCATGGCCCTGTGTGTGCAGCAATCATGGAACATGAATATGGTATCAATGATGAGGAAGTATTAATGGCTATCAAATACCATACTACTGGACGTCAACAAATGACAAAAACTGAAAAACTGATTTTTATTGCTGATTACATCGAACCTGGAAGA…	-	GTGGATGCAATTGACAATAAAAAAGGCGAAGATACGATTTCTTTAGAAATGAAAGGTATCAGCGATATGACAGATTATTTTGTTGTAACGCACGGAAATAATGAACGACAAGTTCAAGCGATTGCTAGAGCGGTGAAAGAAGTAGCCAATGAACAAAATATAGAAGTAAAACGTATGGAAGGATACAATGAAGCGCGTTGGATATTAATTGACTTAGCTGATGTTGTGGTACATGTTTTCCATAAAGACGAAAGAAATTATTATAATATTGAAAAGTTATATCAAGATGCACCATTAGAATCATATGGTCAGGTTGCGTATTAA	Sixframe
YoeB_toxin	38	HE579067.1	chromosome	-	89	2472395	2472661	258	0	2472661	2472918	1	-	-	-	ATGAGCAATTACACGGTTAAGATTAAAAATTCAGCGAAATCAGATTTAAGGAAAATAAAACATTCTTATTTAAAGAAGTCATTTTTAGAAATTGTTGAGACTTTAAAAAATGATCCGTATAAAATAACACAATCTTTTGAAAAATTAGAGCCTAAATATTTAGAGCGATATTCAAGAAGAATTAACCATCAGCACAGGGTCGTCTATACCGTAGATGATCGAAATAAAGAAGTATTAATACTATCGGCATGGTCACATTATGATTAA	ATGATTATCACTAGCCCTACAGAAGCGAGAAAAGATTTTTATCAATTACTAAAAAATGTTAATAATAATCACGAACCAATTTATATTAGTGGCAATAATGCCGAAAATAATGCTGTGATTATAGGTTTAGAAGATTGGAAAAGTATACAAGAGACAATATATCTTGAATCTACTGGTACAATGGACAAAGTAAGAGAAAGAGAAAAAGATAATAGTGGTACAACAAATATAGATGATATTGATTGGGATAATCTTTAA	-	Sixframe
HD_3	34.4	HE579067.1	chromosome	+	223	789245	789913	1	-	-	-	198	36	789949	790146	ATGGAGGAGGTAATTGAAATGGGTGTACATCAATATTTTAAAAGATTATCAGATATGGAAAGACTTATAAGATTACCTGGAAAATTTAAATATTTTGAACACAATGTTGCAGCACACTCCTTTAAAGTAACTAAAATTGCTCAATATCTAGCAACAGTTGAAGAATATCATGGTCGAAAGATTAATTGGAAAAGCTTATATGAAAAAGCATTAAATCATGATTTCGCTGAAGTGTTTACTGGTGATATAAAAACACCTGTTAAATATGCGAGTAGTGAATTAAAAAAATTATTTTCGCAAGTTGAAGAAGAAATGGTAGAGACCTTTATTGAAGAAGAAATTCCATTACAATATAGAGATGTTTATAAGCAACGACTGCAAGAAGGTAAAGATGATTCA…	-	TTGGTAGTATTATTTAGTGTAATAACAAGAAGTAAATGGGTCGGTACTATTCTGACATTAATTTTAATTGGTGCCTCAATCTATAAAGAGTATTTCCATAACGAGTGGATTATTTTTATTGATGTAGTGTCATTATTAGCTGGTTATTTAATTATAGATCAACTCGAATTTCATAAACATCAAGATGAAGATCGCTAA	Sixframe
AHSA1	80.2	HE579067.1	chromosome	-	156	2413405	2413872	1	-	-	-	198	69	2413139	2413336	ATGACGATTAAAGTTGAAGATAATAAAATTATTTTTTCAAGAACGATAGAAGCACCGATTGAAAAGGTGTTTGATGCCTATACGACAAAAGAATTATTTGAAAAATGGTTTCATCCAAAAGGGGCTAGCACAAAAGTATTTCGCTTTAATGCTGTTTCAGGCGGTGATGCATTTTATGCGATTAAAACACCTACAATGACCAGCTATACATTAGCAGAATATAAAACGGTTAAGCGTCCATATTTAATTGAATATATTGACTCATTTGCGACACCTCAAGGTGCAAAAGATACAAAAATGCCAAGCATGAAAATTACTTTGTCATTTTCCAAGAGCAATACAACGAAAACGACAGTGACATCAACATCGGTATTTCCAACAAAAGAAGCCGCTCAACAA…	-	ATGAGGGATGATTCGATGGTAGAACGTTATATCAAAGTTTTAATATTATATATTTTCACAACACTACTATCTTCTATTTCAGTAACGTCAAAATGTGTACCTAATAAAGTTATAAGGTTTATTTTACGTACTGCAATTGGTTACAGTATATTTGCATATGGTTTACATTACTTTTCAAATTTAAAAAAGAATAAGTAA	Sixframe
HD	44	HE579067.1	chromosome	-	195	1605373	1605957	1	-	-	-	324	31	1605019	1605342	ATGAACATTGAAAAAGCAAAACGGCTTGCAAAAGAGAAACTGCCAGAGAAACGTTATAATCATTCTTTAAGAGTTGCAGAAACAGCGATTAAATTGGCAGAAATTTATGATGGAGACACTAGTAAAGTAGAATTAGCAGGTGTATTACATGATTTCTGTAAATATGATGATTTAGGTAAAATGTATCAAATTGTTCGACAATACGAATTAGGTAATGATCTACTGAGTTATGGTAGTGAAATATTGCATGGCCCTGTGTGTGCAGCAATCATGGAACATGAATATGGTATCAATGATGAGGAAGTATTAATGGCTATCAAATACCATACTACTGGACGTCAACAAATGACAAAAACTGAAAAACTGATTTTTATTGCTGATTACATCGAACCTGGAAGA…	-	GTGGATGCAATTGACAATAAAAAAGGCGAAGATACGATTTCTTTAGAAATGAAAGGTATCAGCGATATGACAGATTATTTTGTTGTAACGCACGGAAATAATGAACGACAAGTTCAAGCGATTGCTAGAGCGGTGAAAGAAGTAGCCAATGAACAAAATATAGAAGTAAAACGTATGGAAGGATACAATGAAGCGCGTTGGATATTAATTGACTTAGCTGATGTTGTGGTACATGTTTTCCATAAAGACGAAAGAAATTATTATAATATTGAAAAGTTATATCAAGATGCACCATTAGAATCATATGGTCAGGTTGCGTATTAA	Sixframe
YoeB_toxin	129.5	HE579067.1	chromosome	-	89	2415900	2416166	252	0	2416166	2416417	1	-	-	-	ATGGCTAGGTTAAATATTACGTTTTCGCCTCAAGCCTTTGAAGATTATAAGTATTTTCAGCAGAACAATAAAAAAATGGTGAAGAAGATTAATGAGTTACTTAAAAGTATTGACAGAAATGGTGCATTGGAAGGTATAGGTAAGCCTGAAAAGTTAAAATCGAATCTGACTGGGTATTATAGTAGACGTATCAATCACGAACATAGATTGGTTTATACAGTAGATGACAATCATATAAAAATAGCATCATGTAAATACCATTATTAA	ATGATTATTAAAAATTATTCATACGCTCGACAGAATTTAAAGGCACTTATGACAAAAGTAAATGATGATAGTGATATGGTAACTGTAACATCTACTGATGATAAAAACGTAGTAATCATGTCAGAATCAGATTATAACTCCATGATGGAAACACTTTACCTCCAACAGAACCCAAATAATGCTGAACACTTAGCTCAATCAATTGCAGATCTAGAACGTGGGAAAACTATAACGAAAGATATAGATGTATAA	-	Sixframe
AHSA1	80.2	HE579073.1	chromosome	-	156	2413272	2413739	1	-	-	-	198	69	2413006	2413203	ATGACGATTAAAGTTGAAGATAATAAAATTATTTTTTCAAGAACGATAGAAGCACCGATTGAAAAGGTGTTTGATGCCTATACGACAAAAGAATTATTTGAAAAATGGTTTCATCCAAAAGGGGCTAGCACAAAAGTATTTCGCTTTAATGCTGTTTCAGGCGGTGATGCATTTTATGCGATTAAAACACCTACAATGACCAGCTATACATTAGCAGAATATAAAACGGTTAAGCGTCCATATTTAATTGAATATATTGACTCATTTGCGACACCTCAAGGTGCAAAAGATACAAAAATGCCAAGCATGAAAATTACTTTGTCATTTTCCAAGAGCAATACAACGAAAACGACAGTGACATCAACATCGGTATTTCCAACAAAAGAAGCCGCTCAACAA…	-	ATGAGGGATGATTCGATGGTAGAACGTTATATCAAAGTTTTAATATTATATATTTTCACAACACTACTATCTTCTATTTCAGTAACGTCAAAATGTGTACCTAATAAAGTTATAAGGTTTATTTTACGTACTGCAATTGGTTACAGTATATTTGCATATGGTTTACATTACTTTTCAAATTTAAAAAAGAATAAGTAA	Sixframe
HD	44	HE579073.1	chromosome	-	195	1605237	1605821	1	-	-	-	324	31	1604883	1605206	ATGAACATTGAAAAAGCAAAACGGCTTGCAAAAGAGAAACTGCCAGAGAAACGTTATAATCATTCTTTAAGAGTTGCAGAAACAGCGATTAAATTGGCAGAAATTTATGATGGAGACACTAGTAAAGTAGAATTAGCAGGTGTATTACATGATTTCTGTAAATATGATGATTTAGGTAAAATGTATCAAATTGTTCGACAATACGAATTAGGTAATGATCTACTGAGTTATGGTAGTGAAATATTGCATGGCCCTGTGTGTGCAGCAATCATGGAACATGAATATGGTATCAATGATGAGGAAGTATTAATGGCTATCAAATACCATACTACTGGACGTCAACAAATGACAAAAACTGAAAAACTGATTTTTATTGCTGATTACATCGAACCTGGAAGA…	-	GTGGATGCAATTGACAATAAAAAAGGCGAAGATACGATTTCTTTAGAAATGAAAGGTATCAGCGATATGACAGATTATTTTGTTGTAACGCACGGAAATAATGAACGACAAGTTCAAGCGATTGCTAGAGCGGTGAAAGAAGTAGCCAATGAACAAAATATAGAAGTAAAACGTATGGAAGGATACAATGAAGCGCGTTGGATATTAATTGACTTAGCTGATGTTGTGGTACATGTTTTCCATAAAGACGAAAGAAATTATTATAATATTGAAAAGTTATATCAAGATGCACCATTAGAATCATATGGTCAGGTTGCGTATTAA	Sixframe
YoeB_toxin	129.5	HE579073.1	chromosome	-	89	2415767	2416033	252	0	2416033	2416284	1	-	-	-	ATGGCTAGGTTAAATATTACGTTTTCGCCTCAAGCCTTTGAAGATTATAAGTATTTTCAGCAGAACAATAAAAAAATGGTGAAGAAGATTAATGAGTTACTTAAAAGTATTGACAGAAATGGTGCATTGGAAGGTATAGGTAAGCCTGAAAAGTTAAAATCGAATCTGACTGGGTATTATAGTAGACGTATCAATCACGAACATAGATTGGTTTATACAGTAGATGACAATCATATAAAAATAGCATCATGTAAATACCATTATTAA	ATGATTATTAAAAATTATTCATACGCTCGACAGAATTTAAAGGCACTTATGACAAAAGTAAATGATGATAGTGATATGGTAACTGTAACATCTACTGATGATAAAAACGTAGTAATCATGTCAGAATCAGATTATAACTCCATGATGGAAACACTTTACCTCCAACAGAACCCAAATAATGCTGAACACTTAGCTCAATCAATTGCAGATCTAGAACGTGGGAAAACTATAACGAAAGATATAGATGTATAA	-	Sixframe
YoeB_toxin	38	HE579073.1	chromosome	-	89	2472262	2472528	258	0	2472528	2472785	1	-	-	-	ATGAGCAATTACACGGTTAAGATTAAAAATTCAGCGAAATCAGATTTAAGGAAAATAAAACATTCTTATTTAAAGAAGTCATTTTTAGAAATTGTTGAGACTTTAAAAAATGATCCGTATAAAATAACACAATCTTTTGAAAAATTAGAGCCTAAATATTTAGAGCGATATTCAAGAAGAATTAACCATCAGCACAGGGTCGTCTATACCGTAGATGATCGAAATAAAGAAGTATTAATACTATCGGCATGGTCACATTATGATTAA	ATGATTATCACTAGCCCTACAGAAGCGAGAAAAGATTTTTATCAATTACTAAAAAATGTTAATAATAATCACGAACCAATTTATATTAGTGGCAATAATGCCGAAAATAATGCTGTGATTATAGGTTTAGAAGATTGGAAAAGTATACAAGAGACAATATATCTTGAATCTACTGGTACAATGGACAAAGTAAGAGAAAGAGAAAAAGATAATAGTGGTACAACAAATATAGATGATATTGATTGGGATAATCTTTAA	-	Sixframe
HD_3	34.4	HE579073.1	chromosome	+	223	789207	789875	1	-	-	-	198	36	789911	790108	ATGGAGGAGGTAATTGAAATGGGTGTACATCAATATTTTAAAAGATTATCAGATATGGAAAGACTTATAAGATTACCTGGAAAATTTAAATATTTTGAACACAATGTTGCAGCACACTCCTTTAAAGTAACTAAAATTGCTCAATATCTAGCAACAGTTGAAGAATATCATGGTCGAAAGATTAATTGGAAAAGCTTATATGAAAAAGCATTAAATCATGATTTCGCTGAAGTGTTTACTGGTGATATAAAAACACCTGTTAAATATGCGAGTAGTGAATTAAAAAAATTATTTTCGCAAGTTGAAGAAGAAATGGTAGAGACCTTTATTGAAGAAGAAATTCCATTACAATATAGAGATGTTTATAAGCAACGACTGCAAGAAGGTAAAGATGATTCA…	-	TTGGTAGTATTATTTAGTGTAATAACAAGAAGTAAATGGGTCGGTACTATTCTGACATTAATTTTAATTGGTGCCTCAATCTATAAAGAGTATTTCCATAACGAGTGGATTATTTTTATTGATGTAGTGTCATTATTAGCTGGTTATTTAATTATAGATCAACTCGAATTTCATAAACATCAAGATGAAGATCGCTAA	Sixframe
HD_3	34.3	CP006044.1	chromosome	+	223	822152	822820	1	-	-	-	237	-3	822817	823053	ATGGAGGAGGTAATTGAAATGGGTGTACATCAATATTTTAAAAGATTATCAGATATGGAAAGACTTATAAGATTACCTGGAAAATTTAAATATTTTGAACACAATGTTGCAGCACACTCCTTTAAAGTAACTAAAATTGCTCAATATTTAGCAACAGTTGAAGAATATCATGGACGAAAGATTAATTGGAAAAGCTTATATGAAAAAGCATTAAATCATGATTTCGCTGAAGTGTTTACTGGTGATATAAAAACACCTGTTAAATATGCGAGTAGTGAATTAAAAAAATTATTTTCGCAAGTTGAAGAAGAAATGGTAGAGACCTTTATTGAAGAAGAAATTCCATTACAATATAGAGATGTTTATAAGCAACGACTGCAAGAAGGTAAAGATGATTCA…	-	ATGATATGGTATTTTAGCGCAGCATTCTTTCCATGTGTCTTGGTAGTATTGTTTAGTGTAATAACAAGAAGTAAATGGGTCGGTACTATTCTGACATTAATTTTAATTGGTGCCTCAATCTATAAAGAGTATTTCCATAACGAGTGGATAATTTTTATTGATGTAGTGTCATTATTAGCTGGTTATTTAATTATAGATCAACTCGAATTTCATAAACATCAAGATGAAGATCGCTAA	Sixframe
ANT	113.9	CP006044.1	chromosome	-	251	2118873	2119625	1	-	-	-	198	16	2118660	2118857	ATGCAAGCATTACAAACAAAATCGAACATAGGCGAAATGTTCAACATACAAGAAAAAGAAAATGGAGAAATCGCAATCAGCGGTCGAGAACTTCATCAAGCATTAGAGGTTAAGACTCCATACAAAAAATGGTTTGAAAGAATGAGTGATTACGGATTTGAAGAAAATATCGATTATATAGTCACGGACATTTTTGTCCATAACCCACTAGGAGGTCGTCAGAATCAAACTGACCACGCACTCACACTAGACACTGCAAAAGAGATTGCAATGATTCAACGTAGTGAACCTGGCAAACGTGCAAGACAATACTTCATCCAAGTTGAAAAAGCATGGAATAGCCCAGAAATGATTATGCAACGTGCTTTAAAAATTGCTAACAACACAATCAATCAATTA…	-	ATGCAAGCTCAAAACAAAAAAGTCATCTATTACTACTATGACGAAGAAGGTAATAGACGACCCGTTAATATTCAATACAACGATGGCTACGACTTAATGATAGACCAGCGTTTTATTGAAATGACGCTTGAAAGACATCCGCATTTAAAAAATAACTTTTATGGATTAATAGATGGAAAAGAATTTAAGTTAGATTAA	Sixframe
HD	44	CP006044.1	chromosome	-	195	1676332	1676916	1	-	-	-	324	31	1675978	1676301	ATGAACATTGATAAAGCAAAACGGCTTGCAAAAGAGAAACTGCCAGAGAAACGTTATAATCATTCTTTAAGAGTTGCAGAAACAGCGATTAAATTAGCAGAAATTTATGATGGAGACACTAGTAAAGTAGAATTAGCAGGTGTATTACATGATTTCTGTAAATATGATGATTTAGGTAAAATGTATCAAATTGTTCGACAATACGAATTAGGTAATGATCTACTGAGTTATGGTAGTGAAATATTACATGGCCCAGTGTGTGCAGCAATCATGGAACATGAATATGGTATCAATGATGAGGAAGTATTAATGGCTATCAAATACCATACTACGGGACGTCAACAAATGACAAAAACTGAAAAACTGATTTTTATTGCAGATTACATCGAACCTGGTAGA…	-	GTGGATGCAATTGACAATAAAAAAGGCGAAGATACGATTTCTTTAGAAATGAAAGGTATCAGCGATATGACAGATTATTTTGTTGTAACGCACGGAAATAATGAACGACAAGTTCAAGCGATTGCTAGAGCGGTGAAAGAAGTAGCCAATGAACAAAATATAGAAGTAAAACGTATGGAAGGATACAATGAAGCACGTTGGATATTAATTGACTTAGCTGATGTTGTGGTTCATGTTTTCCATAAAGACGAAAGAAATTATTATAATATTGAAAAGTTATATCAAGATGCACCATTAGAATCATATGGTCAGGTTGCGTATTAA	Sixframe
ANT	101.6	CP006044.1	chromosome	-	263	2012173	2012961	1	-	-	-	204	16	2011954	2012157	ATGCAAGCATTACAAACATTTAATTTTAAAGAGCTACCAGTAAGAACAGTGGAAATTGAAAACGAACCTTATTTTGTAGGAAAAGATATTGCTGAAATTTTAGGATATGCAAGGGCAGACAATGCCATCAGAAATCATGTTGATAGCGAGGACAAGCTGACGCACCAATTTAGTGCATCAGGTCAAAACAGAAATATGATCATTATCAACGAATCAGGATTATACAGTTTAATCTTCGATGCTTCTAAACAAAGTAAAAACGAAAACATTAGAGAAACCGCTCGGAAATTCAAACGATGGGTAACATCAGATGTCCTACCAGCTATTCGAAAACACGGTATATACGCAACAGACAATGTAATTGAACAAACATTAAAAGATCCAGACTACATCATTACA…	-	ATGGAATTTGAGTATGTAGATTTAATCGATGATACAAGAATAAAAAATTGTACTCTTCGTGAAATGGAATGTAATGAAATGGAGTTACCCGGCACTTATGTAGTTGCGACCTACACAAATGCACAAGGTAACAAAAACCAACTGATTATAAACCCTGATTATATCTTGAAAATGAAATACAAGAGTTTAAGAGCGGTTGATTAA	Sixframe
HD	30.2	CP006044.1	chromosome	+	222	2202526	2203191	1	-	-	-	315	79	2203270	2203584	ATGGGGAGTGTAACTTTAATGCAACAATCAGACATCATTAGTGCAGCCAAACAATATATGGAATCTATTCATCAAAATGATTTTACAGGCCATGATATTGCGCATGTATATCGTGTCACTGCTTTAGCTAAATCAATCGCTGAAAATGAAGGTGTTAATGATACTTTAGTCATTGAACTCGCATGTTTGCTTCATGATACCGTTGACGAAAAAGTTGTAGATGCTAACATACAATATGTTGAATTGAAGTCATTTTTATCTTCTTTATCACTATCAACCGAAGATCAAGAGCACATTTTATTTATTATTAATAATATGAGCTATCGCAATGGTAAAAACGATCATGTTACTTTATCTTTAGAAGGTCAAATTGTCAGGGATGCAGATCGTCTTGATGCT…	-	ATGTGCTGGTGCTACGATGCGACGTTGCGGTGTTATGGTGTTAGAGCCCGGTTTAGTGTTGATGCCATGCCGTTACGATTCTATGATATGTTGTTGGGACGTTGCAATGTGTATTATGCCGTTGTGACGTTATTATTTCACACTGTTACATGTATTAGTGAATTGCTGTGGAAATGTTGCGACATATATTGCTACACTGATGAATCATTGTGTCAAGATGACATTGCAATGAAGAGAGGCTACTCTGTTATTAACCTCTTTTTACATACTGAAATCTCGTTAATATTATTTCAAATAAAAACAGCAGTAGGATGA	Sixframe
YoeB_toxin	131.1	CP005288.1	chromosome	-	89	2619085	2619351	252	0	2619351	2619602	1	-	-	-	ATGGCTAGGTTAAATATTACGTTTTCGCCTCAAGCCTTTGAAGATTATAAGTATTTTCAGCAGAACGATAAAAAAATGGTGAAGAAGATTAATGAGTTACTTAAAAGTATTGACAGAAATGGTGCATTGGAAGGTATAGGTAAGCCTGAAAAGTTAAAATCGAATCTGACTGGGTATTATAGTAGACGTATCAATCACGAACATAGATTGGTTTATACAGTAGATGACAATCATATAAAAATAGCATCATGTAAATACCATTATTAA	ATGATTATTAAAAATTATTCATACGCTCGACAGAATTTAAAGGCACTTATGACAAAAGTAAATGATGATAGTGATATGGTAACTGTAACATCTACTGATGATAAAAACGTAGTAATCATGTCAGAATCAGATTATAACTCCATGATGGAAACACTTTACCTCCAACAGAACCCAAATAATGCTGAACACTTAGCTCAATCAATTGCAGATCTAGAACGTGGGAAAACTATAACGAAAGATATAGATGTATAA	-	Sixframe
Peptidase_M78	45.4	CP005288.1	chromosome	-	214	2011812	2012453	186	114	2012567	2012752	186	105	2011522	2011707	ATGTTTACACCTATAGTTATAAATTTATTAAATGATGTAGGTTCGATTTTTTTAGTTAGGGTGGGGAATCAATTGAAAGTTATTGAGAAAGTTCATTATGAAGATATTTTAGAATCAAAAATAGTTCGATTATTTCAGGCATTTATAAAGGACAAAATGGATCAACTTTTTATTACTTCTGAACACTTTGCTATTGACATAGACAAGCTATTATTTCAACTTAATTTAAATGTTAGATATATTAAAATGGAGGGTAATACTTCGGGTTATTTAAGTGGAAGAACAATCTATATTAATAATAATCACTCGATTAATAATACAAGATTTTCAATAGCTCGTGAATTGGGCCGTTATTTATTTAAAAATACAGACTTAATGAGAGATAGTAACGATAATAGT…	ATGAAACAAATTAGCATTGGCTATGAAGAAATCTATGGGGATAGAATTTTTCATAGCCATTTTTTAAAAGAGCATGAAGTAAAAAATTGGAAAACCGTCAATCAAATAATTGAAAAAGAACACTTGGACAAAAATGAATATGAAGCGGAACCGCCGTTATTTTTCTTTTCAGGATCGTTAGATTAG	ATGCGTGGTCTATTTTATAAAATATATTTAATTACAGGTTTAAACATCTATAACAAAATCTCAACAGCAAAAAATAAATCTACATTAATCATTTATCTAGACTCAAGGAAATCTTATATTTCTATTCCTTTTAACATATCGTCAATTTTAATGAGTAATTTCTCTACTAATATTCCAGGCAAATAG	Sixframe
AHSA1	79.8	CP005288.1	chromosome	-	156	2616587	2617054	1	-	-	-	198	69	2616321	2616518	ATGACGATTAAAGTTGAAGATAATAAAATTATTTTTTCAAGAACGATAGAAGCACCGATTGAAAAGGTGTTTGATGCCTATACGACAAAAGCATTATTTGAAAAATGGTTTCATCCAAAAGACGCTAGTACCAAAGTGTTTCGCTTTAATGCTGTTTCAGGCGGTGATGCATTTTATGCGATTAAAACACCTACAATGACCAGCTATACATTAGCAGAATATAAAACGGTTAAGCGTCCATATTTAATTGAATATATTGACTCATTTGCGACACCTCAAGGTGCAAAAGATACAAAAATGCCAAGCATGAAAATTACTTTGTCATTTTCCAAGAGCAATACAACGAAAACGACAGTGACATCAACATCGGTATTTCCAACAAAAGAAGCCGCTCAACAA…	-	ATGAGGGATGATTCGATGGTAGAACGTTATATCAAAGTTTTAATATTATATATTTTCACAACACTACTATCTTCTATTTCAGTAACGTCAAAATGTGTACCTAATAAAGTTATAAGGTTTATTTTACGTACTGCAATTGGTTACAGTGTATTTGCATATGGTTTACATTACTTTTCAAATTTAAAAAAGAATAAGTAA	Sixframe
YoeB_toxin	38.1	CP005288.1	chromosome	-	89	2677266	2677532	258	0	2677532	2677789	1	-	-	-	ATGAGCAATTACACGGTTAAGATTAAAAATTCAGCGAAATCAGATTTAAAGAAAATAAAACATTCTTATTTAAAGAAGTCATTTTTAGAAATTGTTGAGACTTTAAAAAATGATCCGTATAAAATAACACAATCTTTTGAAAAATTAGAGCCTAAATATTTAGAGCGATATTCAAGAAGAATTAACCATCAGCACAGGGTCGTCTATACCGTAGATGATCGAAATAAAGAAGTATTAATACTATCGGCATGGTCACATTATGATTAA	ATGATTATCACTAGCCCTACAGAAGCGAGAAAAGATTTTTATCAATTACTAAAAAATGTTAATAATAATCACGAACCAATTTATATTAGTGGCAATAATGCCGAAAATAATGCTGTGATTATAGGTTTAGAAGATTGGAAAAGTATACAAGAGACAATATATCTTGAATCTACTGGTACAATGGACAAAGTAAGAGAAAGAGAAAAAGATAATAGTGGTACAACAAATATAGATGATATTGATTGGGATAATCTTTAA	-	Sixframe
ANT	114.3	CP005288.1	chromosome	-	250	2205478	2206227	1	-	-	-	198	16	2205265	2205462	ATGCAAGCATTAAAAACAAAATCGAACATCGGCGAAATGTTCAACATACAAGAAAAAGAAAATGGAGAAATCGCAATAAGTGCAAGAGAGTTATATAAAGCTTTGGAAGTTAAAAAGCGTTTTAGCGCTTGGGCAGAAATTAACTTGAAGCATTTCAAAGAAAATAGGGATTTTACAAGTGTACTTACAAGTACGGTTGTTAATAACGGAGCTGTAAGACAACTAGAAGATTATGCTTTAACACTTGATGTAGCTAAACATGTTGCGATGATGTCAGGTACAGAAAAAGGTTTTGATTTTAGAGAGTATTTCATCCAAGTAGAGAAAGCATGGAACAGTCCAGAAATGATTATGCAACGTGCTTTAAAAATTGCTAACAACACAATCAATCAATTAGAA…	-	ATGCAAGCTCAAAACAAAAAAGTCATCTATTACTACTATGACGAAGAAGGTAATAGACGACCCGTTAATATTCAATACAACGATGGCTACGACTTAATGATAGACCCGCGTTTTATTGAAATGACGCTTGAAAGACATCCGCATTTAAAAAATAACTTTTATGGATTAATAGATGGAAAAGAATTTAAGTTAGATTAA	Sixframe
HD	44	CP005288.1	chromosome	-	195	1779551	1780135	1	-	-	-	324	31	1779197	1779520	ATGAACATTGAAAAAGCAAAACGGCTTGCAAAAGAGAAACTGCCAGAGAAACGTTATAATCATTCTTTAAGAGTTGCAGAAACAGCGATTAAATTGGCAGAAATTTATGATGGAGACACTAGTAAAGTAGAATTAGCAGGTGTATTACATGATTTCTGTAAATATGATGATTTAGGTAAAATGTATCAAATTGTTCGACAATACGAATTAGGTAATGATCTACTGAGTTATGGTAGTGAAATATTGCATGGCCCTGTGTGTGCAGCAATCATGGAACATGAATATGGTATCAATGATGAGGAAGTATTAATGGCTATCAAATACCATACTACTGGACGTCAACAAATGACAAAAACTGAAAAACTGATTTTTATTGCAGATTACATCGAACCTGGAAGA…	-	GTGGATGCAATTGACAATAAAAAAGGCGAAGATACGATTTCTTTAGAAATGAAAGGTATCAGCGATATGACAGATTATTTTGTTGTAACGCACGGAAATAATGAACGACAAGTTCAAGCGATTGCTAGAGCGGTGAAAGAAGTAGCCAATGAACAAAATATAGAAGTAAAACGTATGGAAGGATACAATGAAGCGCGTTGGATATTAATTGACTTAGCTGATGTTGTGGTACATGTTTTCCATAAAGACGAAAGAAATTATTATAATATTGAAAAGTTATATCAAGATGCACCATTAGAATCATATAGTCAGGTTGCGTATTAA	Sixframe
HD_3	34.4	CP005288.1	chromosome	+	223	864585	865253	1	-	-	-	198	36	865289	865486	ATGGAGGAGGTAATTGAAATGGGTGTACATCAATATTTTAAAAGATTATCAGATATGGAAAGACTTATAAGATTACCTGGAAAATTTAAATATTTTGAACACAATGTTGCAGCACACTCCTTTAAAGTAACTAAAATTGCACAATATCTAGCAACAGTTGAAGAATATCATGGACGAAAGATTAATTGGAAAAGCTTATATGAAAAAGCATTAAATCATGATTTCGCCGAAGTGTTTACTGGTGATATAAAAACACCTGTTAAATATGCGAGTAGTGAATTAAAAAAATTATTTTCGCAAGTTGAAGAAGAAATGGTAGAGACCTTTATTGAAGAAGAAATTCCATTACAATATAGAGATGTTTATAAGCAACGACTGCAAGAAGGTAAAGATGATTCA…	-	TTGGTAGTATTATTTAGTGTAATAACAAGAAGTAAATGGGTCGGTACTATTCTGACATTAATTTTAATTGGTGCCTCAATCTATAAAGAGTATTTCCATAACGAGTGGATTATTTTTATTGATGTAGTGTCATTATTAGCTGGTTATTTAATTATAGATCAACTCGAATTTCATAAACATCAAGATGAAGATCGCTAA	Sixframe
ANT	102.9	CP005288.1	chromosome	+	255	1169915	1170679	315	0	1169601	1169915	195	17	1170696	1170890	ATGAATGAAATTAAAACTTTCAGTAACGACATGTTTTCAATCTTAATCAAACAAGATAATGAAAATAATTTATTCGATTTAGAAACTGTCGCAAAAAGTTTGGGGTTCACTCAGTTTAAAAACGGCAAACAATATATTCGTTGGGAAACTATCAATAAATATTTAGGTAAATATCTTTCCCAAGAAGTTGGGAAAGGCGATTTCATACCAGAACCAATGGTATATAAGTTGGCTTTCAAAGCAGGTAATGCTGTAGCAGAAAAATTTCAAGATTGGTTGGCGATGGAAGTCCTACCAGCTATTCGCAAACACGGTATCTACGCAACAGACAATGTAATTGAACAAACATTAAAAGATCCAGACTACATCATTACAGTGTTGACTGAGTATAAGAAAGAA…	ATGACAGGCATTACGAATTGTTATAGGTTTATTAAACTATGCTTAAATATTAGCATAAAAGTTATTGGTGTTCAACAGATAATTTATTTGCTTAGAAAAAATGTTATAGGAGGTGCTAATATGTCGACAACAGATTTCGGCTTGAAAGTGAGAACGGAATTATTAAAACGCAACATGACAAACAAGCAACTTGCGGAAATGCTAGAAATTTCAAGTGCTTACTTATCGGATATTTTACGTGGACGTAGAGATGCTTTTGAACAAAAGAAACGTATTGCGAAAATTTTAGAAATTAAAGAAGAGGTGAAGAGTTAA	ATGGAAGATCAAAACAAAAAAGTCATTTATTACTACTATGACGAAGCAGGTAATAGACAACTATTATCAATTGGAGATTTGAAACTCTATTTATTAAAAGATATTAAATCAAGATTTGGTTTATATAAAAAACAAATCCCTGATTTAGATAATCTGTTCGTTCAAATAGACGGTGTTGAATTTAAAGTACTATAA	Sixframe
ANT	113.8	CP005288.1	chromosome	+	251	1171514	1172266	186	2	1171327	1171512	177	16	1172282	1172458	ATGCAAGCATTACAAACAAAATCGAACATCGGCGAAATGTTCAATATACAAGAAAAAGAAAATGGAGAAATCGCAATCAGCGGTCGAGAACTTCATCAAGCATTAGAAGTTAAGACTCCATACAAAAAATGGTTTGAAAGAATGAGTGATTACGGATTTGAAGAAAATATCGATTATGTAGTTACGGACATTTTTGTCCATAACCCACTAGGAGGTCGTCAGAATCAAACTGACCACGCACTCACACTAGACACTGCAAAAGAAATCGCAATGATTCAACGTAGTGAACCTGGCAAACGTGCAAGGCAATACTTCATCCAAGTTGAAAAAGCATGGAACAGTCCAGAAATGATTATGCAACGTGCTTTAAAAATTGCTAACAACACAATCAATCAATTA…	ATGCTGAACTTAAAAGAATTGAGAGAAGAAAAGGGGATAACACGCTATCAACTAGCGAAGCTAACAGAATTACAAAATTCGACAATTCAATCTATCGAAACAGAAGTTAAAAATCCCGGCTTCCTCACAGTAAAAAAAATATGCGATGCACTACAAGTTGATATCGCTAATGTAAAGGAGAAATAA	ATGAACAAACTATATAAAGCAACCTTCCTCATCACAATGGCAGTTGCGACTTGGAAGGTTTGGAAGATTGAGAAAAACACAAGATTTAAACTTAGAAATTTTGATTATCCAAAAATTAATAATGCTCAGAGCAAATCATTGTTGGATATTGCTAGTCACGATTTAAAAGATATTTAA	Sixframe
ANT	101.8	CP012409.1	chromosome	-	263	485207	485995	219	16	486011	486229	195	17	484996	485190	ATGCAAGCATTACAAACATTTAATTTTAAAGAGCTACCAGTAAGAACAGTGGAAATTGAAAACGAACCTTATTTTGTAGGAAAAGATATTGCTGAAATTTTAGGATATGCAAGGGCAGACAATGCCATCAGAAATCATGTTGATAGCGAGGACAAGCTGACGCACCAATTTAGTGCATCAGGTCAAAACAGAAATATGATCATTATCAATGAATCAGGATTATACAGTTTAATCTTTGACGCTTCTAAACAAAGTAAAAACGAAAACATTAGAGAAACCGCTAGGAAATTCAAACGCTGGGTAACATCAGACGTCCTACCAGCCATTCGTAAGCACGGTATATACGCAACAGACAATGTAATTGAACAAACATTAAAAGATCCAGACTACATCATTACA…	ATGCAATGGAATTTAATAAAGTTGAGAAAAGAAAGAAAGTGTACTCAAGAAGATTTAGCAAACCTCTTGAATATATCAACTGAAGGTTATCGTTTAAAGGAATTAGGAAAGCATCAATTTAAGAATGATGAGATGTTTATTATCGCTGATTTTTTTGACGAAAATATTGGAGATATTTTTTTACCCACAAAGTACACGAAACGCAAACAAACATCTTAA	ATGGAAGATCAAAACAAAAAAGTCATTTATTACTACTATGACGAAGCAGGTAATAGACAACTATTATCAATTGGAGACTTGAATCTCTATTTATTAAAAGATATTAAATCAAGATTTGGTTTATATAAAAAACAAATCCCTGATTTAGAAAATCTGTTCGTTCAAATAGACGGTGTTGAATTTAAAGTACTATAA	Sixframe
ANT	113.9	CP012409.1	chromosome	+	251	2319425	2320177	1	-	-	-	198	16	2320193	2320390	ATGCAAGCATTACAAACAAAATCGAACATAGGCGAAATGTTCAACATACAAGAAAAAGAAAATGGAGAAATCGCAATCAGCGGTCGAGAACTTCATCAAGCATTAGAGGTTAAGACTCCATACAAAAAATGGTTTGAAAGAATGAGTGATTACGGATTTGAAGAAAATATCGATTATATAGTCACGGACATTTTTGTCCATAACCCACTAGGAGGTCGTCAGAATCAAACTGACCACGCACTCACACTAGACACTGCAAAAGAGATTGCAATGATTCAACGTAGTGAACCTGGCAAACGTGCAAGACAATACTTCATCCAAGTTGAAAAAGCATGGAATAGCCCAGAAATGATTATGCAACGTGCTTTAAAAATTGCTAACAACACAATCAATCAATTA…	-	ATGCAAGCTCAAAACAAAAAAGTCATCTATTACTACTATGACGAAGAATGTAATAGACGACCCGTTAATATTCAATACAACGATGGCTACGACTTAATGATAGACCAGCGTTTTATTGAAATGACGCTTGAAAGACATCCGCATTTAAAAAATAACTTTTATGGATTAATAGATGGAAAAGAATTTAAGTTAGATTAA	Sixframe
YoeB_toxin	131	CP012409.1	chromosome	+	89	1905635	1905901	252	0	1905384	1905635	1	-	-	-	ATGGCTAGGTTAAATATTACGTTTTCGCCTCAAGCCTTTGAAGATTATAAGTATTTTCAGCAGAACGATAAAAAAATGGTGAAGAAGATTAATGAGTTACTTAAAAGTATTGACAGAAATGGTGCATTGAAAGGTATAGGTAAGCCTGAAAAGTTAAAATCGAATCTGACTGGTTATTATAGTAGACGTATCAATCACGAACATAGATTGGTCTATACAGTAGATGACAATCATATAAAAATAGCATCATGTAAATACCATTATTAA	ATGATTATTAAAAATTATTCATACGCTCGACAGAATTTAAAGGCACTTATGACAAAAGTAAATGATGATAGTGATATGGTAACTGTAACCTCTACTGATGATAAAAACGTAGTAATCATGTCAGAATCAGATTATAACTCCATGATGGAAACACTTTACCTCCAACAGAATCTAAATAATGCTGAACACTTAGCTCAATCAATTGCAGATCTAGAACGTGGAAAAACTATAACGAAAGATATAGATGTATAA	-	Sixframe
HD	44	CP012409.1	chromosome	+	195	2725680	2726264	1	-	-	-	324	31	2726295	2726618	ATGAACATTGAAAAAGCAAAACGGCTTGCAAAAGAGAAACTGCCAGAGAAACGTTATAATCATTCTTTAAGAGTTGCAGAAACAGCGATTAAATTAGCAGAAATTTATGATGGAGACACTAGTAAAGTAGAATTAGCAGGTGTATTACATGATTTCTGTAAATATGATGATTTAGGTAAAATGTATCAAATTGTTCGACAATACGAATTAGGTAATGATCTACTGAGTTATGGTAGTGAAATATTGCATGGTCCTGTGTGTGCAGCAATCATGGAACATGAATATGGTATCAATGATGAGGAAGTATTAATGGCTATCAAATACCATACTACTGGACGTCAACAAATGACAAAAACTGAAAAACTGATTTTTATTGCAGATTACATCGAACCTGGTAGA…	-	GTGGATGCAATTGACAATAAAAAAGGCGAAGATACAATTTCTTTAGAAATGAAAGGTATCAGCGATATGACAGATTATTTTGTTGTAACGCACGGAAATAATGAACGACAAGTTCAAGCGATTGCTAGAGCGGTGAAAGAAGTAGCCAATGAACAAAATATAGAAGTAAAACGTATGGAAGGATACAATGAAGCGCGTTGGATATTAATTGACTTAGCTGATGTTGTGGTACATGTTTTCCATAAAGACGAAAGAAATTATTATAATATTGAAAAGTTATATCAAGATGCACCATTAGAATCATATGGTCAGGTTGCGTATTAA	Sixframe
YoeB_toxin	131	CP006706.1	chromosome	-	89	2384188	2384454	252	0	2384454	2384705	1	-	-	-	ATGGCTAGGTTAAATATTACGTTTTCGCCTCAAGCCTTTGAAGATTATAAGTATTTTCAGCAGAACGATAAAAAAATGGTGAAGAAGATTAATGAGTTACTTAAAAGTATTGACAGAAATGGCGCATTGAAAGGTATAGGTAAGCCTGAAAAGTTAAAATCGAATCTGACTGGGTATTATAGTAGACGTATCAATCACGAACATAGATTGGTTTATACAGTAGATGACAATCATATAAAAATAGCATCATGTAAATACCATTATTAA	ATGATTATTAAAAATTATTCATACGCTCGACAGAATTTAAAGGCACTTATGACAAAAGTAAATGATGATAGTGATATGGTAACTGTAACATCTACTGATGATAAAAACGTAGTAATCATGTCAGAATCAGATTATAACTCCATGATGGAAACGCTTTACCTCCAACAGAATCCAAATAATGCTGAACACTTAGCTCAATCAATTGCAGATCTAGAACGTGGGAAAACTATAACGAAAGATATAGATGTATAA	-	Sixframe
YoeB_toxin	35.3	CP006706.1	chromosome	-	89	2440777	2441043	258	0	2441043	2441300	1	-	-	-	ATGAGCAATTACACGGTTAAGATTAAAAATTCGGCGAAGTTAGATTTAAAGAAAATAAAACATCCTTATTTAAAGAAGACATTTATAGAAATTGTTGAGACTTTAAAAAATGATCCTTGTAAAATAACACAATCCTTTGAAAAATTAGAACCTAAATATTTAGAGCGATATTCAAGAAGAATTAACCATCAGCACAGGGTCGTCTATACCGTAGATGATCGAAATAAAGAAGTATTAATACTATCGGCATGGTCACATTATGATTAA	ATGATTATCACTAGCCCTACAGAAGCGAGAAAGCATTTTTATCAATTACTAAAAAATGTTAATAATAATCACGAACCAATTTATATTAGTGGCAATAATGCCGAAAATAATGCTGTGATTATAGGTTTAGAAGATTGGAAAAGTATACAAGAGACAATATATCTTGAATCTACTGGTACAATGGACAAAGTCAGAGAAAGAGAAAAAGATAATAGTGGTACTACAAATATAGACGATATTGATTGGGATAATCTTTAA	-	Sixframe
HD	44	CP006706.1	chromosome	-	195	1576428	1577012	1	-	-	-	324	31	1576074	1576397	ATGAACATTGAAAAAGCAAAACGGCTTGCAAAAGAGAAACTGCCAGAGAAACGTTATAATCATTCTTTAAGAGTTGCAGAAACAGCGATTAAATTAGCAGAAATTTATGATGGAGACACTAGTAAAGTAGAATTAGCAGGTGTATTACATGATTTCTGTAAATATGATGATTTAGGTAAAATGTATCAAATTGTTCGACAATACGAATTAGGTAATGATCTACTGAGTTATGGTAGTGAAATATTGCATGGTCCTGTGTGTGCAGCAATCATGGAACATGAATATGGTATCAATGATGAGGAAGTATTAATGGCTATCAAATACCATACTACTGGACGTCAACAAATGACAAAAACTGAAAAACTGATTTTTATTGCAGATTACATCGAACCTGGTAGA…	-	GTGGATGCAATTGACAATAAAAAAGGCGAAGATACAATTTCTTTAGAAATGAAAGGTATCAGCGATATGACAGATTATTTTGTTGTAACGCACGGAAATAATGAACGACAAGTTCAAGCGATTGCTAGAGCGGTGAAAGAAGTAGCCAATGAACAAAATATAGAAGTAAAACGTATGGAAGGATACAATGAAGCGCGTTGGATATTAATTGACTTAGCTGATGTTGTGGTACATGTTTTCCATAAAGACGAAAGAAATTATTATAATATTGAAAAGTTATATCAAGATGCACCATTAGAATCATATGGTCAGGTTGCGTATTAA	Sixframe
HD	43.8	CP003979.1	chromosome	-	195	1593754	1594338	1	-	-	-	324	31	1593400	1593723	ATGAACATTGAAAAAGCAAAACGGCTTGCAAAAGAGAAACTGCCAGAGAAACGTTATAATCATTCTTTAAGAGTTGCAGAAACAGCGATTAAATTGGCAGAAATTTATGATGGAGACACTAGTAAAGTAGAATTAGCAGGTGTATTACATGATTTCTGTAAATATGATGATTTAGGTAAAATGTATCAAATTGTTCGACAATACGAATTAGGTAATGATCTACTGAGTTATGGTAGTGAAATATTGCATGGCCCTGTGTGTGCAGCAATCATGGAACATGAATATGGTATCAATGATGAGGAAGTATTAATGGCTATCAAATACCATACTACTGGACGTCAACAAATGACAGAAACTGAAAAACTGATTTTTATTGCAGATTACATCGAACCTGGAAGA…	-	GTGGATGCAATTGACAATAAAAAAGGCGAAGATACGATTTCTTTAGAAATGAAAGGTATCAGCGATATGACAGATTATTTTGTTGTAACGCACGGAAATAATGAACGACAAGTTCAAGCGATTGCTAGAGCGGTGAAAGAAGTAGCCAATGAACAAAATATAGAAGTAAAACGTATGGAAGGATACAATGAAGCGCGTTGGATATTAATTGACTTAGCTGATGTTGTGGTACATGTTTTCCATAAAGACGAAAGAAATTATTATAATATTGAAAAGTTATATCAAGATGCACCATTAGAATCATATAGTCAGGTTGCGTATTAA	Sixframe
HD_3	34.4	CP003979.1	chromosome	+	223	785681	786349	1	-	-	-	198	36	786385	786582	ATGGAGGAGGTAATTGAAATGGGTGTACATCAATATTTTAAAAGATTATCAGATATGGAAAGACTTATAAGATTACCTGGAAAATTTAAATATTTTGAACACAATGTTGCAGCACACTCCTTTAAAGTAACTAAAATTGCTCAATATCTAGCAACAGTTGAAGAATATCATGGACGAAAGATTAATTGGAAAAGCTTATATGAAAAAGCATTAAATCATGATTTCGCCGAAGTGTTTACTGGTGATATAAAAACACCTGTTAAATATGCGAGTAGTGAATTAAAAAAATTATTTTCGCAAGTTGAAGAAGAAATGGTAGAGACCTTTATTGAAGAAGAAATTCCACTACAATATAGAGATGTTTATAAGCAACGACTGCAAGAAGGTAAAGATGATTCA…	-	TTGGTAGTATTATTTAGTGTAATAACAAGAAGTAAATGGGTCGGTACTATTCTGACATTAATTTTAATTGGTGCCTCAATCTATAAAGAGTATTTCCATAACGAGTGGATTGTTTTTATTGATGTAGTGTCATTATTAGCTGGTTATTTAATTATAGATCAACTCGAATTTCATAAACATCAAGATGAAGATCGCTAA	Sixframe
YoeB_toxin	32.6	CP003979.1	chromosome	-	89	2466652	2466918	258	0	2466918	2467175	1	-	-	-	ATGAGCAATTACACGGTTAAGATTAAAAATTCGGCGAAGTTAGATTTAAAGAAAATAAAACATCCTTATTTAAAGAAGACATTTATAGAAATTGTTGAGACTTTAAAAAATAATCCTTATAAAATAACACAATCCTTTGAAAAATTAGAACCTAAATATTTAGAGCGATATTCAAGAAGAATTAACCTTCAGCACAGGGTCGTCTATACCATAGATGATCGAAATAAAGTAGTATTAATACTATCGGCATGGTCACATTATGATTAA	ATGATTATCACTAGCCCTACAGAAGCGAGAAAAGATTTTTATCAATTACTAAAAAATGTTAATAATAATCACGAACCAATTTATATTAGTGGTAATAATGCCGAAAATAATGCTGTGATTATAGGTTTAGAAGATTGGAAAAGTATACAAGAGACAATGTATCTTGTATCTACTGGTACAATGGACAAAGTAAGAGAAAGAGAAAAAGATAATAGTGGTACAACAAATATAGATGATATTGATTGGGATAATCTTTAA	-	Sixframe
ANT	113.9	CP003979.1	chromosome	-	251	2012089	2012841	1	-	-	-	198	16	2011876	2012073	ATGCAAGCATTACAAACAAAATCGAACATAGGCGAAATGTTCAACATACAAGAAAAAGAAAATGGAGAAATCGCAATCAGCGGTCGAGAACTTCATCAAGCATTAGAGGTTAAGACTCCATACAAAAAATGGTTTGAAAGAATGAGTGATTACGGATTTGAAGAAAATATCGATTATATAGTCACGGACATTTTTGTCCATAACCCACTAGGAGGTCGTCAGAATCAAACTGACCACGCACTCACACTAGACACTGCAAAAGAGATTGCAATGATTCAACGTAGTGAACCTGGCAAACGTGCAAGACAATACTTCATCCAAGTTGAAAAAGCATGGAATAGCCCAGAAATGATTATGCAACGTGCTTTAAAAATTGCTAACAACACAATCAATCAATTA…	-	ATGCAAGCTCAAAACAAAAAAGTCATCTATTACTACTATGACGAAGAAGGTAATAGACGACCCGTTAATATTCAATACAACGATGGCTACGACTTAATGATAGACCAGCGTTTTATTGAAATGACGCTTGAAAGACATCCGCATTTAAAAAATAACTTTTATGGATTAATAGATGGAAAAGAATTTAAGTTAGATTAA	Sixframe
HD	30.4	CP003979.1	chromosome	+	222	2097701	2098366	1	-	-	-	216	17	2098383	2098598	ATGAGGAGTGTAACTTTAATGCAACAATCAGACGTCATTAGTGCTGCCAAAAAATATATGGAATCTATTCATCAAAATGATTATACAGGCCATGATATTGCGCATGTATATCGTGTCACTGCTTTAGCTAAATCAATCGCTGAAAATGAAGGTGTTAATGATACTTTAGTCATTGAACTCGCATGTTTGCTTCATGATACCGTTGACGAAAAAGTTGTAGATGCTAACAAACAATATGTTGAATTGAAGTCATTTTTATCTTCTTTATCACTATCAACCGAAGATCAAGAGCACATTTTATTTATTATTAATAATATGAGCTATCGCAATGGCAAAAACGATCATGTCACTTTATCTTTAGAAGGTCAAATTGTCAGGGATGCAGATCGTCTTGATGCT…	-	ATGATGATGCGATGTAATGGCGTGTTGTTGTGGAAGCTTGGTGTCATGCCGTTACGATTCTATGATATGTTGTTGGGACGTTGCAATGTGTATTATGCCGTTGTGACGTTATTATTTCACACTGTTACATGCATTAGTGAATTGCTGTGGACATGTTGCGTTACGACATATACTTCTACACTGATGAATCATTGTGTCAAGATGACATTGCGATGA	Sixframe
YoeB_toxin	131.1	CP003979.1	chromosome	-	89	2410099	2410365	252	0	2410365	2410616	1	-	-	-	ATGGCTAGGTTAAATATTACGTTTTCGCCTCAAGCCTTTGAAGATTATAAGTATTTTCAGCAGAACGATAAAAAAATGGTGAAGAAGATTAATGAGTTACTTAAAAGTATTGACAGAAATGGTGCATTGGAAGGTATAGGTAAGCCTGAAAAGTTAAAATCGAATCTGACTGGGTATTATAGTAGACGTATCAATCACGAACATAGATTGGTTTATACAGTAGATGACAATCATATAAAAATAGCATCATGTAAATACCATTATTAA	ATGATTATTAAAAATTATTCATACGCTCGACAGAATTTAAAGGCACTTATGACAAAAGTAAATGATGATAGTGATATGGTAACTGTAACATCTACTGATGATAAAAACGTAGTAATCATGTCAGAATCAGATTATAACTCCATGATGGAAACACTTTACCTCCAACAGAACCCAAATAATGCTGAACACTTAGCTCAATCAATTGCAGATCTAGAACGTGGGAAAACTATAACGAAAGATATAGATGTATAA	-	Sixframe
DUF955	30.3	CP003603.1	chromosome	-	153	868740	869198	333	12	869210	869542	432	17	868292	868723	ATGTATTTATACGAAAAGATGGTTATTGAAAACAAAGAGATACCAATTGATGATGGGAAGTCTTTAGGTAATTTTGAGGGTCTCTATGACAATGGAGTTATTTTAATTAATAAAAATTTATCCGAAAGGCGTAAAGCCGAAGTGTTATACGAAGAACTTGCCCACCACAAGTTGACGTATGGCAATATTTTAGACCAATCGAAGTTCAACAATCGCAAGTTCGAAAATTACGCACGTAGACACGGCTTTATCTCAGCAGTCCCGTTACGTGAAATTGTAGAAGCTTACAATTATGGCGTACGTAACTTGTATGAATTGTCTGAGTATCTACAATTAAGCGAAGAATACATATTAGAAGCAATAGAACAATATAAAAAGATATATGGTATTGGAACTCAC…	ATGAGAACTAATGATGAAATAATTACAATAATTAAAACATCAATGAAAGAACAAAATATGTCACTAAGTGAATTAGCTCGTCGTGTAGGTGTAGCAAAATCAGCAGTATCAAGATATTTAAATTTAACTAGAGAGTTCCCATTGAATCGCGCTGAAGATTTTGCGAAAGTACTTGGAATAAAAACAGAATATTTATTAGGATTTGCTGAACGCGAAGAATCTACAAAACAAGATACTATCGCCGCGCACTTAGATGGAGATTTTACAGAGGAAGAATTAATTGAAATTAGAAAGTATGCGGAGTTAGTTAGAAAAGCACATCGAAATCAGTAA	ATGAGAAAATTATTAGGTTTAGCATTAGCAAGTACGTTAATTTTAGGCGCTTGTGGTAGCAACGACGGAGATAAGAAAGAAGAAAGCAAGAGCTATACTACAAATGATATCGTTAAAGGTTTTAAAGATAATAAATTAAATGTTATCAATGAAAAAGAAATGACACGTGAAGACTTTGGGCTTGCTCCAATGAAGACGGACGAAGCTAAAATGTTTGTTGTTCAAGATGATAAAAATGCTAGAGTAATGAAATTTAAAAATAGTGATGATCTAAAACAAACTAAAAAATATTACGATGAATTAGGTAAAGAAAGTGCAGCTTTCTATTCACATACCCATTCTAAAGGTAAGTTTTTAATACAAATGAACGGTGATATCGATGATGCTACTTTCAATAAA…	Sixframe
HD	44	CP003603.1	chromosome	-	195	1673387	1673971	1	-	-	-	324	31	1673033	1673356	ATGAACATTGATAAAGCAAAACGGCTTGCAAAAGAGAAACTGCCAGAGAAACGTTATAATCATTCTTTAAGAGTTGCAGAAACAGCGATTAAATTAGCAGAAATTTATGATGGAGACACTAGTAAAGTAGAATTAGCAGGTGTATTACATGATTTCTGTAAATATGATGATTTAGGTAAAATGTATCAAATTGTTCGACAATACGAATTAGGTAATGATCTACTGAGTTATGGTAGTGAAATATTGCATGGTCCTGTGTGTGCAGCAATCATGGAACATGAATATGGTATCAATGATGAGGAAGTATTAATGGCTATCAAATACCATACTACTGGACGTCAACAAATGACAAAAACTGAAAAACTGATTTTTATTGCAGATTACATCGAACCTGGAAGA…	-	GTGGATGCAATTGACAATAAAAAAGGCGAAGATACAATTTCTTTAGAAATGAAAGGTATCAGCGATATGACAGATTATTTTGTTGTAACGCACGGAAATAATGAACGACAAGTTCAAGCGATTGCTAGAGCGGTGAAAGAAGTAGCCAATGAACAAAATATAGAAGTAAAACGTATGGAAGGTTACAATGAAGCGCGTTGGATATTAATTGACTTAGCTGATGTTGTGGTACATGTTTTCCATAAAGACGAAAGAAATTATTATAATATTGAAAAGTTATATCAAGATGCACCATTAGAATCATATGGTCAGGTTGCGTATTAA	Sixframe
ANT	113.8	CP003603.1	chromosome	-	251	1569643	1570395	1	-	-	-	261	13	1569370	1569630	ATGCAAGCATTACAAACAAAATCGAACATCGGCGAAATGTTCAACATACAAGAAAAAGAAAACGGAGAAATCGCAATCAGCGGTCGAGAACTTCATCAAGCATTAGAGGTTAAGACTCCATACAAAAAATGGTTTGAAAGAATGAGTGATTACGGATTTGAAGAAAATATCGATTATGTAGTCACGGACATTTTTGTCCATAACCCACTAGGAGGTCGTCAGAATCAAACTGACCACGCACTCACACTAGACACTGCAAAAGAAATCGCAATGATTCAACGCAGTGAACCTGGTAAACGTGCAAGACAATACTTCATCCAAGTTGAAAAAGCATGGAACAGCCCAGAAATGATTATGCAACGTGCTTTAAAAATTGCTAACAACACAATCAATCAATTA…	-	ATGGAACAAATCACATTAACCAAAGAAGAGTGTGTCGAACAATGCATCAATAAAGACTTAAAACTTTTAGATTATCGAGTTCAACAAATTTTAGAAGGTGTTCTATCAGAAAGTACCACATACGGTGATGCAAGAAATAAATTAGAAACATTGAAAATTATTGCTGAATCTCATTTTAAAACCGAACATGCTTCAGTTATTTACAAATTAGCATTGAAAAAGTTAGACAAAAAAATCAACGCCACTCCAATTAAAGAGTGA	Sixframe
YoeB_toxin	131	CP003603.1	chromosome	-	89	2431054	2431320	252	0	2431320	2431571	1	-	-	-	ATGGCTAGGTTAAATATTACGTTTTCGCCTCAAGCCTTTGAAGATTATAAGTATTTTCAGCAGAACGATAAAAAAATGGTGAAGAAGATTAATGAGTTACTTAAAAGTATTGACAGAAATGGTGCATTGAAAGGTATAGGTAAGCCTGAAAAGTTAAAATCGAATCTGACTGGTTATTATAGTAGACGTATCAATCACGAACATAGATTGGTCTATACAGTAGATGACAATCATATAAAAATAGCATCATGTAAATACCATTATTAA	ATGATTATTAAAAATTATTCATACGCTCGACAGAATTTAAAGGCACTTATGACAAAAGTAAATGATGATAGTGATATGGTAACTGTAACCTCTACTGATGATAAAAACGTAGTAATCATGTCAGAATCAGATTATAACTCCATGATGGAAACACTTTACCTCCAACAGAATCCAAATAATGCTGAACACTTAGCTCAATCAATTGCAGATCTAGAACGTGGAAAAACTATAACGAAAGATATAGATGTATAA	-	Sixframe
YoeB_toxin	131	CP003604.1	chromosome	-	89	2369878	2370144	252	0	2370144	2370395	1	-	-	-	ATGGCTAGGTTAAATATTACGTTTTCGCCTCAAGCCTTTGAAGATTATAAGTATTTTCAGCAGAACGATAAAAAAATGGTGAAGAAGATTAATGAGTTACTTAAAAGTATTGACAGAAATGGTGCATTGAAAGGTATAGGTAAGCCTGAAAAGTTAAAATCGAATCTGACTGGTTATTATAGTAGACGTATCAATCACGAACATAGATTGGTCTATACAGTAGATGACAATCATATAAAAATAGCATCATGTAAATACCATTATTAA	ATGATTATTAAAAATTATTCATACGCTCGACAGAATTTAAAGGCACTTATGACAAAAGTAAATGATGATAGTGATATGGTAACTGTAACCTCTACTGATGATAAAAACGTAGTAATCATGTCAGAATCAGATTATAACTCCATGATGGAAACACTTTACCTCCAACAGAATCCAAATAATGCTGAACACTTAGCTCAATCAATTGCAGATCTAGAACGTGGAAAAACTATAACGAAAGATATAGATGTATAA	-	Sixframe
HD	44	CP003604.1	chromosome	-	195	1612795	1613379	1	-	-	-	324	31	1612441	1612764	ATGAACATTGATAAAGCAAAACGGCTTGCAAAAGAGAAACTGCCAGAGAAACGTTATAATCATTCTTTAAGAGTTGCAGAAACAGCGATTAAATTAGCAGAAATTTATGATGGAGACACTAGTAAAGTAGAATTAGCAGGTGTATTACATGATTTCTGTAAATATGATGATTTAGGTAAAATGTATCAAATTGTTCGACAATACGAATTAGGTAATGATCTACTGAGTTATGGTAGTGAAATATTGCATGGTCCTGTGTGTGCAGCAATCATGGAACATGAATATGGTATCAATGATGAGGAAGTATTAATGGCTATCAAATACCATACTACTGGACGTCAACAAATGACAAAAACTGAAAAACTGATTTTTATTGCAGATTACATCGAACCTGGAAGA…	-	GTGGATGCAATTGACAATAAAAAAGGCGAAGATACAATTTCTTTAGAAATGAAAGGTATCAGCGATATGACAGATTATTTTGTTGTAACGCACGGAAATAATGAACGACAAGTTCAAGCGATTGCTAGAGCGGTGAAAGAAGTAGCCAATGAACAAAATATAGAAGTAAAACGTATGGAAGGTTACAATGAAGCGCGTTGGATATTAATTGACTTAGCTGATGTTGTGGTACATGTTTTCCATAAAGACGAAAGAAATTATTATAATATTGAAAAGTTATATCAAGATGCACCATTAGAATCATATGGTCAGGTTGCGTATTAA	Sixframe
DUF955	30.3	CP003604.1	chromosome	-	153	850351	850809	333	12	850821	851153	432	17	849903	850334	ATGTATTTATACGAAAAGATGGTTATTGAAAACAAAGAGATACCAATTGATGATGGGAAGTCTTTAGGTAATTTTGAGGGTCTCTATGACAATGGAGTTATTTTAATTAATAAAAATTTATCCGAAAGGCGTAAAGCCGAAGTGTTATACGAAGAACTTGCCCACCACAAGTTGACGTATGGCAATATTTTAGACCAATCGAAGTTCAACAATCGCAAGTTCGAAAATTACGCACGTAGACACGGCTTTATCTCAGCAGTCCCGTTACGTGAAATTGTAGAAGCTTACAATTATGGCGTACGTAACTTGTATGAATTGTCTGAGTATCTACAATTAAGCGAAGAATACATATTAGAAGCAATAGAACAATATAAAAAGATATATGGTATTGGAACTCAC…	ATGAGAACTAATGATGAAATAATTACAATAATTAAAACATCAATGAAAGAACAAAATATGTCACTAAGTGAATTAGCTCGTCGTGTAGGTGTAGCAAAATCAGCAGTATCAAGATATTTAAATTTAACTAGAGAGTTCCCATTGAATCGCGCTGAAGATTTTGCGAAAGTACTTGGAATAAAAACAGAATATTTATTAGGATTTGCTGAACGCGAAGAATCTACAAAACAAGATACTATCGCCGCGCACTTAGATGGAGATTTTACAGAGGAAGAATTAATTGAAATTAGAAAGTATGCGGAGTTAGTTAGAAAAGCACATCGAAATCAGTAA	ATGAGAAAATTATTAGGTTTAGCATTAGCAAGTACGTTAATTTTAGGCGCTTGTGGTAGCAACGACGGAGATAAGAAAGAAGAAAGCAAGAGCTATACTACAAATGATATCGTTAAAGGTTTTAAAGATAATAAATTAAATGTTATCAATGAAAAAGAAATGACACGTGAAGACTTTGGGCTTGCTCCAATGAAGACGGACGAAGCTAAAATGTTTGTTGTTCAAGATGATAAAAATGCTAGAGTAATGAAATTTAAAAATAGTGATGATCTAAAACAAACTAAAAAATATTACGATGAATTAGGTAAAGAAAGTGCAGCTTTCTATTCACATACCCATTCTAAAGGTAAGTTTTTAATACAAATGAACGGTGATATCGATGATGCTACTTTCAATAAA…	Sixframe
HD_3	34.4	CP006838.1	chromosome	+	223	848788	849456	1	-	-	-	198	36	849492	849689	ATGGAGGAGGTAATTGAAATGGGTGTACATCAATATTTTAAAAGATTATCAGATATGGAAAGACTTATAAGATTACCTGGAAAATTTAAATATTTTGAACACAATGTTGCAGCACACTCCTTTAAAGTAACTAAAATTGCACAATATCTAGCAACAGTTGAAGAATATCATGGACGAAAGATTAATTGGAAAAGCTTATATGAAAAAGCATTAAATCATGATTTCGCCGAAGTGTTTACTGGTGATATAAAAACACCTGTTAAATATGCGAGTAGTGAATTAAAAAAATTATTTTCGCAAGTTGAAGAAGAAATGGTAGAGACCTTTATTGAAGAAGAAATTCCATTACAATATAGAGATGTTTATAAGCAACGACTGCAAGAAGGTAAAGATGATTCA…	-	TTGGTAGTATTATTTAGTGTAATAACAAGAAGTAAATGGGTCGGTACTATTCTGACATTAATTTTAATTGGTGCCTCAATCTATAAAGAGTATTTCCATAACGAGTGGATTATTTTTATTGATGTAGTGTCATTATTAGCTGGTTATTTAATTATAGATCAACTCGAATTTCATAAACATCAAGATGAAGATCGCTAA	Sixframe
YoeB_toxin	38.1	CP006838.1	chromosome	-	89	2684470	2684736	258	0	2684736	2684993	1	-	-	-	ATGAGCAATTACACGGTTAAGATTAAAAATTCAGCGAAATCAGATTTAAAGAAAATAAAACATTCTTATTTAAAGAAGTCATTTTTAGAAATTGTTGAGACTTTAAAAAATGATCCGTATAAAATAACACAATCTTTTGAAAAATTAGAGCCTAAATATTTAGAGCGATATTCAAGAAGAATTAACCATCAGCACAGGGTCGTCTATACCGTAGATGATCGAAATAAAGAAGTATTAATACTATCGGCATGGTCACATTATGATTAA	ATGATTATCACTAGCCCTACAGAAGCGAGAAAAGATTTTTATCAATTACTAAAAAATGTTAATAATAATCACGAACCAATTTATATTAGTGGCAATAATGCCGAAAATAATGCTGTGATTATAGGTTTAGAAGATTGGAAAAGTATACAAGAGACAATATATCTTGAATCTACTGGTACAATGGACAAAGTAAGAGAAAGAGAAAAAGATAATAGTGGTACAACAAATATAGATGATATTGATTGGGATAATCTTTAA	-	Sixframe
Peptidase_M78	45.4	CP006838.1	chromosome	-	214	1951563	1952204	186	114	1952318	1952503	186	105	1951273	1951458	ATGTTTACACCTATAGTTATAAATTTATTAAATGATGTAGGTTCGATTTTTTTAGTTAGGGTGGGGAATCAATTGAAAGTTATTGAGAAAGTTCATTATGAAGATATTTTAGAATCAAAAATAGTTCGATTATTTCAGGCATTTATAAAGGACAAAATGGATCAACTTTTTATTACTTCTGAACACTTTGCTATTGACATAGACAAGCTATTATTTCAACTTAATTTAAATGTTAGATATATTAAAATGGAGGGTAATACTTCGGGTTATTTAAGTGGAAGAACAATCTATATTAATAATAATCACTCGATTAATAATACAAGATTTTCAATAGCTCGTGAATTGGGCCGTTATTTATTTAAAAATACAGACTTAATGAGAGATAGTAACGATAATAGT…	ATGAAACAAATTAGCATTGGCTATGAAGAAATCTATGGGGATAGAATTTTTCATAGCCATTTTTTAAAAGAGCATGAAGTAAAAAATTGGAAAACCGTCAATCAAATAATTGAAAAAGAACACTTGGACAAAAATGAATATGAAGCGGAACCGCCGTTATTTTTCTTTTCAGGATCGTTAGATTAG	ATGCGTGGTCTATTTTATAAAATATATTTAATTACAGGTTTAAACATCTATAACAAAATCTCAACAGCAAAAAATAAATCTACATTAATCATTTATCTAGACTCAAGGAAATCTTATATTTCTATTCCTTTTAACATATCGTCAATTTTAATGAGTAATTTCTCTACTAATATTCCAGGCAAATAG	Sixframe
AHSA1	79.8	CP006838.1	chromosome	-	156	2625121	2625588	1	-	-	-	198	69	2624855	2625052	ATGACGATTAAAGTTGAAGATAATAAAATTATTTTTTCAAGAACGATAGAAGCACCGATTGAAAAGGTGTTTGATGCCTATACGACAAAAGCATTATTTGAAAAATGGTTTCATCCAAAAGACGCTAGTACCAAAGTGTTTCGCTTTAATGCTGTTTCAGGCGGTGATGCATTTTATGCGATTAAAACACCTACAATGACCAGCTATACATTAGCAGAATATAAAACGGTTAAGCGTCCATATTTAATTGAATATATTGACTCATTTGCGACACCTCAAGGTGCAAAAGATACAAAAATGCCAAGCATGAAAATTACTTTGTCATTTTCCAAGAGCAATACAACGAAAACGACAGTGACATCAACATCGGTATTTCCAACAAAAGAAGCCGCTCAACAA…	-	ATGAGGGATGATTCGATGGTAGAACGTTATATCAAAGTTTTAATATTATATATTTTCACAACACTACTATCTTCTATTTCAGTAACGTCAAAATGTGTACCTAATAAAGTTATAAGGTTTATTTTACGTACTGCAATTGGTTACAGTGTATTTGCATATGGTTTACATTACTTTTCAAATTTAAAAAAGAATAAGTAA	Sixframe
Fic	31.6	CP006838.1	chromosome	-	132	2218977	2219372	231	0	2219372	2219602	378	116	2218484	2218861	ATGCAAAACATTAAATATTTAACTGAAAAACAAGTAATTGCCATTAATGTAAAAGCAATTCAAGAACTCTCACCTAAAGAACAAGTTGGTGTTAAAGTTCCAGAGGTTCTTAATGCTACTATTGAAGGAGTTAAACAATCATTTGGTGGAGTTGAACTATATGAAACAATCGAGAGAAAAGCGGCTTTTATATACAGAAATATAGCTCAAAAACATGCATTCTTTAATGCGAATAAGAGAACAGCTTTTACATCTATGGTTATTTTCTTGAAGTTAAATAAGATTAATTTTAATTGTACTCAAGACGAAGCGGTACAATTTACTTTAAAAGTGGTAGAGGATAAAACTCTTACACTTGAAGATATTGCAGATTGGATCAAAAGGCATTGTAAATAA	ATGGTTACTACAAGAAAACTAAGAAGAGCTGGCAATAGTTCAGTTGTTTCTGTACCAACAGAAGTGATCGCAGCACTCGGAGTTACAAATGGTGACAATCTTAAATTTAATATTGAAGATAATAAAGTAACCATTGAAAAGGAGGTAAACGAAGACGAAGAGTTTTTCAAATTGTTGGATGAAACATTCACTGAGTATAACCAAGCTCTGAGAAAGTTGGTTGACATATAA	ATGAGAATTATTGAAAGAATAAAATATAAAGAAGTTAAGTATAGAAAAAGAGATACATATTTAGTTTTAGCTTTATCAGTAATAACTGCGTCAATTATATTTATAGTTAATTTTTGGTTATATGATTTAGACACTTATTTAAAAATTGTTTTTGCAGTAACAGTAATTTATTTATTTATAACTTATGTGTCTTCTTTTATTATTCAAACATTAGACCAAGCAACAGAAAGTTTAAAAGATAAGAGAATGAAGCTTCAAGAGGAATATATCAAGGCTTTAGAAAATAAATATGACAATTTGCAAACACGTTATAAAGCACTAGAAAACGTATTTAATAGATTAGGAGAGGTAGTGGCAGAAGATGAAAAAGGTAATTAA	Sixframe
YoeB_toxin	131.1	CP006838.1	chromosome	-	89	2627619	2627885	252	0	2627885	2628136	1	-	-	-	ATGGCTAGGTTAAATATTACGTTTTCGCCTCAAGCCTTTGAAGATTATAAGTATTTTCAGCAGAACGATAAAAAAATGGTGAAGAAGATTAATGAGTTACTTAAAAGTATTGACAGAAATGGTGCATTGGAAGGTATAGGTAAGCCTGAAAAGTTAAAATCGAATCTGACTGGGTATTATAGTAGACGTATCAATCACGAACATAGATTGGTTTATACAGTAGATGACAATCATATAAAAATAGCATCATGTAAATACCATTATTAA	ATGATTATTAAAAATTATTCATACGCTCGACAGAATTTAAAGGCACTTATGACAAAAGTAAATGATGATAGTGATATGGTAACTGTAACATCTACTGATGATAAAAACGTAGTAATCATGTCAGAATCAGATTATAACTCCATGATGGAAACACTTTACCTCCAACAGAACCCAAATAATGCTGAACACTTAGCTCAATCAATTGCAGATCTAGAACGTGGGAAAACTATAACGAAAGATATAGATGTATAA	-	Sixframe
ANT	114.3	CP006838.1	chromosome	-	250	2146646	2147395	1	-	-	-	198	16	2146433	2146630	ATGCAAGCATTACAAACGCAATCGAACATCGGCGAAATGTTCAACATACAAGAAAAAGAAAACGGAGAAATCGCAATAAGTGCAAGAGAGTTATATAAAGCTTTGGAAGTTAAAAAGCGTTTTAGCGCTTGGGCAGAAATTAACTTGAAGCATTTCAAAGAAAATAGGGATTTTACAAGTGTACTTACAAGTACGGTTGTTAATAACGGAGCTGTAAGACAACTAGAAGATTATGCTTTAACACTTGATGTAGCTAAACATGTTGCGATGATGTCAGGTACAGAAAAAGGTTTTGATTTTAGAGAGTATTTCATCCAAGTTGAAAAAGCATGGAATAGCCCAGAAATGATTATGCAACGTGCTTTAAAAATTGCTAACAACACAATCAATCAATTAGAA…	-	ATGCAAGCTCAAAACAAAAAAGTCATCTATTACTACTATGACGAAGAAGGTAATAGACGACCCGTTAATATTCAATACAACGATGGCTACGACTTAATGATAGACCCGCGTTTTATTGAAATGACGCTTGAAAGACATCCGCATTTAAAAAATAACTTTTATGGATTAATAGATGGAAAAGAATTTAAGTTAGATTAA	Sixframe
HD	44	CP006838.1	chromosome	-	195	1718150	1718734	1	-	-	-	324	31	1717796	1718119	ATGAACATTGAAAAAGCAAAACGGCTTGCAAAAGAGAAACTGCCAGAGAAACGTTATAATCATTCTTTAAGAGTTGCAGAAACAGCGATTAAATTGGCAGAAATTTATGATGGAGACACTAGTAAAGTAGAATTAGCAGGTGTATTACATGATTTCTGTAAATATGATGATTTAGGTAAAATGTATCAAATTGTTCGACAATACGAATTAGGTAATGATCTACTGAGTTATGGTAGTGAAATATTGCATGGCCCTGTGTGTGCAGCAATCATGGAACATGAATATGGTATCAATGATGAGGAAGTATTAATGGCTATCAAATACCATACTACTGGACGTCAACAAATGACAAAAACTGAAAAACTGATTTTTATTGCAGATTACATCGAACCTGGAAGA…	-	GTGGATGCAATTGACAATAAAAAAGGCGAAGATACGATTTCTTTAGAAATGAAAGGTATCAGCGATATGACAGATTATTTTGTTGTAACGCACGGAAATAATGAACGACAAGTTCAAGCGATTGCTAGAGCGGTGAAAGAAGTAGCCAATGAACAAAATATAGAAGTAAAACGTATGGAAGGATACAATGAAGCGCGTTGGATATTAATTGACTTAGCTGATGTTGTGGTACATGTTTTCCATAAAGACGAAAGAAATTATTATAATATTGAAAAGTTATATCAAGATGCACCATTAGAATCATATAGTCAGGTTGCGTATTAA	Sixframe
ANT	113.9	CP006838.1	chromosome	+	251	1155781	1156533	186	2	1155594	1155779	177	16	1156549	1156725	ATGCAAGCATTACAAACAAAATCGAACATCGGCGAAATGTTCAACATACAAGAAAAAGAAAACGGAGAAATCGCAATCAGCGGTCGAGAACTTCATCAAGCATTAGAGGTTAAGACTCCATACAAAAAATGGTTTGAAAGAATGAGTGATTACGGATTTGAAGAAAATATCGATTATGTAGTCACGGACATTTTTGTCCATAACCCACTAGGAGGTCGTCAGAATCAAACTGACCACGCACTCACACTAGACACTGCAAAAGAAATCGCAATGATTCAACGCAGTGAACCTGGTAAACGTGCAAGACAATACTTCATCCAAGTTGAAAAAGCATGGAACAGTCCAGAAATGATTATGCAACGTGCTTTAAAAATTGCTAACAACACAATCAATCAATTA…	ATGCTGAACTTAAAAGAATTGAGAGAAGAAAAGGGGATAACACGCTATCAACTAGCGAAGCTAACGGAATTACAAAATTCGACAATTCAATCTATCGAAACAGAAGTTAAAAATCCCGGCTTCCTCACAGTAAAAAAAATATGCGATGCACTACAAGTTGATATCGCTAATGTAAAGGAGAAATAA	ATGAACGCACTATACAAAACAACCTTCCTCATCACAATGGCAGTTGCGACTTGGAAGGTTTGGAAGATTGAGAAAAACACAAGATTTAAACTTAGAAATTTTGATTATCCAAAAATTAATAATGCTCAGAGCAAATCATTGTTGGATATTGCTAGTCACGATTTAAAAGATATTTAA	Sixframe
DUF955	26.4	CP007176.1	chromosome	-	153	904633	905091	333	12	905103	905435	1	-	-	-	ATGTATTTATACGAAAAGATGGTTATTGAAAACAAAGAGATACCAATTGATGATGGGAAATCTTTAGGTAATTTTGAGGGTCTCTATGACAATGGGGTTATTTTAATTAATAAAAATTTGTCAGAAACACGTAAAGCAGAAGTGTTATATGAGGAACTTGCCCACCACAAGTTGACGTATGGCAACATTTTAGACCAATCAAAATGGATTAATAGAAAATTTGAAAATTATGCACGTAGACACGGCTTTATCTCAGCTGTTCCATTACGTGAAATTGTAGAAGCTTATAATTATGGCGTACGTAACTTGTATGAGTTGTCCGAGTACCTACAACTGAGTGAAAAATACATATTAGAAGCGATAGAACAATATAAAAAGATATACGGTATTGGTACCCAC…	ATGAGAACTAATGATGAAATAATCACAATAATTAAAACATCAATGAAAGAACAAAATATGTCACTAAGTGAATTAGCTCGTCGTGTAGGTGTAGCAAAATCAGCAGTATCAAGATATTTAAATTTAACTAGAGAGTTCCCATTGAATCGTGCTGAAGATTTTGCGAAAGTACTTGGAATAAAAACAGAATATTTATTAGGATTTGCTGAACGCGAAGAATCTACAAAACAAGATACTATCGCCGCGCACTTAGATGGAGATTTTACAGAGGAAGAATTAATTGAAATTAGAAAGTATGCGGAGTTAGTTAGAAAAGCACATCGAAATCAGTAA	-	Sixframe
Peptidase_M78	45.4	CP007176.1	chromosome	-	214	1933170	1933811	186	114	1933925	1934110	186	105	1932880	1933065	ATGTTTACACCTATAGTTATAAATTTATTAAATGATGTAGGTTCGATTTTTTTAGTTAGGGTGGGGAATCAATTGAAAGTTATTGAGAAAGTTCATTATGAAGATATTTTAGAATCAAAAATAGTTCGATTATTTCAGGCATTTATAAAGGACAAAATGGATCAACTTTTTATTACTTCTGAACACTTTGCTATTGACATAGACAAGCTATTATTTCAACTTAATTTAAATGTTAGATATATTAAAATGGAGGGTAATACTTCGGGTTATTTAAGTGGAAGAACAATCTATATTAATAATAATCACTCGATTAATAATACAAGATTTTCAATAGCTCGTGAATTGGGCCGTTATTTATTTAAAAATACAGACTTAATGAGAGATAGTAACGATAATAGT…	ATGAAACAAATTAGCATTGGCTATGAAGAAATCTATGGGGATAGAATTTTTCATAGCCATTTTTTAAAAGAGCATGAAGTAAAAAATTGGAAAACCGTCAATCAAATAATTGAAAAAGAACACTTGGACAAAAATGAATATGAAGCGGAACCGCCGTTATTTTTCTTTTCAGGATCGTTAGATTAG	ATGCGTGGTCTATTTTATAAAATATATTTAATTACAGGTTTAAACATCTATAACAAAATCTCAACAGCAAAAAATAAATCTACATTAATCATTTATCTAGACTCAAGGAAATCTTATATTTCTATTCCTTTTAACATATCGTCAATTTTAATGAGTAATTTCTCTACTAATATTCCAGGCAAATAG	Sixframe
ANT	102.1	CP007176.1	chromosome	-	264	2064827	2065618	255	16	2065634	2065888	1	-	-	-	ATGCAAGCATTACAAACATTTAATTTTAAAGAGCTACCAGTAAGAACAGTGGAAATTGAAAACGAACCTTATTTTGTAGGAAAAGATATTGCTGAGATTTTAGGGTATGCAAGGACAGACAATGCCATCAGAAATCATGTTGATAGCGAGGACAAGCTGATGCACCAATTTAGTGCATCAGGTCAAAACAGAAATATGATCATTATCAACGAATCAGGATTATACAGTTTAATCTTCGATGCTTCTAAACAAAGTAAAAACGAAAACATTAGAGAAACCGCTCGGAAATTCAAACGATGGGTAACATCAGATGTCCTACCAGCTATTCGAAAACACGGTATATACGCAACAGACAATGTAATTGAACAAACATTAAAAGATCCAGACTACATCATTACA…	ATGAACTACATCAAACAAAGTCTGAAATTAGATGAATGGCGAAAACGAAAAGGTTATACCCAGTCGTCTTTTGCTGAAAAACTTGGCATTTCACCATCTACTTATAACATTTGGGAAAATAACCCAGAAATGATTAAACCTAGAGATGCTTTTAGAATTGCCAAAACATTAAATATCTCTATTGATGAGATTATTTTTTTAAAAGATGAATCGTATTTTAAATACGTTTTAGTCGAAGGGAAACAAATGTCTTAA	-	Sixframe
AHSA1	79.8	CP007176.1	chromosome	-	156	2576510	2576977	1	-	-	-	198	69	2576244	2576441	ATGACGATTAAAGTTGAAGATAATAAAATTATTTTTTCAAGAACGATAGAAGCACCGATTGAAAAGGTGTTTGATGCCTATACGACAAAAGCATTATTTGAAAAATGGTTTCATCCAAAAGACGCTAGTACCAAAGTGTTTCGCTTTAATGCTGTTTCAGGCGGTGATGCATTTTATGCGATTAAAACACCTACAATGACCAGCTATACATTAGCAGAATATAAAACGGTTAAGCGTCCATATTTAATTGAATATATTGACTCATTTGCGACACCTCAAGGTGCAAAAGATACAAAAATGCCAAGCATGAAAATTACTTTGTCATTTTCCAAGAGCAATACAACGAAAACGACAGTGACATCAACATCGGTATTTCCAACAAAAGAAGCCGCTCAACAA…	-	ATGAGGGATGATTCGATGGTAGAACGTTATATCAAAGTTTTAATATTATATATTTTCACAACACTACTATCTTCTATTTCAGTAACGTCAAAATGTGTACCTAATAAAGTTATAAGGTTTATTTTACGTACTGCAATTGGTTACAGTGTATTTGCATATGGTTTACATTACTTTTCAAATTTAAAAAAGAATAAGTAA	Sixframe
HD	44	CP007176.1	chromosome	-	195	1709144	1709728	1	-	-	-	324	31	1708790	1709113	ATGAACATTGAAAAAGCAAAACGGCTTGCAAAAGAGAAACTGCCAGAGAAACGTTATAATCATTCTTTAAGAGTTGCAGAAACAGCGATTAAATTGGCAGAAATTTATGATGGAGACACTAGTAAAGTAGAATTAGCAGGTGTATTACATGATTTCTGTAAATATGATGATTTAGGTAAAATGTATCAAATTGTTCGACAATACGAATTAGGTAATGATCTACTGAGTTATGGTAGTGAAATATTGCATGGCCCTGTGTGTGCAGCAATCATGGAACATGAATATGGTATCAATGATGAGGAAGTATTAATGGCTATCAAATACCATACTACTGGACGTCAACAAATGACAAAAACTGAAAAACTGATTTTTATTGCAGATTACATCGAACCTGGAAGA…	-	GTGGATGCAATTGACAATAAAAAAGGCGAAGATACGATTTCTTTAGAAATGAAAGGTATCAGCGATATGACAGATTATTTTGTTGTAACGCACGGAAATAATGAACGACAAGTTCAAGCGATTGCTAGAGCGGTGAAAGAAGTAGCCAATGAACAAAATATAGAAGTAAAACGTATGGAAGGATACAATGAAGCGCGTTGGATATTAATTGACTTAGCTGATGTTGTGGTACATGTTTTCCATAAAGACGAAAGAAATTATTATAATATTGAAAAGTTATATCAAGATGCACCATTAGAATCATATAGTCAGGTTGCGTATTAA	Sixframe
YoeB_toxin	38.1	CP007176.1	chromosome	-	89	2635856	2636122	258	0	2636122	2636379	1	-	-	-	ATGAGCAATTACACGGTTAAGATTAAAAATTCAGCGAAATCAGATTTAAAGAAAATAAAACATTCTTATTTAAAGAAGTCATTTTTAGAAATTGTTGAGACTTTAAAAAATGATCCGTATAAAATAACACAATCTTTTGAAAAATTAGAGCCTAAATATTTAGAGCGATATTCAAGAAGAATTAACCATCAGCACAGGGTCGTCTATACCGTAGATGATCGAAATAAAGAAGTATTAATACTATCGGCATGGTCACATTATGATTAA	ATGATTATCACTAGCCCTACAGAAGCGAGAAAAGATTTTTATCAATTACTAAAAAATGTTAATAATAATCACGAACCAATTTATATTAGTGGCAATAATGCCGAAAATAATGCTGTGATTATAGGTTTAGAAGATTGGAAAAGTATACAAGAGACAATATATCTTGAATCTACTGGTACAATGGACAAAGTAAGAGAAAGAGAAAAAGATAATAGTGGTACAACAAATATAGATGATATTGATTGGGATAATCTTTAA	-	Sixframe
YoeB_toxin	131.1	CP007176.1	chromosome	-	89	2579008	2579274	252	0	2579274	2579525	1	-	-	-	ATGGCTAGGTTAAATATTACGTTTTCGCCTCAAGCCTTTGAAGATTATAAGTATTTTCAGCAGAACGATAAAAAAATGGTGAAGAAGATTAATGAGTTACTTAAAAGTATTGACAGAAATGGTGCATTGGAAGGTATAGGTAAGCCTGAAAAGTTAAAATCGAATCTGACTGGGTATTATAGTAGACGTATCAATCACGAACATAGATTGGTTTATACAGTAGATGACAATCATATAAAAATAGCATCATGTAAATACCATTATTAA	ATGATTATTAAAAATTATTCATACGCTCGACAGAATTTAAAGGCACTTATGACAAAAGTAAATGATGATAGTGTTATGGTAACTGTAACATCTACTGATGATAAAAACGTAGTAATCATGTCAGAATCAGATTATAACTCCATGATGGAAACACTTTACCTCCAACAGAACCCAAATAATGCTGAACACTTAGCTCAATCAATTGCAGATCTAGAACGTGGGAAAACTATAACGAAAGATATAGATGTATAA	-	Sixframe
HD_3	34.4	CP007176.1	chromosome	+	223	842605	843273	1	-	-	-	198	36	843309	843506	ATGGAGGAGGTAATTGAAATGGGTGTACATCAATATTTTAAAAGATTATCAGATATGGAAAGACTTATAAGATTACCTGGAAAATTTAAATATTTTGAACACAATGTTGCAGCACACTCCTTTAAAGTAACTAAAATTGCACAATATCTAGCAACAGTTGAAGAATATCATGGACGAAAGATTAATTGGAAAAGCTTATATGAAAAAGCATTAAATCATGATTTCGCCGAAGTGTTTACTGGTGATATAAAAACACCTGTTAAATATGCGAGTAGTGAATTAAAAAAATTATTTTCGCAAGTTGAAGAAGAAATGGTAGAGACCTTTATTGAAGAAGAAATTCCATTACAATATAGAGATGTTTATAAGCAACGACTGCAAGAAGGTAAAGATGATTCA…	-	TTGGTAGTATTATTTAGTGTAATAACAAGAAGTAAATGGGTCGGTACTATTCTGACATTAATTTTAATTGGTGCCTCAATCTATAAAGAGTATTTCCATAACGAGTGGATTATTTTTATTGATGTAGTGTCATTATTAGCTGGTTATTTAATTATAGATCAACTCGAATTTCATAAACATCAAGATGAAGATCGCTAA	Sixframe
HD	44	CP007454.1	chromosome	+	195	2263380	2263964	1	-	-	-	324	31	2263995	2264318	ATGAACATTGAAAAAGCAAAACGGCTTGCAAAAGAGAAACTGCCAGAGAAACGTTATAATCATTCTTTAAGAGTTGCAGAAACAGCGATTAAATTGGCAGAAATTTATGATGGAGACACTAGTAAAGTAGAATTAGCAGGTGTATTACATGATTTCTGTAAATATGATGATTTAGGTAAAATGTATCAAATTGTTCGACAATACGAATTAGGTAATGATCTACTGAGTTATGGTAGTGAAATATTGCATGGCCCTGTGTGTGCAGCAATCATGGAACATGAATATGGTATCAATGATGAGGAAGTATTAATGGCTATCAAATACCATACTACTGGACGTCAACAAATGACAAAAACTGAAAAACTGATTTTTATTGCTGATTACATCGAACCTGGAAGA…	-	GTGGATGCAATTGACAATAAAAAAGGCGAAGATACGATTTCTTTAGAAATGAAAGGTATCAGCGATATGACAGATTATTTTGTTGTAACGCACGGAAATAATGAACGACAAGTTCAAGCGATTGCTAGAGCGGTGAAAGAAGTAGCCAATGAACAAAATATAGAAGTAAAACGTATGGAAGGATACAATGAAGCGCGTTGGATATTAATTGACTTAGCTGATGTTGTGGTACATGTTTTCCATAAAGACGAAAGAAATTATTATAATATTGAAAAGTTATATCAAGATGCACCATTAGAATCATATGGTCAGGTTGCGTATTAA	Sixframe
ANT	114.3	CP007454.1	chromosome	+	250	1855512	1856261	1	-	-	-	198	16	1856277	1856474	ATGCAAGCATTAAAAACAAAATCGAACATCGGCGAAATGTTCAACATACAAGAAAAAGAAAATGGAGAAATCGCAATAAGTGCAAGAGAGTTATATAAAGCTTTGGAAGTTAAAAAGCGTTTTAGCGCTTGGGCAGAAATTAACTTGAAGCATTTCAAAGAAAATAGGGATTTTACAAGTGTACTTACAAGTACGGTTGTTAATAACGGAGCTGTAAGACAACTAGAAGATTATGCTTTAACACTTGATGTAGCTAAACATGTTGCGATGATGTCAGGTACAGAAAAAGGTTTTGATTTTAGAGAGTATTTCATCCAAGTAGAGAAAGCATGGAACAGTCCAGAAATGATTATGCAACGTGCTTTAAAAATTGCTAACAACACAATCAATCAATTAGAA…	-	ATGCAAGCTCAAAACAAAAAAGTCATTTATTACTACTATGACGAAGCCGGTAATAGACGACCCGTTAATATTCAATACAACGATGGCTACGACTTAATGATAGACCCGCGTTTTATTGAAATGACGCTTGAAAGACATCCGCATTTAAAAAATAACTTTTATGGATTAATAGATGGAAAAGAATTTAAGTTAGATTAA	Sixframe
YoeB_toxin	129.5	CP007454.1	chromosome	+	89	1456650	1456916	252	0	1456399	1456650	1	-	-	-	ATGGCTAGGTTAAATATTACGTTTTCGCCTCAAGCCTTTGAAGATTATAAGTATTTTCAGCAGAACAATAAAAAAATGGTGAAGAAGATTAATGAGTTACTTAAAAGTATTGACAGAAATGGTGCATTGGAAGGTATAGGTAAGCCTGAAAAGTTAAAATCGAATCTGACTGGGTATTATAGTAGACGTATCAATCACGAACATAGATTGGTTTATACAGTAGATGACAATCATATAAAAATAGCATCATGTAAATACCATTATTAA	ATGATTATTAAAAATTATTCATACGCTCGACAGAATTTAAAGGCACTTATGACAAAAGTAAATGATGATAGTGATATGGTAACTGTAACATCTACTGATGATAAAAACGTAGTAATCATGTCAGAATCAGATTATAACTCCATGATGGAAACACTTTACCTCCAACAGAACCCAAATAATGCTGAACACTTAGCTCAATCAATTGCAGATCTAGAACGTGGGAAAACTATAACGAAAGATATAGATGTATAA	-	Sixframe
HD_3	34.4	CP007454.1	chromosome	-	223	350464	351132	1	-	-	-	198	36	350231	350428	ATGGAGGAGGTAATTGAAATGGGTGTACATCAATATTTTAAAAGATTATCAGATATGGAAAGACTTATAAGATTACCTGGAAAATTTAAATATTTTGAACACAATGTTGCAGCACACTCCTTTAAAGTAACTAAAATTGCTCAATATCTAGCAACAGTTGAAGAATATCATGGTCGAAAGATTAATTGGAAAAGCTTATATGAAAAAGCATTAAATCATGATTTCGCTGAAGTGTTTACTGGTGATATAAAAACACCTGTTAAATATGCGAGTAGTGAATTAAAAAAATTATTTTCGCAAGTTGAAGAAGAAATGGTAGAGACCTTTATTGAAGAAGAAATTCCATTACAATATAGAGATGTTTATAAGCAACGACTGCAAGAAGGTAAAGATGATTCG…	-	TTGGTAGTATTATTTAGTGTAATAACAAGAAGTAAATGGGTCGGTACTATTCTGACATTAATTTTAATTGGTGCCTCAATCTATAAAGAGTATTTCCATAACGAGTGGATTATTTTTATTGATGTAGTGTCATTATTAGCTGGTTATTTAATTATAGATCAACTCGAATTTCATAAACATCAAGATGAAGATCGCTAA	Sixframe
ANT	102.2	CP007454.1	chromosome	-	263	280071	280859	255	16	280875	281129	195	17	279860	280054	ATGCAAGCATTACAAACATTTAATTTTAAAGAGCTACCAGTAAGAACAGTGGAAATTGAAAACGAACCTTATTTTGTAGGAAAAGATATTGCTGAGATTTTAGGGTATGCAAGGACAGACAATGCCATCAGAAATCATGTTGATAGCGAGGACAAGCTGACGCACCAATTTAGTGCATCAGGTCAAAACAGAAATATGATCATTATCAACGAATCAGGATTATACAGTTTAATCTTCGATGCTTCTAAACAAAGTAAAAACGAAAACATTAGAGAAACCGCTCGGAAATTCAAACGATGGGTAACATCAGATGTCCTACCAGCTATTCGAAAACACGGTATATACGCAACAGACAATGTAATTGAACAAACATTAAAAGATCCAGACTACATCATTACA…	ATGAACTACATCAAACAAAGTCTGAAATTAGATGAATGGCGAAAACGAAAAGGTTATACCCAGTCGTCTTTTGCTGAAAAACTTGGCATTTCACCATCTACTTATAACATTTGGGAAAATAACCCAGAAATGATTAAACCTAGAGATGCTTTTAGAATTGCCAAAACATTAAATATCTCTATTGATGAGATTATTTTTTTAAAAGATGAATCGTATTTTAAATACGTTTTGGTCGAAGGGAAACAAATGTCTTAA	ATGCAAGCTCAAAACAAAAAAGTCATCTATTACTACTATGACGAAGAAGGTAATAGACGACTATTATCAATTGGTAATTTAGATACCTATTTATTAGCAGATATCAAATCAAGATTTGGTTTATATAAAAAGGCAATCCCTGATTTAGATAATCTATACATTCAAATAGATGGTACCGAATTTAAATTATATTAA	Sixframe
AHSA1	80.2	CP007454.1	chromosome	+	156	1458944	1459411	1	-	-	-	198	69	1459480	1459677	ATGACGATTAAAGTTGAAGATAATAAAATTATTTTTTCAAGAACGATAGAAGCACCGATTGAAAAGGTGTTTGATGCCTATACGACAAAAGAATTATTTGAAAAATGGTTTCATCCAAAAGGGGCTAGCACAAAAGTATTTCGCTTTAATGCTGTTTCAGGCGGTGATGCATTTTATGCGATTAAAACACCTACAATGACCAGCTATACATTAGCAGAATATAAAACGGTTAAGCGTCCATATTTAATTGAATATATTGACTCATTTGCGACACCTCAAGGTGCAAAAGATACAAAAATGCCAAGCATGAAAATTACTTTGTCATTTTCCAAGAGCAATACAACGAAAACGACAGTGACATCAACATCGGTATTTCCAACAAAAGAAGCCGCTCAACAA…	-	ATGAGGGATGATTCGATGGTAGAACGTTATATCAAAGTTTTAATATTATATATTTTCACAACACTACTATCTTCTATTTCAGTAACGTCAAAATGTGTACCTAATAAAGTTATAAGGTTTATTTTACGTACTGCAATTGGTTACAGTATATTTGCATATGGTTTACATTACTTTTCAAATTTAAAAAAGAATAAGTAA	Sixframe
YoeB_toxin	38	CP007454.1	chromosome	+	89	1399954	1400220	258	0	1399697	1399954	1	-	-	-	ATGAGCAATTACACGGTTAAGATTAAAAATTCAGCGAAATCAGATTTAAGGAAAATAAAACATTCTTATTTAAAGAAGTCATTTTTAGAAATTGTTGAGACTTTAAAAAATGATCCGTATAAAATAACACAATCTTTTGAAAAATTAGAGCCTAAATATTTAGAGCGATATTCAAGAAGAATTAACCATCAGCACAGGGTCGTCTATACCGTAGATGATCGAAATAAAGAAGTATTAATACTATCGGCATGGTCACATTATGATTAA	ATGATTATCACTAGCCCTACAGAAGCGAGAAAAGATTTTTATCAATTACTAAAAAATGTTAATAATAATCACGAACCAATTTATATTAGTGGCAATAATGCCGAAAATAATGCTGTGATTATAGGTTTAGAAGATTGGAAAAGTATACAAGAGACAATATATCTTGAATCTACTGGTACAATGGACAAAGTAAGAGAAAGAGAAAAAGATAATAGTGGTACAACAAATATAGATGATATTGATTGGGATAATCTTTAA	-	Sixframe
AHSA1	79.8	CP007539.3	chromosome	+	156	2730221	2730688	1	-	-	-	198	69	2730757	2730954	ATGACGATTAAAGTTGAAGATAATAAAATTATTTTTTCAAGAACGATAGAAGCACCGATTGAAAAGGTGTTTGATGCCTATACGACAAAAGCATTATTTGAAAAATGGTTTCATCCAAAAGACGCTAGTACCAAAGTGTTTCGCTTTAATGCTGTTTCAGGCGGTGATGCATTTTATGCGATTAAAACACCTACAATGACCAGCTATACATTAGCAGAATATAAAACGGTTAAGCGTCCATATTTAATTGAATATATTGACTCATTTGCGACACCTCAAGGTGCAAAAGATACAAAAATGCCAAGCATGAAAATTACTTTGTCATTTTCCAAGAGCAATACAACGAAAACGACAGTGACATCAACATCGGTATTTCCAACAAAAGAAGCCGCTCAACAA…	-	ATGAGGGATGATTCGATGGTAGAACGTTATATCAAAGTTTTAATATTATATATTTTCACAACACTACTATCTTCTATTTCAGTAACGTCAAAATGTGTACCTAATAAAGTTATAAGGTTTATTTTACGTACTGCAATTGGTTACAGTGTATTTGCATATGGTTTACATTACTTTTCAAATTTAAAAAAGAATAAGTAA	Sixframe
ANT	101.5	CP007539.3	chromosome	-	273	2024812	2025630	309	130	2025760	2026068	1	-	-	-	GTGTTGAGGAAAAAGGAGGATACTCAAATGCAAGCATTACAAACATTTAATTTTAAAGAGCTACCAGTAAGAACAGTAGAAATTGAAAACGAACCTTATTTTGTAGGAAAAGATATTGCTGAGATTTTAGGATATGCAAGATCAGACAATGCCATTAGAAATCATGTTGATAGCGAGGACAAGCTGACGCACCAATTTAGTGCATCAGGTCAAAACAGAAATATGATCATTATCAACGAATCAGGATTATACAGTCTAATCTTCGATGCTTCTAAACAAAGCAAAAACGAAAAAATCAGAGAAACCGCTCGGAAATTCAAACGATGGGTAACATCAGATGTCCTACCAGCTATTCGCAAACACGGTATATACGCAACAGACAATGTAATTGAACAAACA…	ATGCAAGACCAATCATTAAAATTAGTAAAACTACAACTAAAATATCATAACCTTTCAGGACAAATTGAAGCTTATGATAAATCACTTAAAGAAATAAGATACACTCGAGATCTTTTCAACAAACATCTAAGCATGAATAACGAAGACGCATTTGCTGGTTTGGAAATGGTAGAAGATGAAATTACTAAAAAGCTACGAAGTGCTATCAAAGAGTTCCAAAAAGTAGTGAAAGCGTTAGACAAGCTTAACGGTGTTGAAAGCGATAACAAAGTTACTGATTTAACAGAGTGGCGGAAAGTGAATCAGTAA	-	Sixframe
Peptidase_M78	45.4	CP007539.3	chromosome	+	214	479533	480174	186	114	479234	479419	186	105	480279	480464	ATGTTTACACCTATAGTTATAAATTTATTAAATGATGTAGGTTCGATTTTTTTAGTTAGGGTGGGGAATCAATTGAAAGTTATTGAGAAAGTTCATTATGAAGATATTTTAGAATCAAAAATAGTTCGATTATTTCAGGCATTTATAAAGGACAAAATGGATCAACTTTTTATTACTTCTGAACACTTTGCTATTGACATAGACAAGCTATTATTTCAACTTAATTTAAATGTTAGATATATTAAAATGGAGGGTAATACTTCGGGTTATTTAAGTGGAAGAACAATCTATATTAATAATAATCACTCGATTAATAATACAAGATTTTCAATAGCTCGTGAATTGGGCCGTTATTTATTTAAAAATACAGACTTAATGAGAGATAGTAACGATAATAGT…	ATGAAACAAATTAGCATTGGCTATGAAGAAATCTATGGGGATAGAATTTTTCATAGCCATTTTTTAAAAGAGCATGAAGTAAAAAATTGGAAAACCGTCAATCAAATAATTGAAAAAGAACACTTGGACAAAAATGAATATGAAGCGGAACCGCCGTTATTTTTCTTTTCAGGATCGTTAGATTAG	ATGCGTGGTCTATTTTATAAAATATATTTAATTACAGGTTTAAACATCTATAACAAAATCTCAACAGCAAAAAATAAATCTACATTAATCATTTATCTAGACTCAAGGAAATCTTATATTTCTATTCCTTTTAACATATCGTCAATTTTAATGAGTAATTTCTCTACTAATATTCCAGGCAAATAG	Sixframe
HD_3	34.4	CP007539.3	chromosome	-	223	1539474	1540142	1	-	-	-	198	36	1539241	1539438	ATGGAGGAGGTAATTGAAATGGGTGTACATCAATATTTTAAAAGATTATCAGATATGGAAAGACTTATAAGATTACCTGGAAAATTTAAATATTTTGAACACAATGTTGCAGCACACTCCTTTAAAGTAACTAAAATTGCACAATATCTAGCAACAGTTGAAGAATATCATGGACGAAAGATTAATTGGAAAAGCTTATATGAAAAAGCATTAAATCATGATTTCGCCGAAGTGTTTACTGGTGATATAAAAACACCTGTTAAATATGCGAGTAGTGAATTAAAAAAATTATTTTCGCAAGTTGAAGAAGAAATGGTAGAGACCTTTATTGAAGAAGAAATTCCATTACAATATAGAGATGTTTATAAGCAACGACTGCAAGAAGGTAAAGATGATTCA…	-	TTGGTAGTATTATTTAGTGTAATAACAAGAAGTAAATGGGTCGGTACTATTCTGACATTAATTTTAATTGGTGCCTCAATCTATAAAGAGTATTTCCATAACGAGTGGATTATTTTTATTGATGTAGTGTCATTATTAGCTGGTTATTTAATTATAGATCAACTCGAATTTCATAAACATCAAGATGAAGATCGCTAA	Sixframe
YoeB_toxin	131.1	CP007539.3	chromosome	+	89	2727924	2728190	252	0	2727673	2727924	1	-	-	-	ATGGCTAGGTTAAATATTACGTTTTCGCCTCAAGCCTTTGAAGATTATAAGTATTTTCAGCAGAACGATAAAAAAATGGTGAAGAAGATTAATGAGTTACTTAAAAGTATTGACAGAAATGGTGCATTGGAAGGTATAGGTAAGCCTGAAAAGTTAAAATCGAATCTGACTGGGTATTATAGTAGACGTATCAATCACGAACATAGATTGGTTTATACAGTAGATGACAATCATATAAAAATAGCATCATGTAAATACCATTATTAA	ATGATTATTAAAAATTATTCATACGCTCGACAGAATTTAAAGGCACTTATGACAAAAGTAAATGATGATAGTGATATGGTAACTGTAACATCTACTGATGATAAAAACGTAGTAATCATGTCAGAATCAGATTATAACTCCATGATGGAAACACTTTACCTCCAACAGAACCCAAATAATGCTGAACACTTAGCTCAATCAATTGCAGATCTAGAACGTGGGAAAACTATAACGAAAGATATAGATGTATAA	-	Sixframe
YoeB_toxin	38.1	CP007539.3	chromosome	+	89	2671072	2671338	258	0	2670815	2671072	1	-	-	-	ATGAGCAATTACACGGTTAAGATTAAAAATTCAGCGAAATCAGATTTAAAGAAAATAAAACATTCTTATTTAAAGAAGTCATTTTTAGAAATTGTTGAGACTTTAAAAAATGATCCGTATAAAATAACACAATCTTTTGAAAAATTAGAGCCTAAATATTTAGAGCGATATTCAAGAAGAATTAACCATCAGCACAGGGTCGTCTATACCGTAGATGATCGAAATAAAGAAGTATTAATACTATCGGCATGGTCACATTATGATTAA	ATGATTATCACTAGCCCTACAGAAGCGAGAAAAGATTTTTATCAATTACTAAAAAATGTTAATAATAATCACGAACCAATTTATATTAGTGGCAATAATGCCGAAAATAATGCTGTGATTATAGGTTTAGAAGATTGGAAAAGTATACAAGAGACAATATATCTTGAATCTACTGGTACAATGGACAAAGTAAGAGAAAGAGAAAAAGATAATAGTGGTACAACAAATATAGATGATATTGATTGGGATAATCTTTAA	-	Sixframe
HD	44	CP007539.3	chromosome	+	195	703983	704567	1	-	-	-	324	31	704598	704921	ATGAACATTGAAAAAGCAAAACGGCTTGCAAAAGAGAAACTGCCAGAGAAACGTTATAATCATTCTTTAAGAGTTGCAGAAACAGCGATTAAATTGGCAGAAATTTATGATGGAGACACTAGTAAAGTAGAATTAGCAGGTGTATTACATGATTTCTGTAAATATGATGATTTAGGTAAAATGTATCAAATTGTTCGACAATACGAATTAGGTAATGATCTACTGAGTTATGGTAGTGAAATATTGCATGGCCCTGTGTGTGCAGCAATCATGGAACATGAATATGGTATCAATGATGAGGAAGTATTAATGGCTATCAAATACCATACTACTGGACGTCAACAAATGACAAAAACTGAAAAACTGATTTTTATTGCAGATTACATCGAACCTGGAAGA…	-	GTGGATGCAATTGACAATAAAAAAGGCGAAGATACGATTTCTTTAGAAATGAAAGGTATCAGCGATATGACAGATTATTTTGTTGTAACGCACGGAAATAATGAACGACAAGTTCAAGCGATTGCTAGAGCGGTGAAAGAAGTAGCCAATGAACAAAATATAGAAGTAAAACGTATGGAAGGATACAATGAAGCGCGTTGGATATTAATTGACTTAGCTGATGTTGTGGTACATGTTTTCCATAAAGACGAAAGAAATTATTATAATATTGAAAAGTTATATCAAGATGCACCATTAGAATCATATAGTCAGGTTGCGTATTAA	Sixframe
DUF955	30.3	CP007539.3	chromosome	+	153	1477262	1477720	333	12	1476918	1477250	432	17	1477737	1478168	ATGTATTTATACGAAAAGATGGTTATTGAAAACAAAGAGATACCAATTGATGATGGGAAGTCTTTAGGTAATTTTGAGGGTCTCTATGACAATGGAGTTATTTTAATTAATAAAAATTTATCCGAAAGGCGTAAAGCCGAAGTGTTATACGAAGAACTTGCCCACCACAAGTTGACGTATGGCAACATTTTAGACCAATCGAAGTTCAACAATCGCAAGTTCGAAAATTACGCACGTAGACACGGCTTTATCTCAGCAGTCCCGTTACGTGAAATTGTAGAAGCTTACAATTATGGCGTACGTAACTTGTATGAATTGTCTGAGTATCTACAATTAAGCGAAGAATACATATTAGAAGCAATAGAACAATATAAAAAGATATATGGTATTGGAACTCAC…	ATGAGAACTAATGATGAAATAATTACAATAATTAAAACATCAATGAAAGAACAAAATATGTCACTAAGTGAATTAGCTCGTCGTGTAGGTGTAGCAAAATCAGCAGTATCAAGATATTTAAATTTAACTAGAGAGTTCCCATTGAATCGCGCTGAAGATTTTGCGAAAGTACTTGGAATAAAAACAGAATATTTATTAGGATTTGCTGAACGCGAAGAATCTACAAAACAAGATACTATCGCCGCGCACTTAGATGGAGATTTTACAGAGGAAGAATTAATTGAAATTAGAAAGTATGCGGAGTTAGTTAGAAAAGCACATCGAAATCAGTAA	ATGAGAAAATTATTAGGTTTAGCATTAGCAAGTACGTTAATTTTAGGCGCTTGTGGTAGCAACGACGGAGATAAGAAAGAAGAAAGCAAGAGCTATACTACAAATGATATCGTTAAAGGTTTTAAAGATAATAAATTAAATGTTATCAATGAAAAAGAAATGACACGTGAAGACTTTGGGCTTGCTCCAATGAAGACGGACGAAGCTAAAATGTTTGTTGTTCAAGATGATAAAAATGCTAGAGTAATGAAATTTAAAAATAGTGATGATCTAAAACAAACTAAAAAATATTACGATGAATTAGGTAAAGAAAGTGCAGCTTTCTATTCACATACCCATTCTAAAGGTAAGTTTTTAATACAAATGAACGGTGATATCGATGATGCTACTTTCAATAAA…	Sixframe
YoeB_toxin	130.6	CP007659.1	chromosome	-	89	2502157	2502423	252	0	2502423	2502674	1	-	-	-	ATGGCTAGGTTAAATATTACGTTTTCGCCTCAAGCCTTTGAAGATTATAAGTATTTTCAGCAGAACGATAAAAAAATGGTGAAGAAGATTAATGAGTTACTTAAAAGTATTGACAGAAATGGTGCATTGGAAGGTATAGGTAAGCCTGAAAAGTTAAAATCGAATCTGACTGGGTATTATAGTAGACGTATCAATCACGAACATAGATTGGTTTATACAGTAGATGACAAGCATATAAAAATAGCATCATGTAAATACCATTATTAA	ATGATTATTAAAAATTATTCATACGCTCGACAGAATTTAAAGGCACTTATGACAAAAGTAAATGATGATAGTGATATGGTAACTGTAACATCTACTGATGATAAAAACGTAGTAATCATGTCAGAATCAGATTATAACTCCATGATGGAAACACTTTACCTCCAACAGAACCCAAATAATGCTGAGCACTTAGCTCAATCAATTGCAGATCTAGAACGTGGGAAAACTATAACGAAAGATATAGATGTATAA	-	Sixframe
HD	44	CP007659.1	chromosome	-	195	1680201	1680785	1	-	-	-	324	31	1679847	1680170	ATGAACATTGAAAAAGCAAAACGGCTTGCAAAAGAGAAACTGCCAGAGAAACGTTATAATCATTCTTTAAGAGTTGCAGAAACAGCTATTAAATTGGCAGAAATTTATGATGGAGACACTAGTAAAGTAGAATTAGCAGGTGTATTACATGATTTCTGTAAGTATGATGATTTAGGTAAAATGTATCAAATTGTTCGACAATACGAATTAGGTAATGACCTACTGAGTTATGGTAGTGAAATATTGCATGGCCCTGTGTGTGCAGCAATCATGGAACATGAATATGGTATCAATGATGAGGAAGTATTAATGGCTATCAAATACCATACTACTGGACGTCAACAAATGACAAAAACTGAAAAACTGATTTTTATTGCAGATTACATCGAACCTGGAAGA…	-	GTGGATGCAATTGACAATAAAAAAGGCGAAGATACGATTTCTTTAGAAATGAAAGGTATCAGCGATATGACAGATTATTTTGTTGTAACGCACGGAAATAATGAACGACAAGTTCAAGCGATTGCTAGAGCGGTGAAAGAAGTAGCCAATGAACAAAATATAGAAGTAAAACGTATGGAAGGATACAATGAAGCGCGTTGGATATTAATTGACTTAGCTGATGTTGTGGTACATGTTTTCCATAAAGACGAAAGAAATTATTATAATATTGAAAAGTTATATCAAGATGCACCATTAGAATCATATAGTCAGGTTGCGTATTAA	Sixframe
DUF955	44	CP007659.1	chromosome	-	162	1907303	1907788	1	-	-	-	156	105	1907043	1907198	ATGGATCAACTTTTTATTACTTCTGAACACTTTGCTATTGACATAGACAAGCTATTATTTCAACTTAATTTAAATGTTAAATATATTAAAATGGAGGGTAATACTTCGGGTTATTTAAGTGGAAGAACAATCTATATTAATAATAATCACTCGATTAATAATACAAGATTTGCAATAGCTCGTGAATTGGGCCGTTATTTATTTAAAAATTCAGACTTAATGAGAGATAACAACGATAATAGTCTAAAGAATTTACATGAAATGATTTATGAAAGCGACGTAAATCAGTTTTCAGTCGACTTACTTATGCCTAAAAAGCAAATAGAGGCATTAGTCTATAATTTTTATGAAGTCAATAATATCAATTTAAGTTCTGGTTTATCTGAAAAAGAACGAAAC…	-	ATGCGTGGTCTATTTTATAAAATATATTTAATTACAGGTTTAAACATCTATAACAAAATCTCAACAGCAAAAAATAAATCTCCATTAATCATTTATCTAGACTCAAGGAAATCATATATTTCTATTCCTTCTGTAAATGGCGGTTATAAAATGTAG	Sixframe
HD_3	34.4	CP007659.1	chromosome	+	223	798127	798795	1	-	-	-	198	36	798831	799028	ATGGAGGAGGTAATTGAAATGGGTGTACATCAATATTTTAAAAGATTATCAGATATGGAAAGACTTATAAGATTACCTGGAAAATTTAAATATTTTGAACACAATGTTGCAGCACACTCCTTTAAAGTAACTAAAATTGCTCAATATCTAGCAACAGTTGAAGAATATCATGGACGAAAGATTAATTGGAAAAGCTTATATGAAAAAGCATTAAATCATGATTTCGCTGAAGTGTTTACTGGTGATATAAAAACACCTGTTAAATATGCGAGTAGTGAATTAAAAAAATTATTTTCGCAAGTTGAAGAAGAAATGGTAGAGACCTTTATTGAAGAAGAAATTCCATTACAATATAGAGATGTTTATAAGCAACGACTGCAAGAAGGTAAAGATGATTCA…	-	TTGGTAGTATTATTTAGTGTAATAACAAGAAGTAAATGGGTCGGTACTATTCTGACATTAATTTTAATTGGTGCCTCAATCTATAAAGAGTATTTCCATAACGAGTGGATTATTTTTATTGATGTAGTGTCATTATTAGCTGGTTATTTAATTATAGATCAACTCGAATTTCATAAACATCAAGATGAAGATCGCTAA	Sixframe
YoeB_toxin	38.1	CP007659.1	chromosome	-	89	2560164	2560430	258	0	2560430	2560687	1	-	-	-	ATGAGCAATTACACGGTTAAGATTAAAAATTCAGCGAAATCAGATTTAAAGAAAATAAAACATTCTTATTTAAAGAAGTCATTTTTAGAAATTGTTGAGACTTTAAAAAATGATCCGTATAAAATAACACAATCTTTTGAAAAATTAGAGCCTAAATATTTAGAGCGATATTCAAGAAGAATTAACCATCAGCACAGGGTCGTCTATACCGTAGATGATCGAAATAAAGAAGTATTAATACTATCGGCATGGTCACATTATGATTAA	ATGATTATCACTAGCCCTACAGAAGCGAGAAAAGATTTTTATCAATTACTAAAAAATGTTAATAATAATCACGAACCAATTTATATTAGTGGCAATAATGCCGAAAATAATGCTGTGATTATAGGTTTAGAAGATTGGAAAAGTATACAAGAGACAATATATCTTGAATCTACTGGTACAATGGACAAAGTAAGAGAAAGAGAAAAAGATAATAGTGGTACAACAAATATAGATGATATTGATTGGGATAATCTTTAA	-	Sixframe
ANT	114.2	CP007659.1	chromosome	-	250	2095644	2096393	1	-	-	-	261	13	2095371	2095631	ATGCAAGCATTACAAACAAAATCGAACATAGGAGAAATGTTCAATATTCAAGAAAAAGAAAATGGAGAAATCGCAATAAGTGCAAGAGAGTTATATAAAGCTTTGGAAGTTAAAAAGCGTTTTAGCGCTTGGGCAGAAATTAACTTGAAGCATTTCAAAGAAAATAGGGATTTTACAAGTGTACTTACAAGTACGGTTGTTAATAACGGAGCTGTAAGACAACTAGAAGATTATGCTTTAACACTTGATGTAGCTAAACATGTTGCAATGATGTCAGGTACAGAAAAAGGTTTTGATTTTAGAGAGTACTTCATCCAAGTTGAAAAAGCATGGAATAGCCCAGAAATGATTATGCAACGTGCTTTAAAAATTGCTAACAACACAATCAATCAATTAGAA…	-	ATGGAACAAATCACATTAACCAAAGAAGAGTGTGTCGAACAATGCATCAATAAAGACTTAAAACTTTTAGATTATCGAGTTCAACAAATTTTAGAAGGTGTTCTATCAGAAAGTACCACATACGGTGATGCAAGAAATAAATTAGAAACATTGAAAATTATTGCTGAATCTCATTTTAAAACCGAACATGCTTCAGTTATTTACAAATTAGCATTGAAAAAGTTAGACAAAAAAATCAACGCCACTCCAATTAAAGAGTGA	Sixframe
HD	29.7	CP007659.1	chromosome	+	222	2186991	2187656	1	-	-	-	222	17	2187673	2187894	ATGGGGAGTGTAACTTTAATGCAACAATCAGACATCATTAGTGCAGCCAAAAAATATATGGAATCTATTCATCAAAATGATTATACAGGCCATGATATTGCGCATGTATATCGTGTCACTGCTTTAGCTAAATCAATCGCTGAAAATGAAGGTGTTAATGATACTTTAGTCATTGAACTCGCATGTTTGCTTCATGATACCGTTGACGAAAAAGTTGTAGATGCTAACAAACAATATGTTGAATTGAAGTCATTTTTATCTTCTTTATCACTATCAACCGAAGATCAAGAGCACATTTTATTTATTATTAATAATATGAGCTATCGCAATGGTAAAAACGATCATGTCACTTTATCTTTAGAAGGTCAAATTGTCAGGGATGCAGATCGTCTTGATGCT…	-	ATGATGATGCGATGTAATGGCGTATTGTTGTGGGAGCTTGGTGTTGATGCCATGCCGTTACGATTCTATGATATGTTGTTGGGACGTTGCAATGTGTATTATGCCGTTGTGACGTTATTATTTCACACTGTTACATGCATTAGTGAATTGCTGTGGACATGTTGCGTTACGACATATACTTCTACACTGATGAATCATTGTGTCAAGATGACATTGCGATGA	Sixframe
YoeB_toxin	38.1	CP007690.1	chromosome	-	89	2587078	2587344	258	0	2587344	2587601	1	-	-	-	ATGAGCAATTACACGGTTAAGATTAAAAATTCAGCGAAATCAGATTTAAAGAAAATAAAACATTCTTATTTAAAGAAGTCATTTTTAGAAATTGTTGAGACTTTAAAAAATGATCCGTATAAAATAACACAATCTTTTGAAAAATTAGAGCCTAAATATTTAGAGCGATATTCAAGAAGAATTAACCATCAGCACAGGGTCGTCTATACCGTAGATGATCGAAATAAAGAAGTATTAATACTATCGGCATGGTCACATTATGATTAA	ATGATTATCACTAGCCCTACAGAAGCGAGAAAAGATTTTTATCAATTACTAAAAAATGTTAATAATAATCACGAACCAATTTATATTAGTGGCAATAATGCCGAAAATAATGCTGTGATTATAGGTTTAGAAGATTGGAAAAGTATACAAGAGACAATATATCTTGAATCTACTGGTACAATGGACAAAGTAAGAGAAAGAGAAAAAGATAATAGTGGTACAACAAATATAGATGATATTGATTGGGATAATCTTTAA	-	Sixframe
YoeB_toxin	131.1	CP007690.1	chromosome	-	89	2530230	2530496	252	0	2530496	2530747	1	-	-	-	ATGGCTAGGTTAAATATTACGTTTTCGCCTCAAGCCTTTGAAGATTATAAGTATTTTCAGCAGAACGATAAAAAAATGGTGAAGAAGATTAATGAGTTACTTAAAAGTATTGACAGAAATGGTGCATTGGAAGGTATAGGTAAGCCTGAAAAGTTAAAATCGAATCTGACTGGGTATTATAGTAGACGTATCAATCACGAACATAGATTGGTTTATACAGTAGATGACAATCATATAAAAATAGCATCATGTAAATACCATTATTAA	ATGATTATTAAAAATTATTCATACGCTCGACAGAATTTAAAGGCACTTATGACAAAAGTAAATGATGATAGTGTTATGGTAACTGTAACATCTACTGATGATAAAAACGTAGTAATCATGTCAGAATCAGATTATAACTCCATGATGGAAACACTTTACCTCCAACAGAACCCAAATAATGCTGAACACTTAGCTCAATCAATTGCAGATCTAGAACGTGGGAAAACTATAACGAAAGATATAGATGTATAA	-	Sixframe
HD_3	34.4	CP007690.1	chromosome	+	223	836604	837272	1	-	-	-	198	36	837308	837505	ATGGAGGAGGTAATTGAAATGGGTGTACATCAATATTTTAAAAGATTATCAGATATGGAAAGACTTATAAGATTACCTGGAAAATTTAAATATTTTGAACACAATGTTGCAGCACACTCCTTTAAAGTAACTAAAATTGCACAATATCTAGCAACAGTTGAAGAATATCATGGACGAAAGATTAATTGGAAAAGCTTATATGAAAAAGCATTAAATCATGATTTCGCCGAAGTGTTTACTGGTGATATAAAAACACCTGTTAAATATGCGAGTAGTGAATTAAAAAAATTATTTTCGCAAGTTGAAGAAGAAATGGTAGAGACCTTTATTGAAGAAGAAATTCCATTACAATATAGAGATGTTTATAAGCAACGACTGCAAGAAGGTAAAGATGATTCA…	-	TTGGTAGTATTATTTAGTGTAATAACAAGAAGTAAATGGGTCGGTACTATTCTGACATTAATTTTAATTGGTGCCTCAATCTATAAAGAGTATTTCCATAACGAGTGGATTATTTTTATTGATGTAGTGTCATTATTAGCTGGTTATTTAATTATAGATCAACTCGAATTTCATAAACATCAAGATGAAGATCGCTAA	Sixframe
AHSA1	79.8	CP007690.1	chromosome	-	156	2527732	2528199	1	-	-	-	198	69	2527466	2527663	ATGACGATTAAAGTTGAAGATAATAAAATTATTTTTTCAAGAACGATAGAAGCACCGATTGAAAAGGTGTTTGATGCCTATACGACAAAAGCATTATTTGAAAAATGGTTTCATCCAAAAGACGCTAGTACCAAAGTGTTTCGCTTTAATGCTGTTTCAGGCGGTGATGCATTTTATGCGATTAAAACACCTACAATGACCAGCTATACATTAGCAGAATATAAAACGGTTAAGCGTCCATATTTAATTGAATATATTGACTCATTTGCGACACCTCAAGGTGCAAAAGATACAAAAATGCCAAGCATGAAAATTACTTTGTCATTTTCCAAGAGCAATACAACGAAAACGACAGTGACATCAACATCGGTATTTCCAACAAAAGAAGCCGCTCAACAA…	-	ATGAGGGATGATTCGATGGTAGAACGTTATATCAAAGTTTTAATATTATATATTTTCACAACACTACTATCTTCTATTTCAGTAACGTCAAAATGTGTACCTAATAAAGTTATAAGGTTTATTTTACGTACTGCAATTGGTTACAGTGTATTTGCATATGGTTTACATTACTTTTCAAATTTAAAAAAGAATAAGTAA	Sixframe
Peptidase_M78	45.4	CP007690.1	chromosome	-	214	1927402	1928043	186	114	1928157	1928342	186	105	1927112	1927297	ATGTTTACACCTATAGTTATAAATTTATTAAATGATGTAGGTTCGATTTTTTTAGTTAGGGTGGGGAATCAATTGAAAGTTATTGAGAAAGTTCATTATGAAGATATTTTAGAATCAAAAATAGTTCGATTATTTCAGGCATTTATAAAGGACAAAATGGATCAACTTTTTATTACTTCTGAACACTTTGCTATTGACATAGACAAGCTATTATTTCAACTTAATTTAAATGTTAGATATATTAAAATGGAGGGTAATACTTCGGGTTATTTAAGTGGAAGAACAATCTATATTAATAATAATCACTCGATTAATAATACAAGATTTTCAATAGCTCGTGAATTGGGCCGTTATTTATTTAAAAATACAGACTTAATGAGAGATAGTAACGATAATAGT…	ATGAAACAAATTAGCATTGGCTATGAAGAAATCTATGGGGATAGAATTTTTCATAGCCATTTTTTAAAAGAGCATGAAGTAAAAAATTGGAAAACCGTCAATCAAATAATTGAAAAAGAACACTTGGACAAAAATGAATATGAAGCGGAACCGCCGTTATTTTTCTTTTCAGGATCGTTAGATTAG	ATGCGTGGTCTATTTTATAAAATATATTTAATTACAGGTTTAAACATCTATAACAAAATCTCAACAGCAAAAAATAAATCTACATTAATCATTTATCTAGACTCAAGGAAATCTTATATTTCTATTCCTTTTAACATATCGTCAATTTTAATGAGTAATTTCTCTACTAATATTCCAGGCAAATAG	Sixframe
HD	44	CP007690.1	chromosome	-	195	1703375	1703959	1	-	-	-	324	31	1703021	1703344	ATGAACATTGAAAAAGCAAAACGGCTTGCAAAAGAGAAACTGCCAGAGAAACGTTATAATCATTCTTTAAGAGTTGCAGAAACAGCGATTAAATTGGCAGAAATTTATGATGGAGACACTAGTAAAGTAGAATTAGCAGGTGTATTACATGATTTCTGTAAATATGATGATTTAGGTAAAATGTATCAAATTGTTCGACAATACGAATTAGGTAATGATCTACTGAGTTATGGTAGTGAAATATTGCATGGCCCTGTGTGTGCAGCAATCATGGAACATGAATATGGTATCAATGATGAGGAAGTATTAATGGCTATCAAATACCATACTACTGGACGTCAACAAATGACAAAAACTGAAAAACTGATTTTTATTGCAGATTACATCGAACCTGGAAGA…	-	GTGGATGCAATTGACAATAAAAAAGGCGAAGATACGATTTCTTTAGAAATGAAAGGTATCAGCGATATGACAGATTATTTTGTTGTAACGCACGGAAATAATGAACGACAAGTTCAAGCGATTGCTAGAGCGGTGAAAGAAGTAGCCAATGAACAAAATATAGAAGTAAAACGTATGGAAGGATACAATGAAGCGCGTTGGATATTAATTGACTTAGCTGATGTTGTGGTACATGTTTTCCATAAAGACGAAAGAAATTATTATAATATTGAAAAGTTATATCAAGATGCACCATTAGAATCATATAGTCAGGTTGCGTATTAA	Sixframe
DUF955	26.4	CP007690.1	chromosome	-	153	898748	899206	333	12	899218	899550	1	-	-	-	ATGTATTTATACGAAAAGATGGTTATTGAAAACAAAGAGATACCAATTGATGATGGGAAATCTTTAGGTAATTTTGAGGGTCTCTATGACAATGGGGTTATTTTAATTAATAAAAATTTGTCAGAAACACGTAAAGCAGAAGTGTTATATGAGGAACTTGCCCACCACAAGTTGACGTATGGCAACATTTTAGACCAATCAAAATGGATTAATAGAAAATTTGAAAATTATGCACGTAGACACGGCTTTATCTCAGCTGTTCCATTACGTGAAATTGTAGAAGCTTATAATTATGGCGTACGTAACTTGTATGAGTTGTCCGAGTACCTACAACTGAGTGAAAAATACATATTAGAAGCGATAGAACAATATAAAAAGATATACGGTATTGGTACCCAC…	ATGAGAACTAATGATGAAATAATCACAATAATTAAAACATCAATGAAAGAACAAAATATGTCACTAAGTGAATTAGCTCGTCGTGTAGGTGTAGCAAAATCAGCAGTATCAAGATATTTAAATTTAACTAGAGAGTTCCCATTGAATCGTGCTGAAGATTTTGCGAAAGTACTTGGAATAAAAACAGAATATTTATTAGGATTTGCTGAACGCGAAGAATCTACAAAACAAGATACTATCGCCGCGCACTTAGATGGAGATTTTACAGAGGAAGAATTAATTGAAATTAGAAAGTATGCGGAGTTAGTTAGAAAAGCACATCGAAATCAGTAA	-	Sixframe
ANT	114.6	CP007447.1	chromosome	+	251	353339	354091	1	-	-	-	261	13	354104	354364	ATGCAAGCATTACAAACAAAATCGAACATCGGAGAAATGTTCAACATACAAGAAAAAGAAAATGGAGAAATCGCAATCAGTGGTCGAGAACTTCATCAAGCATTAGAAGTTAAGACAAGATATAACGATTGGTTTGAAAGAATGATTAATTATGGCTTTGAAGAAAATATTGATTATACAGCTCTTACTCAAAAAAGAGTAACAGCTCAAGGTAACGCTATTAATTATTTAGACCACGCACTCACACTAGACACTGCAAAAGAAATCGCAATGATTCAACGTAGTGAACCCGGTAAACGTGCAAGACAATATTTCATCCAAGTTGAAAAAGCATGGAACAGCCCAGAAATGATTATGCAACGTGCTTTAAAAATTGCTAACAACACAATCAATCAATTA…	-	ATGGAACAAATCACATTAACCAAAGAAGAGTGTGTCGAACAATGCATCAATAAAGACTTAAAACTTTTAGATTATCGAGTTCAACAAATTTTAGAAGGTGTTCTATCAGAAAGTACCACATACGGTGATGCAAGAAATAAATTAGAAACATTGAAAATTATTGCTGAATCTCATTTTAAAACCGAACATGCTTCAGTTATTTACAAATTAGCATTGAAAAAGTTAGACAAAAAAATCAACGCCACTCCAATTAAAGAGTGA	Sixframe
Peptidase_M78	45.4	CP007447.1	chromosome	-	214	1920088	1920729	1	-	-	-	186	105	1919798	1919983	ATGTTTACACCTATAGTTATAAATTTATTAAATGATGTAGGTTCGATTTTTTTAGTTAGGGTGGGGAATCAATTGAAAGTTATTGAGAAAGTTCATTATGAAGATATTTTAGAATCAAAAATAGTTCGATTATTTCAGGCATTTATAAAGGACAAAATGGATCAACTTTTTATTACTTCTGAACACTTTGCTATTGACATAGACAAGCTATTATTTCAACTTAATTTAAATGTTAGATATATTAAAATGGAGGGTAATACTTCGGGTTATTTAAGTGGAAGAACAATCTATATTAATAATAATCACTCGATTAATAATACAAGATTTTCAATAGCTCGTGAATTGGGCCGTTATTTATTTAAAAATACAGACTTAATGAGAGATAGTAACGATAATAGT…	-	ATGCGTGGTCTATTTTATAAAATATATTTAATTACAGGTTTAAACATCTATAACAAAATCTCAACAGCAAAAAATAAATCTACATTAATCATTTATCTAGACTCAAGGAAATCTTATATTTCTATTCCTTTTAACATATCGTCAATTTTAATGAGTAATTTCTCTACTAATATTCCAGGCAAATAG	Sixframe
Fic	31.6	CP007447.1	chromosome	-	132	2229608	2230003	231	0	2230003	2230233	378	116	2229115	2229492	ATGCAAAACATTAAATATTTAACTGAAAAACAAGTAATTGCCATTAATGTAAAAGCAATTCAAGAACTCTCACCTAAAGAACAAGTTGGTGTTAAAGTTCCAGAGGTTCTTAATGCTACTATTGAAGGAGTTAAACAATCATTTGGTGGAGTTGAACTATATGAAACAATCGAGAGAAAAGCGGCTTTTATATACAGAAATATAGCTCAAAAACATGCATTCTTTAATGCGAATAAGAGAACAGCTTTTACATCTATGGTTATTTTCTTGAAGTTAAATAAGATTAATTTTAATTGTACTCAAGACGAAGCGGTACAATTTACTTTAAAAGTGGTAGAGGATAAAACTCTTACACTTGAAGATATTGCAGATTGGATCAAAAGGCATTGTAAATAA	ATGGTTACTACAAGAAAACTAAGAAGAGCTGGCAATAGTTCAGTTGTTTCTGTACCAACAGAAGTGATCGCAGCACTCGGAGTTACAAATGGTGACAATCTTAAATTTAATATTGAAGATAATAAAGTAACCATTGAAAAGGAGGTAAACGAAGACGAAGAGTTTTTCAAATTGTTGGATGAAACATTCACTGAGTATAACCAAGCTCTGAGAAAGTTGGTTGACATATAA	ATGAGAATTATTGAAAGAATAAAATATAAAGAAGTTAAGTATAGAAAAAGAGATACATATTTAGTTTTAGCTTTATCAGTAATAACTGCGTCAATTATATTTATAGTTAATTTTTGGTTATATGATTTAGACACTTATTTAAAAATTGTTTTTGCAGTAACAGTAATTTATTTATTTATAACTTATGTGTCTTCTTTTATTATTCAAACATTAGACCAAGCAACAGAAAGTTTAAAAGATAAGAGAATGAAGCTTCAAGAGGAATATATCAAGGCTTTAGAAAATAAATATGACAATTTGCAAACACGTTATAAAGCACTAGAAAACGTATTTAATAGATTAGGAGAGGTAGTGGCAGAAGATGAAAAAGGTAATTAA	Sixframe
ANT	114.3	CP007447.1	chromosome	-	250	2158839	2159588	1	-	-	-	198	16	2158626	2158823	ATGCAAGCATTACAAACGCAATCGAACATCGGCGAAATGTTCAACATACAAGAAAAAGAAAACGGAGAAATCGCAATAAGTGCAAGAGAGTTATATAAAGCTTTGGAAGTTAAAAAGCGTTTTAGCGCTTGGGCAGAAATTAACTTGAAGCATTTCAAAGAAAATAGGGATTTTACAAGTGTACTTACAAGTACGGTTGTTAATAACGGAGCTGTAAGACAACTAGAAGATTATGCTTTAACACTTGATGTAGCTAAACATGTTGCGATGATGTCAGGTACAGAAAAAGGTTTTGATTTTAGAGAGTATTTCATCCAAGTTGAAAAAGCATGGAATAGCCCAGAAATGATTATGCAACGTGCTTTAAAAATTGCTAACAACACAATCAATCAATTAGAA…	-	ATGCAAGCTCAAAACAAAAAAGTCATCTATTACTACTATGACGAAGAAGGTAATAGACGACCCGTTAATATTCAATACAACGATGGCTACGACTTAATGATAGACCCGCGTTTTATTGAAATGACGCTTGAAAGACATCCGCATTTAAAAAATAACTTTTATGGATTAATAGATGGAAAAGAATTTAAGTTAGATTAA	Sixframe
AHSA1	79.8	CP007447.1	chromosome	-	156	2689970	2690437	1	-	-	-	198	69	2689704	2689901	ATGACGATTAAAGTTGAAGATAATAAAATTATTTTTTCAAGAACGATAGAAGCACCGATTGAAAAGGTGTTTGATGCCTATACGACAAAAGCATTATTTGAAAAATGGTTTCATCCAAAAGACGCTAGTACCAAAGTGTTTCGCTTTAATGCTGTTTCAGGCGGTGATGCATTTTATGCGATTAAAACACCTACAATGACCAGCTATACATTAGCAGAATATAAAACGGTTAAGCGTCCATATTTAATTGAATATATTGACTCATTTGCGACACCTCAAGGTGCAAAAGATACAAAAATGCCAAGCATGAAAATTACTTTGTCATTTTCCAAGAGCAATACAACGAAAACGACAGTGACATCAACATCGGTATTTCCAACAAAAGAAGCCGCTCAACAA…	-	ATGAGGGATGATTCGATGGTAGAACGTTATATCAAAGTTTTAATATTATATATTTTCACAACACTACTATCTTCTATTTCAGTAACGTCAAAATGTGTACCTAATAAAGTTATAAGGTTTATTTTACGTACTGCAATTGGTTACAGTGTATTTGCATATGGTTTACATTACTTTTCAAATTTAAAAAAGAATAAGTAA	Sixframe
YoeB_toxin	38.1	CP007447.1	chromosome	-	89	2749314	2749580	258	0	2749580	2749837	1	-	-	-	ATGAGCAATTACACGGTTAAGATTAAAAATTCAGCGAAATCAGATTTAAAGAAAATAAAACATTCTTATTTAAAGAAGTCATTTTTAGAAATTGTTGAGACTTTAAAAAATGATCCGTATAAAATAACACAATCTTTTGAAAAATTAGAGCCTAAATATTTAGAGCGATATTCAAGAAGAATTAACCATCAGCACAGGGTCGTCTATACCGTAGATGATCGAAATAAAGAAGTATTAATACTATCGGCATGGTCACATTATGATTAA	ATGATTATCACTAGCCCTACAGAAGCGAGAAAAGATTTTTATCAATTACTAAAAAATGTTAATAATAATCACGAACCAATTTATATTAGTGGCAATAATGCCGAAAATAATGCTGTGATTATAGGTTTAGAAGATTGGAAAAGTATACAAGAGACAATATATCTTGAATCTACTGGTACAATGGACAAAGTAAGAGAAAGAGAAAAAGATAATAGTGGTACAACAAATATAGATGATATTGATTGGGATAATCTTTAA	-	Sixframe
HD_3	34.4	CP007447.1	chromosome	+	223	861660	862328	1	-	-	-	198	36	862364	862561	ATGGAGGAGGTAATTGAAATGGGTGTACATCAATATTTTAAAAGATTATCAGATATGGAAAGACTTATAAGATTACCTGGAAAATTTAAATATTTTGAACACAATGTTGCAGCACACTCCTTTAAAGTAACTAAAATTGCACAATATCTAGCAACAGTTGAAGAATATCATGGACGAAAGATTAATTGGAAAAGCTTATATGAAAAAGCATTAAATCATGATTTCGCCGAAGTGTTTACTGGTGATATAAAAACACCTGTTAAATATGCGAGTAGTGAATTAAAAAAATTATTTTCGCAAGTTGAAGAAGAAATGGTAGAGACCTTTATTGAAGAAGAAATTCCATTACAATATAGAGATGTTTATAAGCAACGACTGCAAGAAGGTAAAGATGATTCA…	-	TTGGTAGTATTATTTAGTGTAATAACAAGAAGTAAATGGGTCGGTACTATTCTGACATTAATTTTAATTGGTGCCTCAATCTATAAAGAGTATTTCCATAACGAGTGGATTATTTTTATTGATGTAGTGTCATTATTAGCTGGTTATTTAATTATAGATCAACTCGAATTTCATAAACATCAAGATGAAGATCGCTAA	Sixframe
HD	44	CP007447.1	chromosome	-	195	1688008	1688592	1	-	-	-	324	31	1687654	1687977	ATGAACATTGAAAAAGCAAAACGGCTTGCAAAAGAGAAACTGCCAGAGAAACGTTATAATCATTCTTTAAGAGTTGCAGAAACAGCGATTAAATTGGCAGAAATTTATGATGGAGACACTAGTAAAGTAGAATTAGCAGGTGTATTACATGATTTCTGTAAATATGATGATTTAGGTAAAATGTATCAAATTGTTCGACAATACGAATTAGGTAATGATCTACTGAGTTATGGTAGTGAAATATTGCATGGCCCTGTGTGTGCAGCAATCATGGAACATGAATATGGTATCAATGATGAGGAAGTATTAATGGCTATCAAATACCATACTACTGGACGTCAACAAATGACAAAAACTGAAAAACTGATTTTTATTGCAGATTACATCGAACCTGGAAGA…	-	GTGGATGCAATTGACAATAAAAAAGGCGAAGATACGATTTCTTTAGAAATGAAAGGTATCAGCGATATGACAGATTATTTTGTTGTAACGCACGGAAATAATGAACGACAAGTTCAAGCGATTGCTAGAGCGGTGAAAGAAGTAGCCAATGAACAAAATATAGAAGTAAAACGTATGGAAGGATACAATGAAGCGCGTTGGATATTAATTGACTTAGCTGATGTTGTGGTACATGTTTTCCATAAAGACGAAAGAAATTATTATAATATTGAAAAGTTATATCAAGATGCACCATTAGAATCATATAGTCAGGTTGCGTATTAA	Sixframe
YoeB_toxin	131.1	CP007447.1	chromosome	-	89	2692467	2692733	252	0	2692733	2692984	1	-	-	-	ATGGCTAGGTTAAATATTACGTTTTCGCCTCAAGCCTTTGAAGATTATAAGTATTTTCAGCAGAACGATAAAAAAATGGTGAAGAAGATTAATGAGTTACTTAAAAGTATTGACAGAAATGGTGCATTGGAAGGTATAGGTAAGCCTGAAAAGTTAAAATCGAATCTGACTGGGTATTATAGTAGACGTATCAATCACGAACATAGATTGGTTTATACAGTAGATGACAATCATATAAAAATAGCATCATGTAAATACCATTATTAA	ATGATTATTAAAAATTATTCATACGCTCGACAGAATTTAAAGGCACTTATGACAAAAGTAAATGATGATAGTGATATGGTAACTGTAACATCTACTGATGATAAAAACGTAGTAATCATGTCAGAATCAGATTATAACTCCATGATGGAAACACTTTACCTCCAACAGAACCCAAATAATGCTGAACACTTAGCTCAATCAATTGCAGATCTAGAACGTGGGAAAACTATAACGAAAGATATAGATGTATAA	-	Sixframe
HD	44	CP006630.1	chromosome	-	195	1660756	1661340	1	-	-	-	324	31	1660402	1660725	ATGAACATTGATAAAGCAAAACGGCTTGCAAAAGAGAAACTGCCAGAGAAACGTTATAATCATTCTTTAAGAGTTGCAGAAACAGCGATTAAATTAGCAGAAATTTATGATGGAGACACTAGTAAAGTAGAATTAGCAGGTGTATTACATGATTTCTGTAAATATGATGATTTAGGTAAAATGTATCAAATTGTTCGACAATACGAATTAGGTAATGATCTACTGAGTTATGGTAGTGAAATATTGCATGGTCCTGTGTGTGCAGCAATCATGGAACATGAATATGGTATCAATGATGAGGAAGTATTAATGGCTATCAAATACCATACTACTGGACGTCAACAAATGACAAAAACTGAAAAACTGATTTTTATTGCAGATTACATCGAACCTGGAAGA…	-	GTGGATGCAATTGACAATAAAAAAGGCGAAGATACAATTTCTTTAGAAATGAAAGGTATCAGCGATATGACAGATTATTTTGTTGTAACGCACGGAAATAATGAACGACAAGTTCAAGCGATTGCTAGAGCGGTGAAAGAAGTAGCCAATGAACAAAATATAGAAGTAAAACGTATGGAAGGTTACAATGAAGCGCGTTGGATATTAATTGACTTAGCTGATGTTGTGGTACATGTTTTCCATAAAGACGAAAGAAATTATTATAATATTGAAAAGTTATATCAAGATGCACCATTAGAATCATATGGTCAGGTTGCGTATTAA	Sixframe
ANT	113.8	CP006630.1	chromosome	-	251	1557012	1557764	1	-	-	-	261	13	1556739	1556999	ATGCAAGCATTACAAACAAAATCGAACATCGGCGAAATGTTCAACATACAAGAAAAAGAAAACGGAGAAATCGCAATCAGCGGTCGAGAACTTCATCAAGCATTAGAGGTTAAGACTCCATACAAAAAATGGTTTGAAAGAATGAGTGATTACGGATTTGAAGAAAATATCGATTATGTAGTCACGGACATTTTTGTCCATAACCCACTAGGAGGTCGTCAGAATCAAACTGACCACGCACTCACACTAGACACTGCAAAAGAAATCGCAATGATTCAACGCAGTGAACCTGGTAAACGTGCAAGACAATACTTCATCCAAGTTGAAAAAGCATGGAACAGCCCAGAAATGATTATGCAACGTGCTTTAAAAATTGCTAACAACACAATCAATCAATTA…	-	ATGGAACAAATCACATTAACCAAAGAAGAGTGTGTCGAACAATGCATCAATAAAGACTTAAAACTTTTAGATTATCGAGTTCAACAAATTTTAGAAGGTGTTCTATCAGAAAGTACCACATACGGTGATGCAAGAAATAAATTAGAAACATTGAAAATTATTGCTGAATCTCATTTTAAAACCGAACATGCTTCAGTTATTTACAAATTAGCATTGAAAAAGTTAGACAAAAAAATCAACGCCACTCCAATTAAAGAGTGA	Sixframe
YoeB_toxin	131	CP006630.1	chromosome	-	89	2459514	2459780	252	0	2459780	2460031	1	-	-	-	ATGGCTAGGTTAAATATTACGTTTTCGCCTCAAGCCTTTGAAGATTATAAGTATTTTCAGCAGAACGATAAAAAAATGGTGAAGAAGATTAATGAGTTACTTAAAAGTATTGACAGAAATGGTGCATTGAAAGGTATAGGTAAGCCTGAAAAGTTAAAATCGAATCTGACTGGTTATTATAGTAGACGTATCAATCACGAACATAGATTGGTCTATACAGTAGATGACAATCATATAAAAATAGCATCATGTAAATACCATTATTAA	ATGATTATTAAAAATTATTCATACGCTCGACAGAATTTAAAGGCACTTATGACAAAAGTAAATGATGATAGTGATATGGTAACTGTAACCTCTACTGATGATAAAAACGTAGTAATCATGTCAGAATCAGATTATAACTCCATGATGGAAACACTTTACCTCCAACAGAATCCAAATAATGCTGAACACTTAGCTCAATCAATTGCAGATCTAGAACGTGGAAAAACTATAACGAAAGATATAGATGTATAA	-	Sixframe
DUF955	30.3	CP006630.1	chromosome	-	153	858604	859062	333	12	859074	859406	432	17	858156	858587	ATGTATTTATACGAAAAGATGGTTATTGAAAACAAAGAGATACCAATTGATGATGGGAAGTCTTTAGGTAATTTTGAGGGTCTCTATGACAATGGAGTTATTTTAATTAATAAAAATTTATCCGAAAGGCGTAAAGCCGAAGTGTTATACGAAGAACTTGCCCACCACAAGTTGACGTATGGCAATATTTTAGACCAATCGAAGTTCAACAATCGCAAGTTCGAAAATTACGCACGTAGACACGGCTTTATCTCAGCAGTCCCGTTACGTGAAATTGTAGAAGCTTACAATTATGGCGTACGTAACTTGTATGAATTGTCTGAGTATCTACAATTAAGCGAAGAATACATATTAGAAGCAATAGAACAATATAAAAAGATATATGGTATTGGAACTCAC…	ATGAGAACTAATGATGAAATAATTACAATAATTAAAACATCAATGAAAGAACAAAATATGTCACTAAGTGAATTAGCTCGTCGTGTAGGTGTAGCAAAATCAGCAGTATCAAGATATTTAAATTTAACTAGAGAGTTCCCATTGAATCGCGCTGAAGATTTTGCGAAAGTACTTGGAATAAAAACAGAATATTTATTAGGATTTGCTGAACGCGAAGAATCTACAAAACAAGATACTATCGCCGCGCACTTAGATGGAGATTTTACAGAGGAAGAATTAATTGAAATTAGAAAGTATGCGGAGTTAGTTAGAAAAGCACATCGAAATCAGTAA	ATGAGAAAATTATTAGGTTTAGCATTAGCAAGTACGTTAATTTTAGGCGCTTGTGGTAGCAACGACGGAGATAAGAAAGAAGAAAGCAAGAGCTATACTACAAATGATATCGTTAAAGGTTTTAAAGATAATAAATTAAATGTTATCAATGAAAAAGAAATGACACGTGAAGACTTTGGGCTTGCTCCAATGAAGACGGACGAAGCTAAAATGTTTGTTGTTCAAGATGATAAAAATGCTAGAGTAATGAAATTTAAAAATAGTGATGATCTAAAACAAACTAAAAAATATTACGATGAATTAGGTAAAGAAAGTGCAGCTTTCTATTCACATACCCATTCTAAAGGTAAGTTTTTAATACAAATGAACGGTGATATCGATGATGCTACTTTCAATAAA…	Sixframe
Bro-N	102	CP006630.1	chromosome	-	238	1936002	1936715	1	-	-	-	210	13	1935780	1935989	ATGCAAGAATTACAAACATTTAATTTTGAAGAATTACCAGTAAGGACATTAGAAGTTGATGGAGAACCATATTTTATAGGGAAAGATGTTGCTGACATTTTAGGATATGCAAACGGACGAGATGCTTTGTCAAAACATGTTGATGCAGAAGATAAGCTGACGTCGCAAATCGCGACGGCAGGTCAAAACAGAAATGTAACGATCATCAACGAATCAGGACTATACAGTTTAATCTTTTCTAGCAAATTAGAAAATGCAAAACGATTCAAACGCTGGGTAACTTCGGAAGTTTTACCAACTTTAAGAAAAACCGGAGCGTACCAAGTGCCTAGCGACCCAATGCAAGCATTGAGATTAATGTTTGAAGCTACAGAAGAAACTAAACAAGAAATTAAAAAC…	-	ATGGAATACATCGGATATGCAGACGCAAATGCGTTTGTAAAAATAAGTGGCATTTCAAAAGATGATCTAGAGAAAAAAGTCTACTCGAATAAAGACTTTCAAAAAGAATGCATGTACAGATTTGGTCGAGGACAAAAGCGTTATATAAAAATTGACAAAGCTATTCAATTTATCGGTACCAATTTAATGATTAATGAATACGAATTATAG	Sixframe
YoeB_toxin	38.1	CP007499.1	chromosome	-	89	2671360	2671626	258	0	2671626	2671883	1	-	-	-	ATGAGCAATTACACGGTTAAGATTAAAAATTCAGCGAAATCAGATTTAAAGAAAATAAAACATTCTTATTTAAAGAAGTCATTTTTAGAAATTGTTGAGACTTTAAAAAATGATCCGTATAAAATAACACAATCTTTTGAAAAATTAGAGCCTAAATATTTAGAGCGATATTCAAGAAGAATTAACCATCAGCACAGGGTCGTCTATACCGTAGATGATCGAAATAAAGAAGTATTAATACTATCGGCATGGTCACATTATGATTAA	ATGATTATCACTAGCCCTACAGAAGCGAGAAAAGATTTTTATCAATTACTAAAAAATGTTAATAATAATCACGAACCAATTTATATTAGTGGCAATAATGCCGAAAATAATGCTGTGATTATAGGTTTAGAAGATTGGAAAAGTATACAAGAGACAATATATCTTGAATCTACTGGTACAATGGACAAAGTAAGAGAAAGAGAAAAAGATAATAGTGGTACAACAAATATAGATGATATTGATTGGGATAATCTTTAA	-	Sixframe
YoeB_toxin	131.1	CP007499.1	chromosome	-	89	2614489	2614755	252	0	2614755	2615006	1	-	-	-	ATGGCTAGGTTAAATATTACGTTTTCGCCTCAAGCCTTTGAAGATTATAAGTATTTTCAGCAGAACGATAAAAAAATGGTGAAGAAGATTAATGAGTTACTTAAAAGTATTGACAGAAATGGTGCATTGGAAGGTATAGGTAAGCCTGAAAAGTTAAAATCGAATCTGACTGGGTATTATAGTAGACGTATCAATCACGAACATAGATTGGTTTATACAGTAGATGACAATCATATAAAAATAGCATCATGTAAATACCATTATTAA	ATGATTATTAAAAATTATTCATACGCTCGACAGAATTTAAAGGCACTTATGACAAAAGTAAATGATGATAGTGATATGGTAACTGTAACATCTACTGATGATAAAAACGTAGTAATCATGTCAGAATCAGATTATAACTCCATGATGGAAACACTTTACCTCCAACAGAACCCAAATAATGCTGAACACTTAGCTCAATCAATTGCAGATCTAGAACGTGGGAAAACTATAACGAAAGATATAGATGTATAA	-	Sixframe
HD_3	34.4	CP007499.1	chromosome	+	223	848389	849057	1	-	-	-	198	36	849093	849290	ATGGAGGAGGTAATTGAAATGGGTGTACATCAATATTTTAAAAGATTATCAGATATGGAAAGACTTATAAGATTACCTGGAAAATTTAAATATTTTGAACACAATGTTGCAGCACACTCCTTTAAAGTAACTAAAATTGCACAATATCTAGCAACAGTTGAAGAATATCATGGACGAAAGATTAATTGGAAAAGCTTATATGAAAAAGCATTAAATCATGATTTCGCCGAAGTGTTTACTGGTGATATAAAAACACCTGTTAAATATGCGAGTAGTGAATTAAAAAAATTATTTTCGCAAGTTGAAGAAGAAATGGTAGAGACCTTTATTGAAGAAGAAATTCCATTACAATATAGAGATGTTTATAAGCAACGACTGCAAGAAGGTAAAGATGATTCA…	-	TTGGTAGTATTATTTAGTGTAATAACAAGAAGTAAATGGGTCGGTACTATTCTGACATTAATTTTAATTGGTGCCTCAATCTATAAAGAGTATTTCCATAACGAGTGGATTATTTTTATTGATGTAGTGTCATTATTAGCTGGTTATTTAATTATAGATCAACTCGAATTTCATAAACATCAAGATGAAGATCGCTAA	Sixframe
Peptidase_M78	45.4	CP007499.1	chromosome	-	214	2008090	2008731	186	114	2008845	2009030	186	105	2007800	2007985	ATGTTTACACCTATAGTTATAAATTTATTAAATGATGTAGGTTCGATTTTTTTAGTTAGGGTGGGGAATCAATTGAAAGTTATTGAGAAAGTTCATTATGAAGATATTTTAGAATCAAAAATAGTTCGATTATTTCAGGCATTTATAAAGGACAAAATGGATCAACTTTTTATTACTTCTGAACACTTTGCTATTGACATAGACAAGCTATTATTTCAACTTAATTTAAATGTTAGATATATTAAAATGGAGGGTAATACTTCGGGTTATTTAAGTGGAAGAACAATCTATATTAATAATAATCACTCGATTAATAATACAAGATTTTCAATAGCTCGTGAATTGGGCCGTTATTTATTTAAAAATACAGACTTAATGAGAGATAGTAACGATAATAGT…	ATGAAACAAATTAGCATTGGCTATGAAGAAATCTATGGGGATAGAATTTTTCATAGCCATTTTTTAAAAGAGCATGAAGTAAAAAATTGGAAAACCGTCAATCAAATAATTGAAAAAGAACACTTGGACAAAAATGAATATGAAGCGGAACCGCCGTTATTTTTCTTTTCAGGATCGTTAGATTAG	ATGCGTGGTCTATTTTATAAAATATATTTAATTACAGGTTTAAACATCTATAACAAAATCTCAACAGCAAAAAATAAATCTACATTAATCATTTATCTAGACTCAAGGAAATCTTATATTTCTATTCCTTTTAACATATCGTCAATTTTAATGAGTAATTTCTCTACTAATATTCCAGGCAAATAG	Sixframe
AHSA1	79.8	CP007499.1	chromosome	-	156	2611991	2612458	1	-	-	-	198	69	2611725	2611922	ATGACGATTAAAGTTGAAGATAATAAAATTATTTTTTCAAGAACGATAGAAGCACCGATTGAAAAGGTGTTTGATGCCTATACGACAAAAGCATTATTTGAAAAATGGTTTCATCCAAAAGACGCTAGTACCAAAGTGTTTCGCTTTAATGCTGTTTCAGGCGGTGATGCATTTTATGCGATTAAAACACCTACAATGACCAGCTATACATTAGCAGAATATAAAACGGTTAAGCGTCCATATTTAATTGAATATATTGACTCATTTGCGACACCTCAAGGTGCAAAAGATACAAAAATGCCAAGCATGAAAATTACTTTGTCATTTTCCAAGAGCAATACAACGAAAACGACAGTGACATCAACATCGGTATTTCCAACAAAAGAAGCCGCTCAACAA…	-	ATGAGGGATGATTCGATGGTAGAACGTTATATCAAAGTTTTAATATTATATATTTTCACAACACTACTATCTTCTATTTCAGTAACGTCAAAATGTGTACCTAATAAAGTTATAAGGTTTATTTTACGTACTGCAATTGGTTACAGTGTATTTGCATATGGTTTACATTACTTTTCAAATTTAAAAAAGAATAAGTAA	Sixframe
DUF955	30.3	CP007499.1	chromosome	-	153	911778	912236	333	12	912248	912580	432	17	911330	911761	ATGTATTTATACGAAAAGATGGTTATTGAAAACAAAGAGATACCAATTGATGATGGGAAGTCTTTAGGTAATTTTGAGGGTCTCTATGACAATGGAGTTATTTTAATTAATAAAAATTTATCCGAAAGGCGTAAAGCCGAAGTGTTATACGAAGAACTTGCCCACCACAAGTTGACGTATGGCAACATTTTAGACCAATCGAAGTTCAACAATCGCAAGTTCGAAAATTACGCACGTAGACACGGCTTTATCTCAGCAGTCCCGTTACGTGAAATTGTAGAAGCTTACAATTATGGCGTACGTAACTTGTATGAATTGTCTGAGTATCTACAATTAAGCGAAGAATACATATTAGAAGCAATAGAACAATATAAAAAGATATATGGTATTGGAACTCAC…	ATGAGAACTAATGATGAAATAATTACAATAATTAAAACATCAATGAAAGAACAAAATATGTCACTAAGTGAATTAGCTCGTCGTGTAGGTGTAGCAAAATCAGCAGTATCAAGATATTTAAATTTAACTAGAGAGTTCCCATTGAATCGCGCTGAAGATTTTGCGAAAGTACTTGGAATAAAAACAGAATATTTATTAGGATTTGCTGAACGCGAAGAATCTACAAAACAAGATACTATCGCCGCGCACTTAGATGGAGATTTTACAGAGGAAGAATTAATTGAAATTAGAAAGTATGCGGAGTTAGTTAGAAAAGCACATCGAAATCAGTAA	ATGAGAAAATTATTAGGTTTAGCATTAGCAAGTACGTTAATTTTAGGCGCTTGTGGTAGCAACGACGGAGATAAGAAAGAAGAAAGCAAGAGCTATACTACAAATGATATCGTTAAAGGTTTTAAAGATAATAAATTAAATGTTATCAATGAAAAAGAAATGACACGTGAAGACTTTGGGCTTGCTCCAATGAAGACGGACGAAGCTAAAATGTTTGTTGTTCAAGATGATAAAAATGCTAGAGTAATGAAATTTAAAAATAGTGATGATCTAAAACAAACTAAAAAATATTACGATGAATTAGGTAAAGAAAGTGCAGCTTTCTATTCACATACCCATTCTAAAGGTAAGTTTTTAATACAAATGAACGGTGATATCGATGATGCTACTTTCAATAAA…	Sixframe
ANT	114.6	CP007499.1	chromosome	+	248	1155633	1156376	1	-	-	-	177	25	1156401	1156577	ATGCAAGCATTACAAACAAAATCGAACATCGGCGAAATGTTCAACATACAAGAAAAAGAAAATGGAGAAATCGCAATCAGCGGTCGAGAACTTCATCAAGCATTAGAAGTTAAGACAAGATATAACGATTGGTTTGAAAGAATGATTAATTATGGCTTTGAAGAAAAAATTGATTATACAGCTCTTACTCAAAAAAGAGTAACAGCTCAAGGTAACGCTATTAATTATTTAGACCACGCACTAACACTAGACACTGCAAAAGAAATCGCAATGATTCAACGTAGTGAACCCGGTAAACGTGCAAGACAATATTTCATCCAAGTTGAAAAAGCATGGAACAGTCCAGAAATGATTATGCAACGTGCTTTAAAAATTGCTAACAACACAATCAATCAATTA…	-	ATGAACACACTATACAAAACAACCCTCCTCATCACAATGGCAGTTGTGACGTGGAAGGTTGTAAAGATTGAGAAAAACACAAGATTTAAACTTAGAAATTTTGATTATCCAAAAATTAATAATGCTCAGAGCAAATCATTGTTGGATATTGCTAGTCACGATCTAAAAGATATTTAA	Sixframe
ANT	114.3	CP007499.1	chromosome	-	250	2205728	2206477	1	-	-	-	198	16	2205515	2205712	ATGCAAGCATTAAAAACAAAATCGAACATCGGCGAAATGTTCAACATACAAGAAAAAGAAAATGGAGAAATCGCAATAAGTGCAAGAGAGTTATATAAAGCTTTGGAAGTTAAAAAGCGTTTTAGCGCTTGGGCAGAAATTAACTTGAAGCATTTCAAAGAAAATAGGGATTTTACAAGTGTACTTACAAGTACGGTTGTTAATAACGGAGCTGTAAGACAACTAGAAGATTATGCTTTAACACTTGATGTAGCTAAACATGTTGCGATGATGTCAGGTACAGAAAAAGGTTTTGATTTTAGAGAGTATTTCATCCAAGTAGAGAAAGCATGGAACAGTCCAGAAATGATTATGCAACGTGCTTTAAAAATTGCTAACAACACAATCAATCAATTAGAA…	-	ATGCAAGCTCAAAACAAAAAAGTCATCTATTACTACTATGACGAAGAAGGTAATAGACGACCCGTTAATATTCAATACAACGATGGCTACGACTTAATGATAGACCCGCGTTTTATTGAAATGACGCTTGAAAGACATCCGCATTTAAAAAATAACTTTTATGGATTAATAGATGGAAAAGAATTTAAGTTAGATTAA	Sixframe
HD	44	CP007499.1	chromosome	-	195	1779690	1780274	1	-	-	-	324	31	1779336	1779659	ATGAACATTGAAAAAGCAAAACGGCTTGCAAAAGAGAAACTGCCAGAGAAACGTTATAATCATTCTTTAAGAGTTGCAGAAACAGCGATTAAATTGGCAGAAATTTATGATGGAGACACTAGTAAAGTAGAATTAGCAGGTGTATTACATGATTTCTGTAAATATGATGATTTAGGTAAAATGTATCAAATTGTTCGACAATACGAATTAGGTAATGATCTACTGAGTTATGGTAGTGAAATATTGCATGGCCCTGTGTGTGCAGCAATCATGGAACATGAATATGGTATCAATGATGAGGAAGTATTAATGGCTATCAAATACCATACTACTGGACGTCAACAAATGACAAAAACTGAAAAACTGATTTTTATTGCAGATTACATCGAACCTGGAAGA…	-	GTGGATGCAATTGACAATAAAAAAGGCGAAGATACGATTTCTTTAGAAATGAAAGGTATCAGCGATATGACAGATTATTTTGTTGTAACGCACGGAAATAATGAACGACAAGTTCAAGCGATTGCTAGAGCGGTGAAAGAAGTAGCCAATGAACAAAATATAGAAGTAAAACGTATGGAAGGATACAATGAAGCGCGTTGGATATTAATTGACTTAGCTGATGTTGTGGTACATGTTTTCCATAAAGACGAAAGAAATTATTATAATATTGAAAAGTTATATCAAGATGCACCATTAGAATCATATAGTCAGGTTGCGTATTAA	Sixframe
YoeB_toxin	38.8	CP009361.1	chromosome	-	89	2497901	2498167	258	0	2498167	2498424	1	-	-	-	ATGAGCAATTACACGGTTAAGATTAAAAATTCAGCGAAATCAGATTTAAAGAAAATAAAACATTCTTATTTAAAGAAGTCATTTTTAGAAATTGTTGAGACTTTAAAAAATGATCCGTATAAAATAACACAATCCTTTGAAAAATTAGAACCTAAATATTTAGAGCGATATTCAAGAAGAATTAACCATCAGCACAGGATCGTCTATACCGTAGATGATCGAAATAAAGAAGTATTAATACTATCGGCATGGTCACATTATGATTAA	ATGATTATCACTAGCCCTACAGAAGCGAGAAAAGATTTTTATCAATTACTAAAAAATGTTAATAATAATCACGAACCAATTTATATTAGTGGCAATAATGCCGAAAATAATGCTGTGATTATAGGTTTAGAAGATTGGAAAAGTATACAAGAGACAATATATCTTGAATCTACTGGTACAATGGACAAAGTAAGAGAAAGAGAAAAAGATAGTAGTGGTACAACAAATATAGATGATATTGATTGGGATAATCTGTAA	-	Sixframe
Bro-N	68.6	CP009361.1	chromosome	-	214	2051482	2052123	213	4	2052127	2052339	318	14	2051151	2051468	ATGATCAAACAACTGTTTAATAACAAAGAAATACGTTTCATTGAGAAAAATGGTGAATATTGGGCAATTGCTACCGACGTTGCAAAAGTATTAGGTTTTAGAGATGCCCATACTGCTGTTAGAGTTCTACCCGAACATGTAAGAGATACTCTTAAAGTGCGTACCACATCTGATAAAAAGAAATCTAGAAAATTTCAAGATTACACTGTAATCAATGAAAAAGGTATCTATCGACTTATAATGAGATCTAACAAAACAGAGGCTCTAGACTTCCAAGATTGGATTTGTGATGTGTTAGTAGAATTACGTACATCTACAAAACTAAAAGAATATGAAGTATTCCACATGCTGGATAAAGAAAAACAAAATGAAGCTATGAATAATTTAAAAAATGGTATT…	ATGGAAACAAAAGTTCTTGAATTACGTGCTTTAATAGCGAAAAATGGGCATACTTTGCGTAGTTTTGCCAAAGATAGCAATATTTCACTTTCTTATTTAAGTTTGATAGTGAATAAAAAGGCTAAACCCAGTCCGAAAATGGCAAAGAAAATAGCAGATAATTTAAATGTTGATATGGAAGAACTTTTCATATACAGAACAAAGGAGACTTAA	ATGTTCAACATTAATATAGATGAGCAAGAAGCACGCGAGTTATTAGAACAAGCTATTAATGCACGTGTGGAAGAATTAGCGAAAGAGAAATATTTTATGACTTATAAAGAGTTGGCTAACTATCTGAATTTAAGTAAGCCTACTATTGAAGAATTACTTATTAATAATGGTATGAAATATTATATGGTCGGATCTACATACAGGTTCAAAAAATCTGATGTAGACGAATTCATGGAACAGCTTACGGCGCACATGAATATTCAGAATAACGACTTTAAACAAGTCAATATCAAAAAGTTACTGGAGGTAAAACAATGA	Sixframe
HD_3	34.4	CP009361.1	chromosome	+	223	778085	778753	1	-	-	-	198	36	778789	778986	ATGGAGGAGGTAATTGAAATGGGTGTACATCAATATTTTAAAAGATTATCAGATATGGAAAGACTTATAAGATTACCTGGAAAATTTAAATATTTTGAACACAATGTTGCAGCGCACTCCTTTAAAGTAACTAAAATTGCTCAATATCTAGCAACAGTTGAAGAATATCATGGACGAAAGATTAATTGGAAAAGCTTATATGAAAAAGCATTAAATCATGATTTCGCTGAAGTGTTTACTGGTGATATAAAAACACCTGTTAAATATGCGAGTAGTGAATTAAAAAAATTATTTTCGCAAGTTGAAGAAGAAATGGTAGAGACCTTTATTGAAGAAGAAATTCCATTACAATATAGAGATGTTTATAAGCAACGACTGCAAGAAGGTAAAGATGATTCA…	-	TTGGTAGTATTGTTTAGTGTAATAACAAGAAGTAAATGGGTCGGTACTATTCTGACATTAATTTTAATTGGTGCCTCAATCTATAAAGAGTATTTCCATAACGAGTGGATTATTTTTATTGATGTGGTGTCATTATTAGCTGGTTATTTAATTATAGATCAACTCGAATTTCATAAACATCAAGATGAAGATCGCTAA	Sixframe
YoeB_toxin	132.7	CP009361.1	chromosome	-	89	2441285	2441551	252	0	2441551	2441802	1	-	-	-	ATGGTTAGGTTAAATATTACGTTTTCGCCTCAAGCCTTTGAAGATTATAAGTATTTTCAGCAGAACGATAAAAAAATGGTGAAGAAGATTAATGAGTTAATTAAAAGTATTGACAGAAATGGTGCGTTGAAAGGTATAGGTAAGCCTGAAAAGTTAAAATCGAATCTGACTGGGTATTATAGTAGACGTATCAATCACGAACATAGATTGGTTTATACAGTAGATGACAATCATATAAAAATAGCATCATGTAAATACCATTATTAA	ATGATTATTAAAAATTATTCATACGCTCGACAGAATTTAAAGGCACTTATGACAAAAGTAAATGATGATAGTGATATAGTAACTGTAACATCTACTGATGATAAAAACGTAGTAATCATGTCAGAATCAGATTATAACTCCATGATGGAAACACTTTACCTCCAACAGAATCCAAATAATGCTGAACACTTAGCTCAATCAATTGCAGATCTAGAACGTGGGAAAACTGTAACGAAAGATATAGATGTATAA	-	Sixframe
HD	44	CP009361.1	chromosome	-	195	1659004	1659588	1	-	-	-	324	31	1658650	1658973	ATGAACATTGAAAAAGCAAAACGGCTTGCAAAAGAGAAACTGCCAGAGAAACGTTATAATCATTCTTTAAGAGTTGCAGAAACAGCGATTAAATTAGCAGAAATTTATGATGGAGACACTAGTAAAGTAGAATTAGCAGGTGTATTACATGATTTCTGTAAATATGATGATTTAGGTAAAATGTATCAAATTGTTCGACAATACGAATTAGGTAATGATCTACTGAGTTATGGTAGTGAAATATTGCATGGCCCAGTGTGTGCAGCAATCATGGAACATGAATATGGTATCAATGATGAGGAAGTATTAATGGCTATCAAATACCATACTACGGGACGTCAACAAATGACAAAAACTGAAAAACTGATTTTTATTGCAGATTACATCGAACCTGGTAGA…	-	GTGGATGCAATTGACAATAAAAAAGGCGAAGATACGATTTCTTTAGAAATGAAAGGTATCAGCGATATGACAGATTATTTTGTTGTAACGCACGGAAATAATGAACGACAAGTTCAAGCGATTGCTAGAGCGGTGAAAGAAGTAGCCAATGAACAAAATATAGAAGTAAAACGTATGGAAGGTTACAATGAAGCGCGTTGGATATTAATTGACTTAGCTGATGTTGTGGTACATGTTTTCCATAAAGACGAACGAAATTATTATAATATTGAAAAGTTATATCAAGATGCACCATTAGAATCATATGGTCAGGTTGCGTATTAA	Sixframe
HD_3	34.4	CP009681.1	chromosome	-	223	1737665	1738333	1	-	-	-	198	36	1737432	1737629	ATGGAGGAGGTAATTGAAATGGGTGTACATCAATATTTTAAAAGATTATCAGATATGGAAAGACTTATAAGATTACCTGGAAAATTTAAATATTTTGAACACAATGTTGCAGCACACTCCTTTAAAGTAACTAAAATTGCACAATATCTAGCAACAGTTGAAGAATATCATGGACGAAAGATTAATTGGAAAAGCTTATATGAAAAAGCATTAAATCATGATTTCGCCGAAGTGTTTACTGGTGATATAAAAACACCTGTTAAATATGCGAGTAGTGAATTAAAAAAATTATTTTCGCAAGTTGAAGAAGAAATGGTAGAGACCTTTATTGAAGAAGAAATTCCATTACAATATAGAGATGTTTATAAGCAACGACTGCAAGAAGGTAAAGATGATTCA…	-	TTGGTAGTATTATTTAGTGTAATAACAAGAAGTAAATGGGTCGGTACTATTCTGACATTAATTTTAATTGGTGCCTCAATCTATAAAGAGTATTTCCATAACGAGTGGATTATTTTTATTGATGTAGTGTCATTATTAGCTGGTTATTTAATTATAGATCAACTCGAATTTCATAAACATCAAGATGAAGATCGCTAA	Sixframe
ANT	110.1	CP009681.1	chromosome	+	266	379245	380042	1	-	-	-	261	13	380055	380315	ATGCAAGCATTACAAACATTTAATTTTGAAGAATTACCAGTAAATACATTAACAATCGAAAATGAACCATACGTTGTAGGTAACGAAGTAGCTAAGATATTAGGATATTCAAACTATCGAAACGCTATAAATAACCATGTAGAGGATGAAGATAAGCTACGTACCCAAATCAGGTACGCAGGTCAATTAAGGACTGTGACATTAATCAACGAATCAGGATTATACAGTCTAATCTTCGACGCTTCTAAACAAAGCAAAAACGAAAAAATCAGAGAAACCGCTCGAAAATTCAAACGTTGGGTAACATCAGATGTCCTACCAGCTATTCGCAAACATGGTATCTACGCAACGGACAATGTAATTGAACAAACATTAAAAGATCCAGACTACATCATTACA…	-	ATGGAACAAATCACATTAACCAAAGAAGAGTGTGTCGAACAATGCATCAATAAAGACTTAAAACTTTTAGATTATCGAGTTCAACAAATTTTAGAAGGTGTTCTATCAGAAAGTACCACATACGGTGATGCAAGAAATAAATTAGAAACATTGAAAATTATTGCTGAATCTCATTTTAAAACCGAACATGCTTCAGTTATTTACAAATTAGCATTGAAAAAGTTAGACAAAAAAATCAACGCCACTCCAATTAAAGAGTGA	Sixframe
ANT	102.9	CP009681.1	chromosome	-	255	1428114	1428878	315	0	1428878	1429192	195	17	1427903	1428097	ATGAATGAAATTAAAACTTTCAGTAACGACATGTTTTCAATCTTAATCAAACAAGATAATGAAAATAATTTATTCGATTTAGAAACTGTCGCAAAAAGTTTGGGGTTCACTCAGTTTAAAAACGGCAAACAATATATTCGTTGGGAAACTATCAATAAATATTTAGGTAAATATCTTTCCCAAGAAGTTGGGAAAGGCGATTTCATACCAGAACCAATGGTATATAAGTTGGCTTTCAAAGCAGGTAATGCTGTAGCAGAAAAATTTCAAGATTGGTTGGCGATGGAAGTCCTACCAGCTATTCGCAAACACGGTATCTACGCAACAGACAATGTAATTGAACAAACATTAAAAGATCCAGACTACATCATTACAGTGTTGACTGAGTATAAGAAAGAA…	ATGACAGGCATTACGAATTGTTATAGGTTTATTAAACTATGCTTAAATATTAGCATAAAAGTTATTGGTGTTCAACAGATAATTTATTTGCTTAGAAAAAATGTTATAGGAGGTGCTAATATGTCGACAACAGATTTCGGCTTGAAAGTGAGAACGGAATTATTAAAACGCAACATGACAAACAAGCAACTTGCGGAAATGCTAGAAATTTCAAGTGCTTACTTATCGGATATTTTACGTGGACGTAGAGATGCTTTTGAACAAAAGAAACGTATTGCGAAAATTTTAGAAATTAAAGAAGAGGTGAAGAGTTAA	ATGGAAGATCAAAACAAAAAAGTCATTTATTACTACTATGACGAAGCAGGTAATAGACAACTATTATCAATTGGAGATTTGAAACTCTATTTATTAAAAGATATTAAATCAAGATTTGGTTTATATAAAAAACAAATCCCTGATTTAGATAATCTGTTCGTTCAAATAGACGGTGTTGAATTTAAAGTACTATAA	Sixframe
Peptidase_M78	45.4	CP009681.1	chromosome	+	214	581268	581909	186	114	580969	581154	186	105	582014	582199	ATGTTTACACCTATAGTTATAAATTTATTAAATGATGTAGGTTCGATTTTTTTAGTTAGGGTGGGGAATCAATTGAAAGTTATTGAGAAAGTTCATTATGAAGATATTTTAGAATCAAAAATAGTTCGATTATTTCAGGCATTTATAAAGGACAAAATGGATCAACTTTTTATTACTTCTGAACACTTTGCTATTGACATAGACAAGCTATTATTTCAACTTAATTTAAATGTTAGATATATTAAAATGGAGGGTAATACTTCGGGTTATTTAAGTGGAAGAACAATCTATATTAATAATAATCACTCGATTAATAATACAAGATTTTCAATAGCTCGTGAATTGGGCCGTTATTTATTTAAAAATACAGACTTAATGAGAGATAGTAACGATAATAGT…	ATGAAACAAATTAGCATTGGCTATGAAGAAATCTATGGGGATAGAATTTTTCATAGCCATTTTTTAAAAGAGCATGAAGTAAAAAATTGGAAAACCGTCAATCAAATAATTGAAAAAGAACACTTGGACAAAAATGAATATGAAGCGGAACCGCCGTTATTTTTCTTTTCAGGATCGTTAGATTAG	ATGCGTGGTCTATTTTATAAAATATATTTAATTACAGGTTTAAACATCTATAACAAAATCTCAACAGCAAAAAATAAATCTACATTAATCATTTATCTAGACTCAAGGAAATCTTATATTTCTATTCCTTTTAACATATCGTCAATTTTAATGAGTAATTTCTCTACTAATATTCCAGGCAAATAG	Sixframe
YoeB_toxin	38.1	CP009681.1	chromosome	-	89	2741649	2741915	258	0	2741915	2742172	1	-	-	-	ATGAGCAATTACACGGTTAAGATTAAAAATTCAGCGAAATCAGATTTAAAGAAAATAAAACATTCTTATTTAAAGAAGTCATTTTTAGAAATTGTTGAGACTTTAAAAAATGATCCGTATAAAATAACACAATCTTTTGAAAAATTAGAGCCTAAATATTTAGAGCGATATTCAAGAAGAATTAACCATCAGCACAGGGTCGTCTATACCGTAGATGATCGAAATAAAGAAGTATTAATACTATCGGCATGGTCACATTATGATTAA	ATGATTATCACTAGCCCTACAGAAGCGAGAAAAGATTTTTATCAATTACTAAAAAATGTTAATAATAATCACGAACCAATTTATATTAGTGGCAATAATGCCGAAAATAATGCTGTGATTATAGGTTTAGAAGATTGGAAAAGTATACAAGAGACAATATATCTTGAATCTACTGGTACAATGGACAAAGTAAGAGAAAGAGAAAAAGATAATAGTGGTACAACAAATATAGATGATATTGATTGGGATAATCTTTAA	-	Sixframe
AHSA1	79.8	CP009681.1	chromosome	-	156	2680971	2681438	1	-	-	-	198	69	2680705	2680902	ATGACGATTAAAGTTGAAGATAATAAAATTATTTTTTCAAGAACGATAGAAGCACCGATTGAAAAGGTGTTTGATGCCTATACGACAAAAGCATTATTTGAAAAATGGTTTCATCCAAAAGACGCTAGTACCAAAGTGTTTCGCTTTAATGCTGTTTCAGGCGGTGATGCATTTTATGCGATTAAAACACCTACAATGACCAGCTATACATTAGCAGAATATAAAACGGTTAAGCGTCCATATTTAATTGAATATATTGACTCATTTGCGACACCTCAAGGTGCAAAAGATACAAAAATGCCAAGCATGAAAATTACTTTGTCATTTTCCAAGAGCAATACAACGAAAACGACAGTGACATCAACATCGGTATTTCCAACAAAAGAAGCCGCTCAACAA…	-	ATGAGGGATGATTCGATGGTAGAACGTTATATCAAAGTTTTAATATTATATATTTTCACAACACTACTATCTTCTATTTCAGTAACGTCAAAATGTGTACCTAATAAAGTTATAAGGTTTATTTTACGTACTGCAATTGGTTACAGTGTATTTGCATATGGTTTACATTACTTTTCAAATTTAAAAAAGAATAAGTAA	Sixframe
HD	44	CP009681.1	chromosome	+	195	816279	816863	1	-	-	-	324	31	816894	817217	ATGAACATTGAAAAAGCAAAACGGCTTGCAAAAGAGAAACTGCCAGAGAAACGTTATAATCATTCTTTAAGAGTTGCAGAAACAGCGATTAAATTGGCAGAAATTTATGATGGAGACACTAGTAAAGTAGAATTAGCAGGTGTATTACATGATTTCTGTAAATATGATGATTTAGGTAAAATGTATCAAATTGTTCGACAATACGAATTAGGTAATGATCTACTGAGTTATGGTAGTGAAATATTGCATGGCCCTGTGTGTGCAGCAATCATGGAACATGAATATGGTATCAATGATGAGGAAGTATTAATGGCTATCAAATACCATACTACTGGACGTCAACAAATGACAAAAACTGAAAAACTGATTTTTATTGCAGATTACATCGAACCTGGAAGA…	-	GTGGATGCAATTGACAATAAAAAAGGCGAAGATACGATTTCTTTAGAAATGAAAGGTATCAGCGATATGACAGATTATTTTGTTGTAACGCACGGAAATAATGAACGACAAGTTCAAGCGATTGCTAGAGCGGTGAAAGAAGTAGCCAATGAACAAAATATAGAAGTAAAACGTATGGAAGGATACAATGAAGCGCGTTGGATATTAATTGACTTAGCTGATGTTGTGGTACATGTTTTCCATAAAGACGAAAGAAATTATTATAATATTGAAAAGTTATATCAAGATGCACCATTAGAATCATATAGTCAGGTTGCGTATTAA	Sixframe
ANT	113.8	CP009681.1	chromosome	-	251	2265559	2266311	1	-	-	-	198	16	2265346	2265543	ATGCAAGCATTACAAACAAAATCGAACATCGGCGAAATGTTCAACATACAAGAAAAAGAAAACGGAGAAATCGCAATCAGCGGTCGAGAACTTCATCAAGCATTAGAGGTTAAGACTCCATACAAAAAATGGTTTGAAAGAATGAGTGATTACGGATTTGAAGAAAATATCGATTATGTAGTCACGGACATTTTTGTCCATAACCCACTAGGAGGTCGTCAGAATCAAACTGACCACGCACTCACACTAGACACTGCAAAAGAAATCGCAATGATTCAACGCAGTGAACCTGGTAAACGTGCAAGACAATACTTCATCCAAGTTGAAAAAGCATGGAACAGCCCAGAAATGATTATGCAACGTGCTTTAAAAATTGCTAACAACACAATCAATCAATTA…	-	ATGCAAGCTCAAAACAAAAAAGTCATCTATTACTACTATGACGAAGAAGGTAATAGACGACCCGTTAATATTCAATACAACGATGGCTACGACTTAATGATAGACCCGCGTTTTATTGAAATGACGCTTGAAAGACATCCGCATTTAAAAAATAACTTTTATGGATTAATAGATGGAAAAGAATTTAAGTTAGATTAA	Sixframe
YoeB_toxin	131.1	CP009681.1	chromosome	-	89	2683469	2683735	252	0	2683735	2683986	1	-	-	-	ATGGCTAGGTTAAATATTACGTTTTCGCCTCAAGCCTTTGAAGATTATAAGTATTTTCAGCAGAACGATAAAAAAATGGTGAAGAAGATTAATGAGTTACTTAAAAGTATTGACAGAAATGGTGCATTGGAAGGTATAGGTAAGCCTGAAAAGTTAAAATCGAATCTGACTGGGTATTATAGTAGACGTATCAATCACGAACATAGATTGGTTTATACAGTAGATGACAATCATATAAAAATAGCATCATGTAAATACCATTATTAA	ATGATTATTAAAAATTATTCATACGCTCGACAGAATTTAAAGGCACTTATGACAAAAGTAAATGATGATAGTGATATGGTAACTGTAACATCTACTGATGATAAAAACGTAGTAATCATGTCAGAATCAGATTATAACTCCATGATGGAAACACTTTACCTCCAACAGAACCCAAATAATGCTGAACACTTAGCTCAATCAATTGCAGATCTAGAACGTGGGAAAACTATAACGAAAGATATAGATGTATAA	-	Sixframe
ANT	114.3	CP009681.1	chromosome	-	247	1426536	1427276	186	2	1427278	1427463	177	25	1426335	1426511	ATGCAAGCATTACAAACAAAATCGAACATCGGAGAAATGTTCAATATTCAAGAAAAAGAAAATGGAGAAATCGCAATAAGTGCAAGAGAGTTATATAAAGCTTTGGAAGTTAAAAAGCGTTTTAGCGCTTGGGCAGAAATTAACTTGAAGCATTTCAAAGAAAATAGGGATTTTACAAGTGTACTTACAAGTACGGTTGTTAATAACGGAGCTGTAAGACAACTAGAAGATTATGCTTTAACACTTGATGTAGCTAAACATGTTGCGATGATGTCAGGTACAGAAAAAGGTTTTGATTTTAGAGAATACTTTATACAAGTGGAAAAAGCATGGAACAGTCCAGAAATGATTATGCAACGTGCTTTAAAAATTGCTAACAACACAATCAATCAATTAGAA…	ATGCTGAACTTAAAAGAATTGAGAGAAGAAAAGGGGATAACACGCTATCAACTAGCGAAGCTAACGGAATTACAAAACTCGACAATTCGATCTATCGAAACAGAGGTTAAAAACCCCGGTTTCCTCACAGTAAAAAAAATATGCGATGCACTACAAGTTGATATCGCTAATGTAAAGGAGAAATAA	ATGAACACACTATACAAAACAACCCTCCTCATCACAATGGCAGTTGTGACGTGGAAGGTTGTAAAGATTGAGAAAAACACAAGATTTAAACTTAGAAATTTTGATTATCCAAAAATTAATAATGCTCAGAGCAAATCATTGTTGGATATTGCTAGTCACGATCTAAAAGATATTTAA	Sixframe
HD	44	CP009554.1	chromosome	-	195	1709690	1710274	1	-	-	-	324	31	1709336	1709659	ATGAACATTGAAAAAGCAAAACGGCTTGCAAAAGAGAAACTGCCAGAGAAACGTTATAATCATTCTTTAAGAGTTGCAGAAACAGCGATTAAATTAGCAGAAATTTATGATGGAGACACTAGTAAAGTAGAATTAGCAGGTGTATTACATGATTTCTGTAAATATGATGATTTAGGTAAAATGTATCAAATTGTTCGACAATACGAATTAGGTAATGATCTACTGAGTTATGGTAGTGAAATATTGCATGGCCCAGTGTGTGCAGCAATCATGGAACATGAATATGGTATCAATGATGAGGAAGTATTAATGGCTATCAAATACCATACTACGGGACGTCAACAAATGACAAAAACTGAAAAACTGATTTTTATTGCAGATTACATCGAACCTGGTAGA…	-	GTGGATGCAATTGACAATAAAAAAGGCGAAGATACGATTTCTTTAGAAATGAAAGGTATCAGCGATATGACAGATTATTTTGTTGTAACGCACGGAAATAATGAACGACAAGTTCAAGCGATTGCTAGAGCGGTGAAAGAAGTAGCCAATGAACAAAATATAGAAGTAAAACGTATGGAAGGTTACAATGAAGCGCGTTGGATATTAATTGACTTAGCTGATGTTGTGGTACATGTTTTCCATAAAGACGAACGAAATTATTATAATATTGAAAAGTTATATCAAGATGCACCATTAGAATCATATGGTCAGGTTGCGTATTAA	Sixframe
HD_3	34.8	CP009554.1	chromosome	+	223	803345	804013	1	-	-	-	198	36	804049	804246	ATGGAGGAGGTAATTGAAATGGGTGTACATCAATATTTTAAAAGATTATCAGATATGGAAAGACTTATAAGATTACCTGAAAAATTTAAATATTTTGAACACAATGTTGCAGCGCACTCCTTTAAAGTAACTAAAATTGCTCAATATCTAGCAACAGTTGAAGAATATCATGGACGAAAGATTAATTGGAAAAGCTTATATGAAAAAGCATTAAATCATGATTTCGCTGAAGTGTTTACTGGTGATATAAAAACACCTGTTAAATATGCGAGTAGTGAATTAAAAAAATTATTTTCGCAAGTTGAAGAAGAAATGGTAGAGACCTTTATTGAAGAAGAAATTCCATTACAATATAGAGATGTTTATAAGCAACGACTGCAAGAAGGTAAAGATGATTCA…	-	TTGGTAGTATTGTTTAGTGTAATAACAAGAAGTAAATGGGTCGGTACTATTCTGACATTAATTTTAATTGGTGCCTCAATCTATAAAGAGTATTTCCATAACGAGTGGATTATTTTTATTGATGTGGTGTCATTATTAGCTGGTTATTTAATTATAGATCAACTCGAATTTCATAAACATCAAGATGAAGATCGCTAA	Sixframe
ANT	114.3	CP009554.1	chromosome	-	250	2133043	2133792	1	-	-	-	261	13	2132770	2133030	ATGCAAGCATTAAAAACAAAATCGAACATCGGCGAAATGTTCAACATACAAGAAAAAGAAAATGGAGAAATCGCAATAAGTGCAAGAGAGTTATATAAAGCTTTGGAAGTTAAAAAGCGTTTTAGCGCTTGGGCAGAAATTAACTTGAAGCATTTCAAAGAAAATAGGGATTTTACAAGTGTACTTACAAGTACGGTTGTTAATAACGGAGCTGTAAGACAACTAGAAGATTATGCTTTAACACTTGATGTAGCTAAACATGTTGCGATGATGTCAGGTACAGAAAAAGGTTTTGATTTTAGAGAGTATTTCATCCAAGTAGAGAAAGCATGGAACAGTCCAGAAATGATTATGCAACGTGCTTTAAAAATTGCTAACAACACAATCAATCAATTAGAA…	-	ATGGAACAAATCACATTAACCAAAGAAGAGTGTGTCGAACAATGCATCAATAAAGACTTAAAACTTTTAGATTATCGAGTTCAACAAATTTTAGAAGGTGTTCTATCAGAAAGTACCACATACGGTGATGCAAGAAATAAATTAGAAACATTGAAAATTATTGCTGAATCTCATTTTAAAACCGAACATGCTTCAGTTATTTACAAATTAGCATTGAAAAAGTTAGACAAAAAAATCAACGCCACTCCAATTAAAGAGTGA	Sixframe
HD_3	34.4	CP010295.1	chromosome	+	223	822775	823443	1	-	-	-	198	36	823479	823676	ATGGAGGAGGTAATTGAAATGGGTGTACATCAATATTTTAAAAGATTATCAGATATGGAAAGACTTATAAGATTACCTGGAAAATTTAAATATTTTGAACACAATGTTGCAGCACACTCCTTTAAAGTAACTAAAATTGCACAATATCTAGCAACAGTTGAAGAATATCATGGACGAAAGATTAATTGGAAAAGCTTATATGAAAAAGCATTAAATCATGATTTCGCCGAAGTGTTTACTGGTGATATAAAAACACCTGTTAAATATGCGAGTAGTGAATTAAAAAAATTATTTTCGCAAGTTGAAGAAGAAATGGTAGAGACCTTTATTGAAGAAGAAATTCCATTACAATATAGAGATGTTTATAAGCAACGACTGCAAGAAGGTAAAGATGATTCA…	-	TTGGTAGTATTATTTAGTGTAATAACAAGAAGTAAATGGGTCGGTACTATTCTGACATTAATTTTAATTGGTGCCTCAATCTATAAAGAGTATTTCCATAACGAGTGGATTATTTTTATTGATGTAGTGTCATTATTAGCTGGTTATTTAATTATAGATCAACTCGAATTTCATAAACATCAAGATGAAGATCGCTAA	Sixframe
AHSA1	79.8	CP010295.1	chromosome	-	156	2527584	2528051	1	-	-	-	198	69	2527318	2527515	ATGACGATTAAAGTTGAAGATAATAAAATTATTTTTTCAAGAACGATAGAAGCACCGATTGAAAAGGTGTTTGATGCCTATACGACAAAAGCATTATTTGAAAAATGGTTTCATCCAAAAGACGCTAGTACCAAAGTGTTTCGCTTTAATGCTGTTTCAGGCGGTGATGCATTTTATGCGATTAAAACACCTACAATGACCAGCTATACATTAGCAGAATATAAAACGGTTAAGCGTCCATATTTAATTGAATATATTGACTCATTTGCGACACCTCAAGGTGCAAAAGATACAAAAATGCCAAGCATGAAAATTACTTTGTCATTTTCCAAGAGCAATACAACGAAAACGACAGTGACATCAACATCGGTATTTCCAACAAAAGAAGCCGCTCAACAA…	-	ATGAGGGATGATTCGATGGTAGAACGTTATATCAAAGTTTTAATATTATATATTTTCACAACACTACTATCTTCTATTTCAGTAACGTCAAAATGTGTACCTAATAAAGTTATAAGGTTTATTTTACGTACTGCAATTGGTTACAGTGTATTTGCATATGGTTTACATTACTTTTCAAATTTAAAAAAGAATAAGTAA	Sixframe
YoeB_toxin	131.1	CP010295.1	chromosome	-	89	2530082	2530348	252	0	2530348	2530599	1	-	-	-	ATGGCTAGGTTAAATATTACGTTTTCGCCTCAAGCCTTTGAAGATTATAAGTATTTTCAGCAGAACGATAAAAAAATGGTGAAGAAGATTAATGAGTTACTTAAAAGTATTGACAGAAATGGTGCATTGGAAGGTATAGGTAAGCCTGAAAAGTTAAAATCGAATCTGACTGGGTATTATAGTAGACGTATCAATCACGAACATAGATTGGTTTATACAGTAGATGACAATCATATAAAAATAGCATCATGTAAATACCATTATTAA	ATGATTATTAAAAATTATTCATACGCTCGACAGAATTTAAAGGCACTTATGACAAAAGTAAATGATGATAGTGTTATGGTAACTGTAACATCTACTGATGATAAAAACGTAGTAATCATGTCAGAATCAGATTATAACTCCATGATGGAAACACTTTACCTCCAACAGAACCCAAATAATGCTGAACACTTAGCTCAATCAATTGCAGATCTAGAACGTGGGAAAACTATAACGAAAGATATAGATGTATAA	-	Sixframe
YoeB_toxin	38.1	CP010295.1	chromosome	-	89	2586930	2587196	258	0	2587196	2587453	1	-	-	-	ATGAGCAATTACACGGTTAAGATTAAAAATTCAGCGAAATCAGATTTAAAGAAAATAAAACATTCTTATTTAAAGAAGTCATTTTTAGAAATTGTTGAGACTTTAAAAAATGATCCGTATAAAATAACACAATCTTTTGAAAAATTAGAGCCTAAATATTTAGAGCGATATTCAAGAAGAATTAACCATCAGCACAGGGTCGTCTATACCGTAGATGATCGAAATAAAGAAGTATTAATACTATCGGCATGGTCACATTATGATTAA	ATGATTATCACTAGCCCTACAGAAGCGAGAAAAGATTTTTATCAATTACTAAAAAATGTTAATAATAATCACGAACCAATTTATATTAGTGGCAATAATGCCGAAAATAATGCTGTGATTATAGGTTTAGAAGATTGGAAAAGTATACAAGAGACAATATATCTTGAATCTACTGGTACAATGGACAAAGTAAGAGAAAGAGAAAAAGATAATAGTGGTACAACAAATATAGATGATATTGATTGGGATAATCTTTAA	-	Sixframe
DUF955	26.4	CP010295.1	chromosome	-	153	884801	885259	333	12	885271	885603	1	-	-	-	ATGTATTTATACGAAAAGATGGTTATTGAAAACAAAGAGATACCAATTGATGATGGGAAATCTTTAGGTAATTTTGAGGGTCTCTATGACAATGGGGTTATTTTAATTAATAAAAATTTGTCAGAAACACGTAAAGCAGAAGTGTTATATGAGGAACTTGCCCACCACAAGTTGACGTATGGCAACATTTTAGACCAATCAAAATGGATTAATAGAAAATTTGAAAATTATGCACGTAGACACGGCTTTATCTCAGCTGTTCCATTACGTGAAATTGTAGAAGCTTATAATTATGGCGTACGTAACTTGTATGAGTTGTCCGAGTACCTACAACTGAGTGAAAAATACATATTAGAAGCGATAGAACAATATAAAAAGATATACGGTATTGGTACCCAC…	ATGAGAACTAATGATGAAATAATCACAATAATTAAAACATCAATGAAAGAACAAAATATGTCACTAAGTGAATTAGCTCGTCGTGTAGGTGTAGCAAAATCAGCAGTATCAAGATATTTAAATTTAACTAGAGAGTTCCCATTGAATCGTGCTGAAGATTTTGCGAAAGTACTTGGAATAAAAACAGAATATTTATTAGGATTTGCTGAACGCGAAGAATCTACAAAACAAGATACTATCGCCGCGCACTTAGATGGAGATTTTACAGAGGAAGAATTAATTGAAATTAGAAAGTATGCGGAGTTAGTTAGAAAAGCACATCGAAATCAGTAA	-	Sixframe
Peptidase_M78	45.4	CP010295.1	chromosome	-	214	1926654	1927295	186	114	1927409	1927594	186	105	1926364	1926549	ATGTTTACACCTATAGTTATAAATTTATTAAATGATGTAGGTTCGATTTTTTTAGTTAGGGTGGGGAATCAATTGAAAGTTATTGAGAAAGTTCATTATGAAGATATTTTAGAATCAAAAATAGTTCGATTATTTCAGGCATTTATAAAGGACAAAATGGATCAACTTTTTATTACTTCTGAACACTTTGCTATTGACATAGACAAGCTATTATTTCAACTTAATTTAAATGTTAGATATATTAAAATGGAGGGTAATACTTCGGGTTATTTAAGTGGAAGAACAATCTATATTAATAATAATCACTCGATTAATAATACAAGATTTTCAATAGCTCGTGAATTGGGCCGTTATTTATTTAAAAATACAGACTTAATGAGAGATAGTAACGATAATAGT…	ATGAAACAAATTAGCATTGGCTATGAAGAAATCTATGGGGATAGAATTTTTCATAGCCATTTTTTAAAAGAGCATGAAGTAAAAAATTGGAAAACCGTCAATCAAATAATTGAAAAAGAACACTTGGACAAAAATGAATATGAAGCGGAACCGCCGTTATTTTTCTTTTCAGGATCGTTAGATTAG	ATGCGTGGTCTATTTTATAAAATATATTTAATTACAGGTTTAAACATCTATAACAAAATCTCAACAGCAAAAAATAAATCTACATTAATCATTTATCTAGACTCAAGGAAATCTTATATTTCTATTCCTTTTAACATATCGTCAATTTTAATGAGTAATTTCTCTACTAATATTCCAGGCAAATAG	Sixframe
HD	44	CP010295.1	chromosome	-	195	1702785	1703369	1	-	-	-	324	31	1702431	1702754	ATGAACATTGAAAAAGCAAAACGGCTTGCAAAAGAGAAACTGCCAGAGAAACGTTATAATCATTCTTTAAGAGTTGCAGAAACAGCGATTAAATTGGCAGAAATTTATGATGGAGACACTAGTAAAGTAGAATTAGCAGGTGTATTACATGATTTCTGTAAATATGATGATTTAGGTAAAATGTATCAAATTGTTCGACAATACGAATTAGGTAATGATCTACTGAGTTATGGTAGTGAAATATTGCATGGCCCTGTGTGTGCAGCAATCATGGAACATGAATATGGTATCAATGATGAGGAAGTATTAATGGCTATCAAATACCATACTACTGGACGTCAACAAATGACAAAAACTGAAAAACTGATTTTTATTGCAGATTACATCGAACCTGGAAGA…	-	GTGGATGCAATTGACAATAAAAAAGGCGAAGATACGATTTCTTTAGAAATGAAAGGTATCAGCGATATGACAGATTATTTTGTTGTAACGCACGGAAATAATGAACGACAAGTTCAAGCGATTGCTAGAGCGGTGAAAGAAGTAGCCAATGAACAAAATATAGAAGTAAAACGTATGGAAGGATACAATGAAGCGCGTTGGATATTAATTGACTTAGCTGATGTTGTGGTACATGTTTTCCATAAAGACGAAAGAAATTATTATAATATTGAAAAGTTATATCAAGATGCACCATTAGAATCATATAGTCAGGTTGCGTATTAA	Sixframe
YoeB_toxin	131.1	CP010296.1	chromosome	-	89	2530091	2530357	252	0	2530357	2530608	1	-	-	-	ATGGCTAGGTTAAATATTACGTTTTCGCCTCAAGCCTTTGAAGATTATAAGTATTTTCAGCAGAACGATAAAAAAATGGTGAAGAAGATTAATGAGTTACTTAAAAGTATTGACAGAAATGGTGCATTGGAAGGTATAGGTAAGCCTGAAAAGTTAAAATCGAATCTGACTGGGTATTATAGTAGACGTATCAATCACGAACATAGATTGGTTTATACAGTAGATGACAATCATATAAAAATAGCATCATGTAAATACCATTATTAA	ATGATTATTAAAAATTATTCATACGCTCGACAGAATTTAAAGGCACTTATGACAAAAGTAAATGATGATAGTGTTATGGTAACTGTAACATCTACTGATGATAAAAACGTAGTAATCATGTCAGAATCAGATTATAACTCCATGATGGAAACACTTTACCTCCAACAGAACCCAAATAATGCTGAACACTTAGCTCAATCAATTGCAGATCTAGAACGTGGGAAAACTATAACGAAAGATATAGATGTATAA	-	Sixframe
AHSA1	79.8	CP010296.1	chromosome	-	156	2527593	2528060	1	-	-	-	198	69	2527327	2527524	ATGACGATTAAAGTTGAAGATAATAAAATTATTTTTTCAAGAACGATAGAAGCACCGATTGAAAAGGTGTTTGATGCCTATACGACAAAAGCATTATTTGAAAAATGGTTTCATCCAAAAGACGCTAGTACCAAAGTGTTTCGCTTTAATGCTGTTTCAGGCGGTGATGCATTTTATGCGATTAAAACACCTACAATGACCAGCTATACATTAGCAGAATATAAAACGGTTAAGCGTCCATATTTAATTGAATATATTGACTCATTTGCGACACCTCAAGGTGCAAAAGATACAAAAATGCCAAGCATGAAAATTACTTTGTCATTTTCCAAGAGCAATACAACGAAAACGACAGTGACATCAACATCGGTATTTCCAACAAAAGAAGCCGCTCAACAA…	-	ATGAGGGATGATTCGATGGTAGAACGTTATATCAAAGTTTTAATATTATATATTTTCACAACACTACTATCTTCTATTTCAGTAACGTCAAAATGTGTACCTAATAAAGTTATAAGGTTTATTTTACGTACTGCAATTGGTTACAGTGTATTTGCATATGGTTTACATTACTTTTCAAATTTAAAAAAGAATAAGTAA	Sixframe
DUF955	26.4	CP010296.1	chromosome	-	153	884801	885259	333	12	885271	885603	1	-	-	-	ATGTATTTATACGAAAAGATGGTTATTGAAAACAAAGAGATACCAATTGATGATGGGAAATCTTTAGGTAATTTTGAGGGTCTCTATGACAATGGGGTTATTTTAATTAATAAAAATTTGTCAGAAACACGTAAAGCAGAAGTGTTATATGAGGAACTTGCCCACCACAAGTTGACGTATGGCAACATTTTAGACCAATCAAAATGGATTAATAGAAAATTTGAAAATTATGCACGTAGACACGGCTTTATCTCAGCTGTTCCATTACGTGAAATTGTAGAAGCTTATAATTATGGCGTACGTAACTTGTATGAGTTGTCCGAGTACCTACAACTGAGTGAAAAATACATATTAGAAGCGATAGAACAATATAAAAAGATATACGGTATTGGTACCCAC…	ATGAGAACTAATGATGAAATAATCACAATAATTAAAACATCAATGAAAGAACAAAATATGTCACTAAGTGAATTAGCTCGTCGTGTAGGTGTAGCAAAATCAGCAGTATCAAGATATTTAAATTTAACTAGAGAGTTCCCATTGAATCGTGCTGAAGATTTTGCGAAAGTACTTGGAATAAAAACAGAATATTTATTAGGATTTGCTGAACGCGAAGAATCTACAAAACAAGATACTATCGCCGCGCACTTAGATGGAGATTTTACAGAGGAAGAATTAATTGAAATTAGAAAGTATGCGGAGTTAGTTAGAAAAGCACATCGAAATCAGTAA	-	Sixframe
Peptidase_M78	45.4	CP010296.1	chromosome	-	214	1926654	1927295	186	114	1927409	1927594	186	105	1926364	1926549	ATGTTTACACCTATAGTTATAAATTTATTAAATGATGTAGGTTCGATTTTTTTAGTTAGGGTGGGGAATCAATTGAAAGTTATTGAGAAAGTTCATTATGAAGATATTTTAGAATCAAAAATAGTTCGATTATTTCAGGCATTTATAAAGGACAAAATGGATCAACTTTTTATTACTTCTGAACACTTTGCTATTGACATAGACAAGCTATTATTTCAACTTAATTTAAATGTTAGATATATTAAAATGGAGGGTAATACTTCGGGTTATTTAAGTGGAAGAACAATCTATATTAATAATAATCACTCGATTAATAATACAAGATTTTCAATAGCTCGTGAATTGGGCCGTTATTTATTTAAAAATACAGACTTAATGAGAGATAGTAACGATAATAGT…	ATGAAACAAATTAGCATTGGCTATGAAGAAATCTATGGGGATAGAATTTTTCATAGCCATTTTTTAAAAGAGCATGAAGTAAAAAATTGGAAAACCGTCAATCAAATAATTGAAAAAGAACACTTGGACAAAAATGAATATGAAGCGGAACCGCCGTTATTTTTCTTTTCAGGATCGTTAGATTAG	ATGCGTGGTCTATTTTATAAAATATATTTAATTACAGGTTTAAACATCTATAACAAAATCTCAACAGCAAAAAATAAATCTACATTAATCATTTATCTAGACTCAAGGAAATCTTATATTTCTATTCCTTTTAACATATCGTCAATTTTAATGAGTAATTTCTCTACTAATATTCCAGGCAAATAG	Sixframe
HD	44	CP010296.1	chromosome	-	195	1702785	1703369	1	-	-	-	324	31	1702431	1702754	ATGAACATTGAAAAAGCAAAACGGCTTGCAAAAGAGAAACTGCCAGAGAAACGTTATAATCATTCTTTAAGAGTTGCAGAAACAGCGATTAAATTGGCAGAAATTTATGATGGAGACACTAGTAAAGTAGAATTAGCAGGTGTATTACATGATTTCTGTAAATATGATGATTTAGGTAAAATGTATCAAATTGTTCGACAATACGAATTAGGTAATGATCTACTGAGTTATGGTAGTGAAATATTGCATGGCCCTGTGTGTGCAGCAATCATGGAACATGAATATGGTATCAATGATGAGGAAGTATTAATGGCTATCAAATACCATACTACTGGACGTCAACAAATGACAAAAACTGAAAAACTGATTTTTATTGCAGATTACATCGAACCTGGAAGA…	-	GTGGATGCAATTGACAATAAAAAAGGCGAAGATACGATTTCTTTAGAAATGAAAGGTATCAGCGATATGACAGATTATTTTGTTGTAACGCACGGAAATAATGAACGACAAGTTCAAGCGATTGCTAGAGCGGTGAAAGAAGTAGCCAATGAACAAAATATAGAAGTAAAACGTATGGAAGGATACAATGAAGCGCGTTGGATATTAATTGACTTAGCTGATGTTGTGGTACATGTTTTCCATAAAGACGAAAGAAATTATTATAATATTGAAAAGTTATATCAAGATGCACCATTAGAATCATATAGTCAGGTTGCGTATTAA	Sixframe
YoeB_toxin	38.1	CP010296.1	chromosome	-	89	2586939	2587205	258	0	2587205	2587462	1	-	-	-	ATGAGCAATTACACGGTTAAGATTAAAAATTCAGCGAAATCAGATTTAAAGAAAATAAAACATTCTTATTTAAAGAAGTCATTTTTAGAAATTGTTGAGACTTTAAAAAATGATCCGTATAAAATAACACAATCTTTTGAAAAATTAGAGCCTAAATATTTAGAGCGATATTCAAGAAGAATTAACCATCAGCACAGGGTCGTCTATACCGTAGATGATCGAAATAAAGAAGTATTAATACTATCGGCATGGTCACATTATGATTAA	ATGATTATCACTAGCCCTACAGAAGCGAGAAAAGATTTTTATCAATTACTAAAAAATGTTAATAATAATCACGAACCAATTTATATTAGTGGCAATAATGCCGAAAATAATGCTGTGATTATAGGTTTAGAAGATTGGAAAAGTATACAAGAGACAATATATCTTGAATCTACTGGTACAATGGACAAAGTAAGAGAAAGAGAAAAAGATAATAGTGGTACAACAAATATAGATGATATTGATTGGGATAATCTTTAA	-	Sixframe
HD_3	34.4	CP010296.1	chromosome	+	223	822775	823443	1	-	-	-	198	36	823479	823676	ATGGAGGAGGTAATTGAAATGGGTGTACATCAATATTTTAAAAGATTATCAGATATGGAAAGACTTATAAGATTACCTGGAAAATTTAAATATTTTGAACACAATGTTGCAGCACACTCCTTTAAAGTAACTAAAATTGCACAATATCTAGCAACAGTTGAAGAATATCATGGACGAAAGATTAATTGGAAAAGCTTATATGAAAAAGCATTAAATCATGATTTCGCCGAAGTGTTTACTGGTGATATAAAAACACCTGTTAAATATGCGAGTAGTGAATTAAAAAAATTATTTTCGCAAGTTGAAGAAGAAATGGTAGAGACCTTTATTGAAGAAGAAATTCCATTACAATATAGAGATGTTTATAAGCAACGACTGCAAGAAGGTAAAGATGATTCA…	-	TTGGTAGTATTATTTAGTGTAATAACAAGAAGTAAATGGGTCGGTACTATTCTGACATTAATTTTAATTGGTGCCTCAATCTATAAAGAGTATTTCCATAACGAGTGGATTATTTTTATTGATGTAGTGTCATTATTAGCTGGTTATTTAATTATAGATCAACTCGAATTTCATAAACATCAAGATGAAGATCGCTAA	Sixframe
HD_3	34.4	CP010297.1	chromosome	+	223	822775	823443	1	-	-	-	198	36	823479	823676	ATGGAGGAGGTAATTGAAATGGGTGTACATCAATATTTTAAAAGATTATCAGATATGGAAAGACTTATAAGATTACCTGGAAAATTTAAATATTTTGAACACAATGTTGCAGCACACTCCTTTAAAGTAACTAAAATTGCACAATATCTAGCAACAGTTGAAGAATATCATGGACGAAAGATTAATTGGAAAAGCTTATATGAAAAAGCATTAAATCATGATTTCGCCGAAGTGTTTACTGGTGATATAAAAACACCTGTTAAATATGCGAGTAGTGAATTAAAAAAATTATTTTCGCAAGTTGAAGAAGAAATGGTAGAGACCTTTATTGAAGAAGAAATTCCATTACAATATAGAGATGTTTATAAGCAACGACTGCAAGAAGGTAAAGATGATTCA…	-	TTGGTAGTATTATTTAGTGTAATAACAAGAAGTAAATGGGTCGGTACTATTCTGACATTAATTTTAATTGGTGCCTCAATCTATAAAGAGTATTTCCATAACGAGTGGATTATTTTTATTGATGTAGTGTCATTATTAGCTGGTTATTTAATTATAGATCAACTCGAATTTCATAAACATCAAGATGAAGATCGCTAA	Sixframe
HD	44	CP010297.1	chromosome	-	195	1702785	1703369	1	-	-	-	324	31	1702431	1702754	ATGAACATTGAAAAAGCAAAACGGCTTGCAAAAGAGAAACTGCCAGAGAAACGTTATAATCATTCTTTAAGAGTTGCAGAAACAGCGATTAAATTGGCAGAAATTTATGATGGAGACACTAGTAAAGTAGAATTAGCAGGTGTATTACATGATTTCTGTAAATATGATGATTTAGGTAAAATGTATCAAATTGTTCGACAATACGAATTAGGTAATGATCTACTGAGTTATGGTAGTGAAATATTGCATGGCCCTGTGTGTGCAGCAATCATGGAACATGAATATGGTATCAATGATGAGGAAGTATTAATGGCTATCAAATACCATACTACTGGACGTCAACAAATGACAAAAACTGAAAAACTGATTTTTATTGCAGATTACATCGAACCTGGAAGA…	-	GTGGATGCAATTGACAATAAAAAAGGCGAAGATACGATTTCTTTAGAAATGAAAGGTATCAGCGATATGACAGATTATTTTGTTGTAACGCACGGAAATAATGAACGACAAGTTCAAGCGATTGCTAGAGCGGTGAAAGAAGTAGCCAATGAACAAAATATAGAAGTAAAACGTATGGAAGGATACAATGAAGCGCGTTGGATATTAATTGACTTAGCTGATGTTGTGGTACATGTTTTCCATAAAGACGAAAGAAATTATTATAATATTGAAAAGTTATATCAAGATGCACCATTAGAATCATATAGTCAGGTTGCGTATTAA	Sixframe
YoeB_toxin	38.1	CP010297.1	chromosome	-	89	2586924	2587190	258	0	2587190	2587447	1	-	-	-	ATGAGCAATTACACGGTTAAGATTAAAAATTCAGCGAAATCAGATTTAAAGAAAATAAAACATTCTTATTTAAAGAAGTCATTTTTAGAAATTGTTGAGACTTTAAAAAATGATCCGTATAAAATAACACAATCTTTTGAAAAATTAGAGCCTAAATATTTAGAGCGATATTCAAGAAGAATTAACCATCAGCACAGGGTCGTCTATACCGTAGATGATCGAAATAAAGAAGTATTAATACTATCGGCATGGTCACATTATGATTAA	ATGATTATCACTAGCCCTACAGAAGCGAGAAAAGATTTTTATCAATTACTAAAAAATGTTAATAATAATCACGAACCAATTTATATTAGTGGCAATAATGCCGAAAATAATGCTGTGATTATAGGTTTAGAAGATTGGAAAAGTATACAAGAGACAATATATCTTGAATCTACTGGTACAATGGACAAAGTAAGAGAAAGAGAAAAAGATAATAGTGGTACAACAAATATAGATGATATTGATTGGGATAATCTTTAA	-	Sixframe
Peptidase_M78	45.4	CP010297.1	chromosome	-	214	1926654	1927295	186	114	1927409	1927594	186	105	1926364	1926549	ATGTTTACACCTATAGTTATAAATTTATTAAATGATGTAGGTTCGATTTTTTTAGTTAGGGTGGGGAATCAATTGAAAGTTATTGAGAAAGTTCATTATGAAGATATTTTAGAATCAAAAATAGTTCGATTATTTCAGGCATTTATAAAGGACAAAATGGATCAACTTTTTATTACTTCTGAACACTTTGCTATTGACATAGACAAGCTATTATTTCAACTTAATTTAAATGTTAGATATATTAAAATGGAGGGTAATACTTCGGGTTATTTAAGTGGAAGAACAATCTATATTAATAATAATCACTCGATTAATAATACAAGATTTTCAATAGCTCGTGAATTGGGCCGTTATTTATTTAAAAATACAGACTTAATGAGAGATAGTAACGATAATAGT…	ATGAAACAAATTAGCATTGGCTATGAAGAAATCTATGGGGATAGAATTTTTCATAGCCATTTTTTAAAAGAGCATGAAGTAAAAAATTGGAAAACCGTCAATCAAATAATTGAAAAAGAACACTTGGACAAAAATGAATATGAAGCGGAACCGCCGTTATTTTTCTTTTCAGGATCGTTAGATTAG	ATGCGTGGTCTATTTTATAAAATATATTTAATTACAGGTTTAAACATCTATAACAAAATCTCAACAGCAAAAAATAAATCTACATTAATCATTTATCTAGACTCAAGGAAATCTTATATTTCTATTCCTTTTAACATATCGTCAATTTTAATGAGTAATTTCTCTACTAATATTCCAGGCAAATAG	Sixframe
AHSA1	79.8	CP010297.1	chromosome	-	156	2527578	2528045	1	-	-	-	198	69	2527312	2527509	ATGACGATTAAAGTTGAAGATAATAAAATTATTTTTTCAAGAACGATAGAAGCACCGATTGAAAAGGTGTTTGATGCCTATACGACAAAAGCATTATTTGAAAAATGGTTTCATCCAAAAGACGCTAGTACCAAAGTGTTTCGCTTTAATGCTGTTTCAGGCGGTGATGCATTTTATGCGATTAAAACACCTACAATGACCAGCTATACATTAGCAGAATATAAAACGGTTAAGCGTCCATATTTAATTGAATATATTGACTCATTTGCGACACCTCAAGGTGCAAAAGATACAAAAATGCCAAGCATGAAAATTACTTTGTCATTTTCCAAGAGCAATACAACGAAAACGACAGTGACATCAACATCGGTATTTCCAACAAAAGAAGCCGCTCAACAA…	-	ATGAGGGATGATTCGATGGTAGAACGTTATATCAAAGTTTTAATATTATATATTTTCACAACACTACTATCTTCTATTTCAGTAACGTCAAAATGTGTACCTAATAAAGTTATAAGGTTTATTTTACGTACTGCAATTGGTTACAGTGTATTTGCATATGGTTTACATTACTTTTCAAATTTAAAAAAGAATAAGTAA	Sixframe
DUF955	26.4	CP010297.1	chromosome	-	153	884801	885259	333	12	885271	885603	1	-	-	-	ATGTATTTATACGAAAAGATGGTTATTGAAAACAAAGAGATACCAATTGATGATGGGAAATCTTTAGGTAATTTTGAGGGTCTCTATGACAATGGGGTTATTTTAATTAATAAAAATTTGTCAGAAACACGTAAAGCAGAAGTGTTATATGAGGAACTTGCCCACCACAAGTTGACGTATGGCAACATTTTAGACCAATCAAAATGGATTAATAGAAAATTTGAAAATTATGCACGTAGACACGGCTTTATCTCAGCTGTTCCATTACGTGAAATTGTAGAAGCTTATAATTATGGCGTACGTAACTTGTATGAGTTGTCCGAGTACCTACAACTGAGTGAAAAATACATATTAGAAGCGATAGAACAATATAAAAAGATATACGGTATTGGTACCCAC…	ATGAGAACTAATGATGAAATAATCACAATAATTAAAACATCAATGAAAGAACAAAATATGTCACTAAGTGAATTAGCTCGTCGTGTAGGTGTAGCAAAATCAGCAGTATCAAGATATTTAAATTTAACTAGAGAGTTCCCATTGAATCGTGCTGAAGATTTTGCGAAAGTACTTGGAATAAAAACAGAATATTTATTAGGATTTGCTGAACGCGAAGAATCTACAAAACAAGATACTATCGCCGCGCACTTAGATGGAGATTTTACAGAGGAAGAATTAATTGAAATTAGAAAGTATGCGGAGTTAGTTAGAAAAGCACATCGAAATCAGTAA	-	Sixframe
YoeB_toxin	131.1	CP010297.1	chromosome	-	89	2530076	2530342	252	0	2530342	2530593	1	-	-	-	ATGGCTAGGTTAAATATTACGTTTTCGCCTCAAGCCTTTGAAGATTATAAGTATTTTCAGCAGAACGATAAAAAAATGGTGAAGAAGATTAATGAGTTACTTAAAAGTATTGACAGAAATGGTGCATTGGAAGGTATAGGTAAGCCTGAAAAGTTAAAATCGAATCTGACTGGGTATTATAGTAGACGTATCAATCACGAACATAGATTGGTTTATACAGTAGATGACAATCATATAAAAATAGCATCATGTAAATACCATTATTAA	ATGATTATTAAAAATTATTCATACGCTCGACAGAATTTAAAGGCACTTATGACAAAAGTAAATGATGATAGTGTTATGGTAACTGTAACATCTACTGATGATAAAAACGTAGTAATCATGTCAGAATCAGATTATAACTCCATGATGGAAACACTTTACCTCCAACAGAACCCAAATAATGCTGAACACTTAGCTCAATCAATTGCAGATCTAGAACGTGGGAAAACTATAACGAAAGATATAGATGTATAA	-	Sixframe
HD_3	34.4	CP010298.1	chromosome	+	223	822774	823442	1	-	-	-	198	36	823478	823675	ATGGAGGAGGTAATTGAAATGGGTGTACATCAATATTTTAAAAGATTATCAGATATGGAAAGACTTATAAGATTACCTGGAAAATTTAAATATTTTGAACACAATGTTGCAGCACACTCCTTTAAAGTAACTAAAATTGCACAATATCTAGCAACAGTTGAAGAATATCATGGACGAAAGATTAATTGGAAAAGCTTATATGAAAAAGCATTAAATCATGATTTCGCCGAAGTGTTTACTGGTGATATAAAAACACCTGTTAAATATGCGAGTAGTGAATTAAAAAAATTATTTTCGCAAGTTGAAGAAGAAATGGTAGAGACCTTTATTGAAGAAGAAATTCCATTACAATATAGAGATGTTTATAAGCAACGACTGCAAGAAGGTAAAGATGATTCA…	-	TTGGTAGTATTATTTAGTGTAATAACAAGAAGTAAATGGGTCGGTACTATTCTGACATTAATTTTAATTGGTGCCTCAATCTATAAAGAGTATTTCCATAACGAGTGGATTATTTTTATTGATGTAGTGTCATTATTAGCTGGTTATTTAATTATAGATCAACTCGAATTTCATAAACATCAAGATGAAGATCGCTAA	Sixframe
HD	44	CP010298.1	chromosome	-	195	1702784	1703368	1	-	-	-	324	31	1702430	1702753	ATGAACATTGAAAAAGCAAAACGGCTTGCAAAAGAGAAACTGCCAGAGAAACGTTATAATCATTCTTTAAGAGTTGCAGAAACAGCGATTAAATTGGCAGAAATTTATGATGGAGACACTAGTAAAGTAGAATTAGCAGGTGTATTACATGATTTCTGTAAATATGATGATTTAGGTAAAATGTATCAAATTGTTCGACAATACGAATTAGGTAATGATCTACTGAGTTATGGTAGTGAAATATTGCATGGCCCTGTGTGTGCAGCAATCATGGAACATGAATATGGTATCAATGATGAGGAAGTATTAATGGCTATCAAATACCATACTACTGGACGTCAACAAATGACAAAAACTGAAAAACTGATTTTTATTGCAGATTACATCGAACCTGGAAGA…	-	GTGGATGCAATTGACAATAAAAAAGGCGAAGATACGATTTCTTTAGAAATGAAAGGTATCAGCGATATGACAGATTATTTTGTTGTAACGCACGGAAATAATGAACGACAAGTTCAAGCGATTGCTAGAGCGGTGAAAGAAGTAGCCAATGAACAAAATATAGAAGTAAAACGTATGGAAGGATACAATGAAGCGCGTTGGATATTAATTGACTTAGCTGATGTTGTGGTACATGTTTTCCATAAAGACGAAAGAAATTATTATAATATTGAAAAGTTATATCAAGATGCACCATTAGAATCATATAGTCAGGTTGCGTATTAA	Sixframe
YoeB_toxin	38.1	CP010298.1	chromosome	-	89	2586939	2587205	258	0	2587205	2587462	1	-	-	-	ATGAGCAATTACACGGTTAAGATTAAAAATTCAGCGAAATCAGATTTAAAGAAAATAAAACATTCTTATTTAAAGAAGTCATTTTTAGAAATTGTTGAGACTTTAAAAAATGATCCGTATAAAATAACACAATCTTTTGAAAAATTAGAGCCTAAATATTTAGAGCGATATTCAAGAAGAATTAACCATCAGCACAGGGTCGTCTATACCGTAGATGATCGAAATAAAGAAGTATTAATACTATCGGCATGGTCACATTATGATTAA	ATGATTATCACTAGCCCTACAGAAGCGAGAAAAGATTTTTATCAATTACTAAAAAATGTTAATAATAATCACGAACCAATTTATATTAGTGGCAATAATGCCGAAAATAATGCTGTGATTATAGGTTTAGAAGATTGGAAAAGTATACAAGAGACAATATATCTTGAATCTACTGGTACAATGGACAAAGTAAGAGAAAGAGAAAAAGATAATAGTGGTACAACAAATATAGATGATATTGATTGGGATAATCTTTAA	-	Sixframe
DUF955	26.4	CP010298.1	chromosome	-	153	884800	885258	333	12	885270	885602	1	-	-	-	ATGTATTTATACGAAAAGATGGTTATTGAAAACAAAGAGATACCAATTGATGATGGGAAATCTTTAGGTAATTTTGAGGGTCTCTATGACAATGGGGTTATTTTAATTAATAAAAATTTGTCAGAAACACGTAAAGCAGAAGTGTTATATGAGGAACTTGCCCACCACAAGTTGACGTATGGCAACATTTTAGACCAATCAAAATGGATTAATAGAAAATTTGAAAATTATGCACGTAGACACGGCTTTATCTCAGCTGTTCCATTACGTGAAATTGTAGAAGCTTATAATTATGGCGTACGTAACTTGTATGAGTTGTCCGAGTACCTACAACTGAGTGAAAAATACATATTAGAAGCGATAGAACAATATAAAAAGATATACGGTATTGGTACCCAC…	ATGAGAACTAATGATGAAATAATCACAATAATTAAAACATCAATGAAAGAACAAAATATGTCACTAAGTGAATTAGCTCGTCGTGTAGGTGTAGCAAAATCAGCAGTATCAAGATATTTAAATTTAACTAGAGAGTTCCCATTGAATCGTGCTGAAGATTTTGCGAAAGTACTTGGAATAAAAACAGAATATTTATTAGGATTTGCTGAACGCGAAGAATCTACAAAACAAGATACTATCGCCGCGCACTTAGATGGAGATTTTACAGAGGAAGAATTAATTGAAATTAGAAAGTATGCGGAGTTAGTTAGAAAAGCACATCGAAATCAGTAA	-	Sixframe
AHSA1	79.8	CP010298.1	chromosome	-	156	2527593	2528060	1	-	-	-	198	69	2527327	2527524	ATGACGATTAAAGTTGAAGATAATAAAATTATTTTTTCAAGAACGATAGAAGCACCGATTGAAAAGGTGTTTGATGCCTATACGACAAAAGCATTATTTGAAAAATGGTTTCATCCAAAAGACGCTAGTACCAAAGTGTTTCGCTTTAATGCTGTTTCAGGCGGTGATGCATTTTATGCGATTAAAACACCTACAATGACCAGCTATACATTAGCAGAATATAAAACGGTTAAGCGTCCATATTTAATTGAATATATTGACTCATTTGCGACACCTCAAGGTGCAAAAGATACAAAAATGCCAAGCATGAAAATTACTTTGTCATTTTCCAAGAGCAATACAACGAAAACGACAGTGACATCAACATCGGTATTTCCAACAAAAGAAGCCGCTCAACAA…	-	ATGAGGGATGATTCGATGGTAGAACGTTATATCAAAGTTTTAATATTATATATTTTCACAACACTACTATCTTCTATTTCAGTAACGTCAAAATGTGTACCTAATAAAGTTATAAGGTTTATTTTACGTACTGCAATTGGTTACAGTGTATTTGCATATGGTTTACATTACTTTTCAAATTTAAAAAAGAATAAGTAA	Sixframe
Peptidase_M78	45.4	CP010298.1	chromosome	-	214	1926653	1927294	186	114	1927408	1927593	186	105	1926363	1926548	ATGTTTACACCTATAGTTATAAATTTATTAAATGATGTAGGTTCGATTTTTTTAGTTAGGGTGGGGAATCAATTGAAAGTTATTGAGAAAGTTCATTATGAAGATATTTTAGAATCAAAAATAGTTCGATTATTTCAGGCATTTATAAAGGACAAAATGGATCAACTTTTTATTACTTCTGAACACTTTGCTATTGACATAGACAAGCTATTATTTCAACTTAATTTAAATGTTAGATATATTAAAATGGAGGGTAATACTTCGGGTTATTTAAGTGGAAGAACAATCTATATTAATAATAATCACTCGATTAATAATACAAGATTTTCAATAGCTCGTGAATTGGGCCGTTATTTATTTAAAAATACAGACTTAATGAGAGATAGTAACGATAATAGT…	ATGAAACAAATTAGCATTGGCTATGAAGAAATCTATGGGGATAGAATTTTTCATAGCCATTTTTTAAAAGAGCATGAAGTAAAAAATTGGAAAACCGTCAATCAAATAATTGAAAAAGAACACTTGGACAAAAATGAATATGAAGCGGAACCGCCGTTATTTTTCTTTTCAGGATCGTTAGATTAG	ATGCGTGGTCTATTTTATAAAATATATTTAATTACAGGTTTAAACATCTATAACAAAATCTCAACAGCAAAAAATAAATCTACATTAATCATTTATCTAGACTCAAGGAAATCTTATATTTCTATTCCTTTTAACATATCGTCAATTTTAATGAGTAATTTCTCTACTAATATTCCAGGCAAATAG	Sixframe
YoeB_toxin	131.1	CP010298.1	chromosome	-	89	2530091	2530357	252	0	2530357	2530608	1	-	-	-	ATGGCTAGGTTAAATATTACGTTTTCGCCTCAAGCCTTTGAAGATTATAAGTATTTTCAGCAGAACGATAAAAAAATGGTGAAGAAGATTAATGAGTTACTTAAAAGTATTGACAGAAATGGTGCATTGGAAGGTATAGGTAAGCCTGAAAAGTTAAAATCGAATCTGACTGGGTATTATAGTAGACGTATCAATCACGAACATAGATTGGTTTATACAGTAGATGACAATCATATAAAAATAGCATCATGTAAATACCATTATTAA	ATGATTATTAAAAATTATTCATACGCTCGACAGAATTTAAAGGCACTTATGACAAAAGTAAATGATGATAGTGTTATGGTAACTGTAACATCTACTGATGATAAAAACGTAGTAATCATGTCAGAATCAGATTATAACTCCATGATGGAAACACTTTACCTCCAACAGAACCCAAATAATGCTGAACACTTAGCTCAATCAATTGCAGATCTAGAACGTGGGAAAACTATAACGAAAGATATAGATGTATAA	-	Sixframe
DUF955	26.4	CP010299.1	chromosome	-	153	884801	885259	333	12	885271	885603	1	-	-	-	ATGTATTTATACGAAAAGATGGTTATTGAAAACAAAGAGATACCAATTGATGATGGGAAATCTTTAGGTAATTTTGAGGGTCTCTATGACAATGGGGTTATTTTAATTAATAAAAATTTGTCAGAAACACGTAAAGCAGAAGTGTTATATGAGGAACTTGCCCACCACAAGTTGACGTATGGCAACATTTTAGACCAATCAAAATGGATTAATAGAAAATTTGAAAATTATGCACGTAGACACGGCTTTATCTCAGCTGTTCCATTACGTGAAATTGTAGAAGCTTATAATTATGGCGTACGTAACTTGTATGAGTTGTCCGAGTACCTACAACTGAGTGAAAAATACATATTAGAAGCGATAGAACAATATAAAAAGATATACGGTATTGGTACCCAC…	ATGAGAACTAATGATGAAATAATCACAATAATTAAAACATCAATGAAAGAACAAAATATGTCACTAAGTGAATTAGCTCGTCGTGTAGGTGTAGCAAAATCAGCAGTATCAAGATATTTAAATTTAACTAGAGAGTTCCCATTGAATCGTGCTGAAGATTTTGCGAAAGTACTTGGAATAAAAACAGAATATTTATTAGGATTTGCTGAACGCGAAGAATCTACAAAACAAGATACTATCGCCGCGCACTTAGATGGAGATTTTACAGAGGAAGAATTAATTGAAATTAGAAAGTATGCGGAGTTAGTTAGAAAAGCACATCGAAATCAGTAA	-	Sixframe
YoeB_toxin	38.1	CP010299.1	chromosome	-	89	2586943	2587209	258	0	2587209	2587466	1	-	-	-	ATGAGCAATTACACGGTTAAGATTAAAAATTCAGCGAAATCAGATTTAAAGAAAATAAAACATTCTTATTTAAAGAAGTCATTTTTAGAAATTGTTGAGACTTTAAAAAATGATCCGTATAAAATAACACAATCTTTTGAAAAATTAGAGCCTAAATATTTAGAGCGATATTCAAGAAGAATTAACCATCAGCACAGGGTCGTCTATACCGTAGATGATCGAAATAAAGAAGTATTAATACTATCGGCATGGTCACATTATGATTAA	ATGATTATCACTAGCCCTACAGAAGCGAGAAAAGATTTTTATCAATTACTAAAAAATGTTAATAATAATCACGAACCAATTTATATTAGTGGCAATAATGCCGAAAATAATGCTGTGATTATAGGTTTAGAAGATTGGAAAAGTATACAAGAGACAATATATCTTGAATCTACTGGTACAATGGACAAAGTAAGAGAAAGAGAAAAAGATAATAGTGGTACAACAAATATAGATGATATTGATTGGGATAATCTTTAA	-	Sixframe
HD	44	CP010299.1	chromosome	-	195	1702785	1703369	1	-	-	-	324	31	1702431	1702754	ATGAACATTGAAAAAGCAAAACGGCTTGCAAAAGAGAAACTGCCAGAGAAACGTTATAATCATTCTTTAAGAGTTGCAGAAACAGCGATTAAATTGGCAGAAATTTATGATGGAGACACTAGTAAAGTAGAATTAGCAGGTGTATTACATGATTTCTGTAAATATGATGATTTAGGTAAAATGTATCAAATTGTTCGACAATACGAATTAGGTAATGATCTACTGAGTTATGGTAGTGAAATATTGCATGGCCCTGTGTGTGCAGCAATCATGGAACATGAATATGGTATCAATGATGAGGAAGTATTAATGGCTATCAAATACCATACTACTGGACGTCAACAAATGACAAAAACTGAAAAACTGATTTTTATTGCAGATTACATCGAACCTGGAAGA…	-	GTGGATGCAATTGACAATAAAAAAGGCGAAGATACGATTTCTTTAGAAATGAAAGGTATCAGCGATATGACAGATTATTTTGTTGTAACGCACGGAAATAATGAACGACAAGTTCAAGCGATTGCTAGAGCGGTGAAAGAAGTAGCCAATGAACAAAATATAGAAGTAAAACGTATGGAAGGATACAATGAAGCGCGTTGGATATTAATTGACTTAGCTGATGTTGTGGTACATGTTTTCCATAAAGACGAAAGAAATTATTATAATATTGAAAAGTTATATCAAGATGCACCATTAGAATCATATAGTCAGGTTGCGTATTAA	Sixframe
HD_3	34.4	CP010299.1	chromosome	+	223	822775	823443	1	-	-	-	198	36	823479	823676	ATGGAGGAGGTAATTGAAATGGGTGTACATCAATATTTTAAAAGATTATCAGATATGGAAAGACTTATAAGATTACCTGGAAAATTTAAATATTTTGAACACAATGTTGCAGCACACTCCTTTAAAGTAACTAAAATTGCACAATATCTAGCAACAGTTGAAGAATATCATGGACGAAAGATTAATTGGAAAAGCTTATATGAAAAAGCATTAAATCATGATTTCGCCGAAGTGTTTACTGGTGATATAAAAACACCTGTTAAATATGCGAGTAGTGAATTAAAAAAATTATTTTCGCAAGTTGAAGAAGAAATGGTAGAGACCTTTATTGAAGAAGAAATTCCATTACAATATAGAGATGTTTATAAGCAACGACTGCAAGAAGGTAAAGATGATTCA…	-	TTGGTAGTATTATTTAGTGTAATAACAAGAAGTAAATGGGTCGGTACTATTCTGACATTAATTTTAATTGGTGCCTCAATCTATAAAGAGTATTTCCATAACGAGTGGATTATTTTTATTGATGTAGTGTCATTATTAGCTGGTTATTTAATTATAGATCAACTCGAATTTCATAAACATCAAGATGAAGATCGCTAA	Sixframe
YoeB_toxin	131.1	CP010299.1	chromosome	-	89	2530095	2530361	252	0	2530361	2530612	1	-	-	-	ATGGCTAGGTTAAATATTACGTTTTCGCCTCAAGCCTTTGAAGATTATAAGTATTTTCAGCAGAACGATAAAAAAATGGTGAAGAAGATTAATGAGTTACTTAAAAGTATTGACAGAAATGGTGCATTGGAAGGTATAGGTAAGCCTGAAAAGTTAAAATCGAATCTGACTGGGTATTATAGTAGACGTATCAATCACGAACATAGATTGGTTTATACAGTAGATGACAATCATATAAAAATAGCATCATGTAAATACCATTATTAA	ATGATTATTAAAAATTATTCATACGCTCGACAGAATTTAAAGGCACTTATGACAAAAGTAAATGATGATAGTGTTATGGTAACTGTAACATCTACTGATGATAAAAACGTAGTAATCATGTCAGAATCAGATTATAACTCCATGATGGAAACACTTTACCTCCAACAGAACCCAAATAATGCTGAACACTTAGCTCAATCAATTGCAGATCTAGAACGTGGGAAAACTATAACGAAAGATATAGATGTATAA	-	Sixframe
AHSA1	79.8	CP010299.1	chromosome	-	156	2527597	2528064	1	-	-	-	198	69	2527331	2527528	ATGACGATTAAAGTTGAAGATAATAAAATTATTTTTTCAAGAACGATAGAAGCACCGATTGAAAAGGTGTTTGATGCCTATACGACAAAAGCATTATTTGAAAAATGGTTTCATCCAAAAGACGCTAGTACCAAAGTGTTTCGCTTTAATGCTGTTTCAGGCGGTGATGCATTTTATGCGATTAAAACACCTACAATGACCAGCTATACATTAGCAGAATATAAAACGGTTAAGCGTCCATATTTAATTGAATATATTGACTCATTTGCGACACCTCAAGGTGCAAAAGATACAAAAATGCCAAGCATGAAAATTACTTTGTCATTTTCCAAGAGCAATACAACGAAAACGACAGTGACATCAACATCGGTATTTCCAACAAAAGAAGCCGCTCAACAA…	-	ATGAGGGATGATTCGATGGTAGAACGTTATATCAAAGTTTTAATATTATATATTTTCACAACACTACTATCTTCTATTTCAGTAACGTCAAAATGTGTACCTAATAAAGTTATAAGGTTTATTTTACGTACTGCAATTGGTTACAGTGTATTTGCATATGGTTTACATTACTTTTCAAATTTAAAAAAGAATAAGTAA	Sixframe
Peptidase_M78	45.4	CP010299.1	chromosome	-	214	1926654	1927295	186	114	1927409	1927594	186	105	1926364	1926549	ATGTTTACACCTATAGTTATAAATTTATTAAATGATGTAGGTTCGATTTTTTTAGTTAGGGTGGGGAATCAATTGAAAGTTATTGAGAAAGTTCATTATGAAGATATTTTAGAATCAAAAATAGTTCGATTATTTCAGGCATTTATAAAGGACAAAATGGATCAACTTTTTATTACTTCTGAACACTTTGCTATTGACATAGACAAGCTATTATTTCAACTTAATTTAAATGTTAGATATATTAAAATGGAGGGTAATACTTCGGGTTATTTAAGTGGAAGAACAATCTATATTAATAATAATCACTCGATTAATAATACAAGATTTTCAATAGCTCGTGAATTGGGCCGTTATTTATTTAAAAATACAGACTTAATGAGAGATAGTAACGATAATAGT…	ATGAAACAAATTAGCATTGGCTATGAAGAAATCTATGGGGATAGAATTTTTCATAGCCATTTTTTAAAAGAGCATGAAGTAAAAAATTGGAAAACCGTCAATCAAATAATTGAAAAAGAACACTTGGACAAAAATGAATATGAAGCGGAACCGCCGTTATTTTTCTTTTCAGGATCGTTAGATTAG	ATGCGTGGTCTATTTTATAAAATATATTTAATTACAGGTTTAAACATCTATAACAAAATCTCAACAGCAAAAAATAAATCTACATTAATCATTTATCTAGACTCAAGGAAATCTTATATTTCTATTCCTTTTAACATATCGTCAATTTTAATGAGTAATTTCTCTACTAATATTCCAGGCAAATAG	Sixframe
Peptidase_M78	45.4	CP010300.1	chromosome	-	214	1926654	1927295	186	114	1927409	1927594	186	105	1926364	1926549	ATGTTTACACCTATAGTTATAAATTTATTAAATGATGTAGGTTCGATTTTTTTAGTTAGGGTGGGGAATCAATTGAAAGTTATTGAGAAAGTTCATTATGAAGATATTTTAGAATCAAAAATAGTTCGATTATTTCAGGCATTTATAAAGGACAAAATGGATCAACTTTTTATTACTTCTGAACACTTTGCTATTGACATAGACAAGCTATTATTTCAACTTAATTTAAATGTTAGATATATTAAAATGGAGGGTAATACTTCGGGTTATTTAAGTGGAAGAACAATCTATATTAATAATAATCACTCGATTAATAATACAAGATTTTCAATAGCTCGTGAATTGGGCCGTTATTTATTTAAAAATACAGACTTAATGAGAGATAGTAACGATAATAGT…	ATGAAACAAATTAGCATTGGCTATGAAGAAATCTATGGGGATAGAATTTTTCATAGCCATTTTTTAAAAGAGCATGAAGTAAAAAATTGGAAAACCGTCAATCAAATAATTGAAAAAGAACACTTGGACAAAAATGAATATGAAGCGGAACCGCCGTTATTTTTCTTTTCAGGATCGTTAGATTAG	ATGCGTGGTCTATTTTATAAAATATATTTAATTACAGGTTTAAACATCTATAACAAAATCTCAACAGCAAAAAATAAATCTACATTAATCATTTATCTAGACTCAAGGAAATCTTATATTTCTATTCCTTTTAACATATCGTCAATTTTAATGAGTAATTTCTCTACTAATATTCCAGGCAAATAG	Sixframe
YoeB_toxin	38.1	CP010300.1	chromosome	-	89	2586933	2587199	258	0	2587199	2587456	1	-	-	-	ATGAGCAATTACACGGTTAAGATTAAAAATTCAGCGAAATCAGATTTAAAGAAAATAAAACATTCTTATTTAAAGAAGTCATTTTTAGAAATTGTTGAGACTTTAAAAAATGATCCGTATAAAATAACACAATCTTTTGAAAAATTAGAGCCTAAATATTTAGAGCGATATTCAAGAAGAATTAACCATCAGCACAGGGTCGTCTATACCGTAGATGATCGAAATAAAGAAGTATTAATACTATCGGCATGGTCACATTATGATTAA	ATGATTATCACTAGCCCTACAGAAGCGAGAAAAGATTTTTATCAATTACTAAAAAATGTTAATAATAATCACGAACCAATTTATATTAGTGGCAATAATGCCGAAAATAATGCTGTGATTATAGGTTTAGAAGATTGGAAAAGTATACAAGAGACAATATATCTTGAATCTACTGGTACAATGGACAAAGTAAGAGAAAGAGAAAAAGATAATAGTGGTACAACAAATATAGATGATATTGATTGGGATAATCTTTAA	-	Sixframe
YoeB_toxin	131.1	CP010300.1	chromosome	-	89	2530085	2530351	252	0	2530351	2530602	1	-	-	-	ATGGCTAGGTTAAATATTACGTTTTCGCCTCAAGCCTTTGAAGATTATAAGTATTTTCAGCAGAACGATAAAAAAATGGTGAAGAAGATTAATGAGTTACTTAAAAGTATTGACAGAAATGGTGCATTGGAAGGTATAGGTAAGCCTGAAAAGTTAAAATCGAATCTGACTGGGTATTATAGTAGACGTATCAATCACGAACATAGATTGGTTTATACAGTAGATGACAATCATATAAAAATAGCATCATGTAAATACCATTATTAA	ATGATTATTAAAAATTATTCATACGCTCGACAGAATTTAAAGGCACTTATGACAAAAGTAAATGATGATAGTGTTATGGTAACTGTAACATCTACTGATGATAAAAACGTAGTAATCATGTCAGAATCAGATTATAACTCCATGATGGAAACACTTTACCTCCAACAGAACCCAAATAATGCTGAACACTTAGCTCAATCAATTGCAGATCTAGAACGTGGGAAAACTATAACGAAAGATATAGATGTATAA	-	Sixframe
AHSA1	79.8	CP010300.1	chromosome	-	156	2527587	2528054	1	-	-	-	198	69	2527321	2527518	ATGACGATTAAAGTTGAAGATAATAAAATTATTTTTTCAAGAACGATAGAAGCACCGATTGAAAAGGTGTTTGATGCCTATACGACAAAAGCATTATTTGAAAAATGGTTTCATCCAAAAGACGCTAGTACCAAAGTGTTTCGCTTTAATGCTGTTTCAGGCGGTGATGCATTTTATGCGATTAAAACACCTACAATGACCAGCTATACATTAGCAGAATATAAAACGGTTAAGCGTCCATATTTAATTGAATATATTGACTCATTTGCGACACCTCAAGGTGCAAAAGATACAAAAATGCCAAGCATGAAAATTACTTTGTCATTTTCCAAGAGCAATACAACGAAAACGACAGTGACATCAACATCGGTATTTCCAACAAAAGAAGCCGCTCAACAA…	-	ATGAGGGATGATTCGATGGTAGAACGTTATATCAAAGTTTTAATATTATATATTTTCACAACACTACTATCTTCTATTTCAGTAACGTCAAAATGTGTACCTAATAAAGTTATAAGGTTTATTTTACGTACTGCAATTGGTTACAGTGTATTTGCATATGGTTTACATTACTTTTCAAATTTAAAAAAGAATAAGTAA	Sixframe
DUF955	26.4	CP010300.1	chromosome	-	153	884801	885259	333	12	885271	885603	1	-	-	-	ATGTATTTATACGAAAAGATGGTTATTGAAAACAAAGAGATACCAATTGATGATGGGAAATCTTTAGGTAATTTTGAGGGTCTCTATGACAATGGGGTTATTTTAATTAATAAAAATTTGTCAGAAACACGTAAAGCAGAAGTGTTATATGAGGAACTTGCCCACCACAAGTTGACGTATGGCAACATTTTAGACCAATCAAAATGGATTAATAGAAAATTTGAAAATTATGCACGTAGACACGGCTTTATCTCAGCTGTTCCATTACGTGAAATTGTAGAAGCTTATAATTATGGCGTACGTAACTTGTATGAGTTGTCCGAGTACCTACAACTGAGTGAAAAATACATATTAGAAGCGATAGAACAATATAAAAAGATATACGGTATTGGTACCCAC…	ATGAGAACTAATGATGAAATAATCACAATAATTAAAACATCAATGAAAGAACAAAATATGTCACTAAGTGAATTAGCTCGTCGTGTAGGTGTAGCAAAATCAGCAGTATCAAGATATTTAAATTTAACTAGAGAGTTCCCATTGAATCGTGCTGAAGATTTTGCGAAAGTACTTGGAATAAAAACAGAATATTTATTAGGATTTGCTGAACGCGAAGAATCTACAAAACAAGATACTATCGCCGCGCACTTAGATGGAGATTTTACAGAGGAAGAATTAATTGAAATTAGAAAGTATGCGGAGTTAGTTAGAAAAGCACATCGAAATCAGTAA	-	Sixframe
HD_3	34.4	CP010300.1	chromosome	+	223	822775	823443	1	-	-	-	198	36	823479	823676	ATGGAGGAGGTAATTGAAATGGGTGTACATCAATATTTTAAAAGATTATCAGATATGGAAAGACTTATAAGATTACCTGGAAAATTTAAATATTTTGAACACAATGTTGCAGCACACTCCTTTAAAGTAACTAAAATTGCACAATATCTAGCAACAGTTGAAGAATATCATGGACGAAAGATTAATTGGAAAAGCTTATATGAAAAAGCATTAAATCATGATTTCGCCGAAGTGTTTACTGGTGATATAAAAACACCTGTTAAATATGCGAGTAGTGAATTAAAAAAATTATTTTCGCAAGTTGAAGAAGAAATGGTAGAGACCTTTATTGAAGAAGAAATTCCATTACAATATAGAGATGTTTATAAGCAACGACTGCAAGAAGGTAAAGATGATTCA…	-	TTGGTAGTATTATTTAGTGTAATAACAAGAAGTAAATGGGTCGGTACTATTCTGACATTAATTTTAATTGGTGCCTCAATCTATAAAGAGTATTTCCATAACGAGTGGATTATTTTTATTGATGTAGTGTCATTATTAGCTGGTTATTTAATTATAGATCAACTCGAATTTCATAAACATCAAGATGAAGATCGCTAA	Sixframe
HD	44	CP010300.1	chromosome	-	195	1702785	1703369	1	-	-	-	324	31	1702431	1702754	ATGAACATTGAAAAAGCAAAACGGCTTGCAAAAGAGAAACTGCCAGAGAAACGTTATAATCATTCTTTAAGAGTTGCAGAAACAGCGATTAAATTGGCAGAAATTTATGATGGAGACACTAGTAAAGTAGAATTAGCAGGTGTATTACATGATTTCTGTAAATATGATGATTTAGGTAAAATGTATCAAATTGTTCGACAATACGAATTAGGTAATGATCTACTGAGTTATGGTAGTGAAATATTGCATGGCCCTGTGTGTGCAGCAATCATGGAACATGAATATGGTATCAATGATGAGGAAGTATTAATGGCTATCAAATACCATACTACTGGACGTCAACAAATGACAAAAACTGAAAAACTGATTTTTATTGCAGATTACATCGAACCTGGAAGA…	-	GTGGATGCAATTGACAATAAAAAAGGCGAAGATACGATTTCTTTAGAAATGAAAGGTATCAGCGATATGACAGATTATTTTGTTGTAACGCACGGAAATAATGAACGACAAGTTCAAGCGATTGCTAGAGCGGTGAAAGAAGTAGCCAATGAACAAAATATAGAAGTAAAACGTATGGAAGGATACAATGAAGCGCGTTGGATATTAATTGACTTAGCTGATGTTGTGGTACATGTTTTCCATAAAGACGAAAGAAATTATTATAATATTGAAAAGTTATATCAAGATGCACCATTAGAATCATATAGTCAGGTTGCGTATTAA	Sixframe
YoeB_toxin	38	CP010526.1	chromosome	-	89	2571947	2572213	258	0	2572213	2572470	1	-	-	-	ATGAGCAATTACACGGTTAAGATTAAAAATTCAGCGAAATCAGATTTAAGGAAAATAAAACATTCTTATTTAAAGAAGTCATTTTTAGAAATTGTTGAGACTTTAAAAAATGATCCGTATAAAATAACACAATCTTTTGAAAAATTAGAGCCTAAATATTTAGAGCGATATTCAAGAAGAATTAACCATCAGCACAGGGTCGTCTATACCGTAGATGATCGAAATAAAGAAGTATTAATACTATCGGCATGGTCACATTATGATTAA	ATGATTATCACTAGCCCTACAGAAGCGAGAAAAGATTTTTATCAATTACTAAAAAATGTTAATAATAATCACGAACCAATTTATATTAGTGGCAATAATGCCGAAAATAATGCTGTGATTATAGGTTTAGAAGATTGGAAAAGTATACAAGAGACAATATATCTTGAATCTACTGGTACAATGGACAAAGTAAGAGAAAGAGAAAAAGATAATAGTGGTACAACAAATATAGATGATATTGATTGGGATAATCTTTAA	-	Sixframe
HD	44	CP010526.1	chromosome	-	195	1741602	1742186	1	-	-	-	324	31	1741248	1741571	ATGAACATTGAAAAAGCAAAACGGCTTGCAAAAGAGAAACTGCCAGAGAAACGTTATAATCATTCTTTAAGAGTTGCAGAAACAGCTATTAAATTGGCAGAAATTTATGATGGAGACACTAGTAAAGTAGAATTAGCAGGTGTATTACATGATTTCTGTAAATATGATGATTTAGGTAAAATGTATCAAATTGTTCGACAATACGAATTAGGTAATGATCTACTGAGTTATGGTAGTGAAATATTGCATGGCCCTGTGTGTGCAGCAATCATGGAACATGAATATGGTATCAATGATGAGGAAGTATTAATGGCTATCAAATACCATACTACTGGACGTCAACAAATGACAAAAACTGAAAAACTGATTTTTATTGCAGATTACATCGAACCTGGAAGA…	-	GTGGATGCAATTGACAATAAAAAAGGCGAAGATACGATTTCTTTAGAAATGAAAGGTATCAGCGATATGACAGATTATTTTGTTGTAACGCACGGAAATAATGAACGACAAGTTCAAGCGATTGCTAGAGCGGTGAAAGAAGTAGCCAATGAACAAAATATAGAAGTAAAACGTATGGAAGGATACAATGAAGCGCGTTGGATATTAATTGACTTAGCTGATGTTGTGGTACATGTTTTCCATAAAGACGAAAGAAATTATTATAATATTGAAAAGTTATATCAAGATGCACCATTAGAATCATATGGTCAGGTTGCGTATTAA	Sixframe
DUF955	21.6	CP010526.1	chromosome	-	153	644747	645205	327	22	645227	645553	1	-	-	-	ATGGGAAAATACGAAGAATTGCTTATGAAATGTGAAGTTGAAGTGAAAGAAACACAAAGAGTACCTCGAGGATTCGATGGTTGGTATCAAGAAGGAGAAATTTTTATTAGACCTTCCCTATCCGAAAGGAACAAATTAGAAGTATTATATGAAGAACTTGCCCACCATAAGTTGACGTATGGCAACATTTTAGATCAGTCGAATTTCAACAATCGCAAGTTCGAAAATTACGCACGTAGACACGGCTTTATCTCAGCTGTTCCATTACGCGAAATTGTAGAAGCTTATAATTATGGCGTACGTAACTTGTATGAGTTGTCTGAGTATCTACAATTAAGCGAAGAATACATATTAGAAGCAATAGAACAATACAAAAAGATATATGGTATTGGAACTCAC…	ATGGAATATAAGAGTGCTAGAAAAATTTTATCAGAGAACTTAGAACAACTTATGAAAGAGAACAACATTACTCAAGTAGAATTGTCTGAAGCAATCGGGGTAAGTCAATCAACAATCTCTAACTGGCTTAAAGAACTTAAATATCCTAGAATATCAAAAGTCCAACAATTAGCAGATTACTTTAATGTACCTAAATCGAGAATTACAGAAGAAAGAAGTATTCATCAAGAAACTATAGCCGGTCATGCAAATAAAGATGAATTTACTCCCGAAGAATGGGAAGAAATCGAAAACTTTATGCAATGGGTTAGAGATAGAAAGAAATAA	-	Sixframe
YoeB_toxin	131.1	CP010526.1	chromosome	-	89	2515443	2515709	252	0	2515709	2515960	1	-	-	-	ATGGCTAGGTTAAATATTACGTTTTCGCCTCAAGCCTTTGAAGATTATAAGTATTTTCAGCAGAACGATAAAAAAATGGTGAAGAAGATTAATGAGTTACTTAAAAGTATTGACAGAAATGGTGCATTGGAAGGTATAGGTAAGCCTGAAAAGTTAAAATCGAATCTGACTGGGTATTATAGTAGACGTATCAATCACGAACATAGATTGGTTTATACAGTAGATGACAATCATATAAAAATAGCATCATGTAAATACCATTATTAA	ATGATTATTAAAAATTATTCATACGCTCGACAGAATTTAAAGGCACTTATGACAAAAGTAAATGATGATAGTGATATGGTAACTGTAACATCTACTGATGATAAAAACGTAGTAATCATGTCAGAATCAGATTATAACTCCATGATGGAAACACTTTACCTCCAACAGAACCCAAATAATGCTGAACACTTAGCTCAATCAATTGCAGATCTAGAACGTGGGAAAACTATAACGAAAGATATAGATGTATAA	-	Sixframe
ANT	109.8	CP010526.1	chromosome	-	266	1637325	1638122	243	16	1638138	1638380	261	13	1637052	1637312	ATGCAAGCATTACAAACATTTAATTTTAAAGAGCTACCAGTAAGAACAGTGGAAATTGAAAACGAACCTTATTTTGTAGGAAAAGATATTGCTGAGATTTTAGGATATGCAAGGACAGACAATGCCATCAGAAATCATGTTGATAGCGAGGACAAGCTGACGCACCAATTTAGTGCATCAGGTCAAAACAGAAATATGATCATTATCAACGAATCAGGATTATACAGTCTAATCTTCGATGCTTCTAAACAAAGCAAAAACGAAAAAATTAGAGAAAACGCTAGAAAATTCAAACGCTGGGTAACATCAGATGTCCTACCAGCTATTCGCAAACACGGTATCTACGCAACAGACAATGTAATTGAACAAACATTAAAAGATCCAGACTACATCATTACA…	ATGATATACAATTTCGATTATAGTTTGCTGTACGAAAGAATGGCAGAGTATAGATATAGCCAAAGTTCTTTAGCGAACGCAATCCCTATTTCAAGGACATCTATTAATCACAAGTTGCAAGGAAAAAATTTATTCACACAATGGGAAATAAAACGAATCTGTGAATTATTAGAAATCCCACCAACAAAAGTAGGTAGATATTTTTTTGAACAAAATGTACAGAAAACTGTACAAATATCTTAA	ATGGAACAAATCACATTAACCAAAGAAGAGTGTGTCGAACAATGCATCAATAAAGACTTAAAACTTTTAGATTATCGAGTTCAACAAATTTTAGAAGGTGTTCTATCAGAAAGTACCACATACGGTGATGCAAGAAATAAATTAGAAACATTGAAAATTATTGCTGAATCTCATTTTAAAACCGAACATGCTTCAGTTATTTACAAATTAGCATTGAAAAAGTTAGACAAAAAAATCAACGCCACTCCAATTAAAGAGTGA	Sixframe
AHSA1	79.8	CP010526.1	chromosome	-	156	2512946	2513413	1	-	-	-	201	69	2512677	2512877	ATGACGATTAAAGTTGAAGATAATAAAATTATTTTTTCAAGAACGATAGAAGCACCGATTGAAAAGGTGTTTGATGCCTATACGACAAAAGCATTATTTGAAAAATGGTTTCATCCAAAAGACGCTAGTACCAAAGTGTTTCGCTTTAATGCTGTTTCAGGCGGTGATGCATTTTATGCGATTAAAACACCTACAATGACCAGCTATACATTAGCAGAATATAAAACGGTTAAGCGTCCATATTTAATTGAATATATTGACTCATTTGCGACACCTCAAGGTGCAAAAGATACAAAAATGCCAAGCATGAAAATTACTTTGTCATTTTCCAAGAGCAATACAACGAAAACGACAGTGACATCAACATCGGTATTTCCAACAAAAGAAGCCGCTCAACAA…	-	ATGAGGGATGATTCGATGGTAGAACGTTATATCAAAGTTTTAATATTATATATTTTCACAACACTACTATCTTCTATTTCAGTAACGTCAAAATGTGTACCTAATAAAGTTATAAGGTTTATTTTACGTACTGCAATTGGTTACAGTGTATTTGCCTACGGTTTACATTTCTTTTCAAACTTAAAAAAATATAAAAAATAG	Sixframe
Bro-N	102.7	CP010526.1	chromosome	+	228	645964	646647	210	39	645716	645925	171	110	646757	646927	ATGCAAGAATTACAAACATTTAATTTTGAAGAATTACCAGTAAGAACATTAGAGGTTGACGGAGAACCATATTTTATAGGAAAAGATGTTGCTGACATTTTAGGATACGCAAACGGACGAGATGCTTTGTCAAAACATGTTGATTCAGAAGATAAGCTGACGTCGCAAATCGCGACGTCAGGTCAAAACAGAAATGTAACGATCATCAACGAATCAGGACTATACAGTTTAATCTTTTCTAGCAAATTAGAAAATGCGAAGCGGTTCAAACGTTGGGTAACTTCGGAAGTTTTACCAACGTTAAGAAAAACAGGAACATACCAAAAAAAACCGTTAACTACATCGGAACAAATCCAATTAATCGCACAGGGCAACACAGAATTAGATGAACGAGTTACT…	ATGCCAGAAAATTTTAAAGAGTTCTCTGTAAAGGTCTGGAGAACTAATTCGAATATGACACAACAAGATGTCGCTGATAAATTAGGCGTTACTAAACAATCTGTAATAAGATGGGAAAAAGATGACGCAGAATTAAAAGGCTTACAATTGTATGCTTTAGCCAAATTATTCAACACAGAAGTTGATTATATAAAGGCTAAAAAAATTTAA	ATGAGTAACATTTATAAAAGCTACCTAGTAGCAGTACTGTGCTTTACAGTCTTAGCAATTGTACTTATGCCATTGCTGTACTTCACTACAGCATGGTCAATTGCAGGATTCGCAAGTATCGCAACATTCATATTTTATAAGGAATACTTTTATGACAACAAAGGAGAATGA	Sixframe
HD	30.2	CP010526.1	chromosome	+	222	2203531	2204196	1	-	-	-	216	17	2204213	2204428	ATGAGGAGTGTAACTTTAATGCAACAATCAGACGTCATTAGTGCTGCCAAAAAATATATGGAATCTATTCATCAAAATGATTATACAGGCCATGATATTGCGCATGTATATCGTGTCACTGCTTTAGCTAAATCAATCGCTGAAAATGAAGGTGTTAATGATACTTTAGTCATTGAACTCGCATGTTTGCTTCATGATACCGTTGACGAAAAAGTTGTAGATGCTAACAAACAATATGTTGAATTGAAGTCATTTTTATCTTCTTTATCACTATCAACCGAAGATCAAGAGCACATTTTATTTATTATTAATAATATGAGCTATCGCAATGGCAAAAATGATCATGTCACTTTATCTTTAGAAGGTCAAATTGTCAGGGATGCAGATCGTCTTGATGCT…	-	ATGATGATGCGATGTAATGGCGTGTTGTTGTGGAAGCTTGGTGTCATGCCGTTACGATTCTATGATATGTTGTTGGGACGTTGCAATGTGTATTATGCCGTTGTGACGTTATTATTTCACACTGTTACATGCATTAGTGAATTGCTGTGGACATGTTGCGTTACGACATATACTTCTACACTGATGAATCATTGTGTCAAGATGACATTGCGATGA	Sixframe
HD_3	34.4	CP010526.1	chromosome	+	223	853784	854452	1	-	-	-	198	36	854488	854685	ATGGAGGAGGTAATTGAAATGGGTGTACATCAATATTTTAAAAGATTATCAGATATGGAAAGACTTATAAGATTACCTGGAAAATTTAAATATTTTGAACACAATGTTGCAGCACACTCCTTTAAAGTAACTAAAATTGCTCAATATCTAGCAACAGTTGAAGAATATCATGGACGAAAGATTAATTGGAAAAGCTTATATGAAAAAGCATTAAATCATGATTTCGCCGAAGTGTTTACTGGTGATATAAAAACACCTGTTAAATATGCGAGTAGTGAATTAAAAAAATTATTTTCGCAAGTTGAAGAAGAAATGGTAGAGACCTTTATTGAAGAAGAAATTCCATTACAATATAGAGATGTTTATAAGCAACGACTGCAAGAAGGTAAAGATGATTCA…	-	TTGGTAGTATTATTTAGTGTAATAACAAGAAGTAAATGGGTCGGTACTATTCTGACATTAATTTTAATTGGTGCCTCAATCTATAAAGAGTATTTCCATAACGAGTGGATTATTTTTATTGATGTAGTGTCATTATTAGCTGGTTATTTAATTATAGATCAACTCGAATTTCATAAACATCAAGATGAAGATCGCTAA	Sixframe
ANT	101.8	LN626917.1	chromosome	-	255	1354689	1355453	1	-	-	-	195	17	1354478	1354672	ATGCAAGCATTACAAACATTTAATTTTGAAGAATTACCAGTAAGAACATTAACAGTAAATGAGGAACCGTATTTTGTAGGGAAAGATGTAGCAGATATTCTAGGTTACAAAAATGGCAGTCGTGATATTAACGCTCATGTTGATGCAGAAGATAAGCTGACGTACCAAATCAGTACCGCAGGTCAAAGACGAAATCAAACAATCATCAACGAATCGGGTTTATACAGCCTAATCTTCTCATCAAAACTAGAATCAGCTAAACGATTCAAACGTTGGGTAACTTCAGACGTCCTACCCGCTATTCGAAAACACGGTATCTACGCAACAGACAATGTAATTGAACAAACATTAAAAGATCCAGACTACATCATTACAGTGTTGACTGAGTATAAGAAAGAA…	-	ATGGAAGATCAAAACAAAAAAGTCATTTATTACTACTATGACGAAGCAGGTAATAGACAACTATTATCAATTGGAGATTTGAATCTCTATTTATTAAAAGATATTAAATCAAGATTTGGTTTATATAAAAAACAAATCCCTGATTTAGATAATCTGTTCGTTCAAATAGACGGTGTTGAATTTAAAGTACTATAA	Sixframe
ANT	113.9	LN626917.1	chromosome	+	251	316355	317107	159	35	316162	316320	1	-	-	-	ATGCAAGCATTACAAACAAAATCGAACATCGGCGAAATGTTCAACATACAAGAAAAAGAAAATGGAGAAATCGCAATCAGCGGTCGAGAACTTCATCAAGCATTAGAAGTTAAGACAGCATATAAAGATTGGTTTCCAAGAATGCTTAAATACGGATTTGAAGAAAATACAGATTACACAGCTATCGCTCAAAAAAGAGCAACAGCTCAAGGCAATATGACTCACTATATTGACCACGCACTCACACTAGACACTGCAAAAGAAATCGCAATGATTCAACGCAGTGAACCTGGTAAACGTGCAAGACAATACTTCATCCAAGTTGAAAAAGCATGGAACAGTCCAGAAATGATTATGCAACGTGCTTTAAAAATTGCTAACAACACAATCAATCAATTA…	ATGTTGTTTCTATTAATTATATCTAATTGGTACTTAGGTTTTAAAGATTGTTTAATTGCCATACTTTTAGAAATTTCAACATTACTAATTACGTTATTAATAGAAAAACGAACATTTTTTAAAGGATCAATATACACCAATATCACCTCCTTAGGTTGA	-	Sixframe
HD	44	LN626917.1	chromosome	-	195	1684154	1684738	1	-	-	-	324	31	1683800	1684123	ATGAACATTGAAAAAGCAAAACGGCTTGCAAAAGAGAAACTGCCAGAGAAACGTTATAATCATTCTTTAAGAGTTGCAGAAACAGCGATTAAATTAGCAGAAATTTATGATGGAGACACTAGTAAAGTAGAATTAGCAGGTGTATTACATGATTTCTGTAAATATGATGATTTAGGTAAAATGTATCAAATTGTTCGACAATACGAATTAGGTAATGATCTACTGAGTTATGGTAGTGAAATATTGCATGGCCCAGTGTGTGCAGCAATCATGGAACATGAATATGGTATCAATGATGAGGAAGTATTAATGGCTATCAAATACCATACTACGGGACGTCAACAAATGACAAAAACTGAAAAACTGATTTTTATTGCAGATTACATCGAACCTGGTAGA…	-	GTGGATGCAATTGACAATAAAAAAGGCGAAGATACGATTTCTTTAGAAATGAAAGGTATCAGCGATATGACAGATTATTTTGTTGTAACGCACGGAAATAATGAACGACAAGTTCAAGCGATTGCTAGAGCGGTGAAAGAAGTAGCCAATGAACAAAATATAGAAGTAAAACGTATGGAAGGTTACAATGAAGCGCGTTGGATATTAATTGACTTAGCTGATGTTGTGGTACATGTTTTCCATAAAGACGAACGAAATTATTATAATATTGAAAAGTTATATCAAGATGCACCATTAGAATCATATGGTCAGGTTGCGTATTAA	Sixframe
DUF955	21	LN626917.1	chromosome	+	153	1356231	1356689	315	22	1355895	1356209	1	-	-	-	ATGGGAAAATACGAAGAATTGCTTATGAAATGTGAAGTTGAAGTGAAAGAAACACAAAGAGTACCTCGAGGATTCGATGGTTGGTATCAAGAAGGAGAAATTTTTATTAGACCTTCCTTATCCGAAAGGAACAAATTAGAAGTATTATATGAAGAACTTGCCCACCACAAGTTGACGTATGGCAACATTTTAGATCAATCGAAATTCAACAATCGCAAGTTCGAAAATTACGCAAGACGACACGGCTTTATCTCAGCAGTCCCGTTACGCGAAATTGTAGAAGCTTACAATTATGGCGTACGTAACTTGTATGAGTTGTCTGAGTATCTACAATTAAGCGAAGAATACATATTGGAGGCAATAGAACAATATAAGAAGATATACGGTATTGGAACTCAC…	ATGGCTAAACAAATTCTTTCAAAGAATTTAAAAAATCTTTTAGAACGAAAAGGCAAAACACAAACAGACATGGCAAAAGATTTAAATTTAAAAGAATCTACTGTAAGTAGTTGGATGAATGCAGTCAAATATCCTAGAAGAGATAAAATCGAATTACTTGCTGACTATTTTGGAGTTATGCCCTCCGACATAACTGATGATAAAAGTATTCATCAAGAAACTATAGCCGGTCATGCAAATAAAGATGAATTTACTCCCGAAGAATGGGAAGAAATCGAAAACTTTATGCAATGGGTTAGAGATAGAAAGAAATAA	-	Sixframe
ANT	113.7	LN626917.1	chromosome	-	251	1576830	1577582	1	-	-	-	198	16	1576617	1576814	ATGCAAGCATTACAAACAAAATCGAACATCGGAGAAATGTTCAACATACAAGAAAAAGAAAATGGAGAAATCGCAATCAGCGGTCGAGAACTTCATCAAGCATTAGAGGTTAAGACTCCATACAAAAAATGGTTTGAAAGAATGAGTGATTACGGATTTGAAGAAAATATCGATTATATAGTCACGGACATTTTTGTCCATAACCCACTAGGAGGTCGTCAGAATCAAACTGACCACGCACTCACACTAGACACTGCAAAAGAGATTGCAATGATTCAACGTAGTGAACCTGGCAAACGTGCAAGACAATACTTCATCCAAGTTGAAAAAGCATGGAACAGTCCAGAAATGATTATGCAACGTGCTTTAAAAATTGCTAACAACACAATCAATCAATTA…	-	ATGCGAGCTCAAAACAAAAAAGTCATCTATTACTACTATGACGAAGAAGGTGATAGACGACCCGTTAATATTCAATACAACGATGGCTACGACTTAATGATAGACCCGCGTTTTATTGAAATGACGCTTGAAAGACATCCGCATTTAAAAAATAACTTTTATGGATTAATAGATGGAAAAGAATTTAAGTTAGATTAA	Sixframe
HD_3	34.4	LN626917.1	chromosome	+	223	724778	725446	1	-	-	-	198	36	725482	725679	ATGGAGGAGGTAATTGAAATGGGTGTACATCAATATTTTAAAAGATTATCAGATATGGAAAGACTTATAAGATTACCTGGAAAATTTAAATATTTTGAACACAATGTTGCAGCGCACTCCTTTAAAGTAACTAAAATTGCTCAATATCTAGCAACAGTTGAAGAATATCATGGACGAAAGATTAATTGGAAAAGCTTATATGAAAAAGCATTAAATCATGATTTCGCTGAAGTGTTTACTGGTGATATAAAAACACCTGTTAAATATGCGAGTAGTGAATTAAAAAAATTATTTTCGCAAGTTGAAGAAGAAATGGTAGAGACCTTTATTGAAGAAGAAATTCCATTACAATATAGAGATGTTTATAAGCAACGACTGCAAGAAGGTAAAGATGATTCA…	-	TTGGTAGTATTGTTTAGTGTAATAACAAGAAGTAAATGGGTCGGTACTATTCTGACATTAATTTTAATTGGTGCCTCAATCTATAAAGAGTATTTCCATAACGAGTGGATTATTTTTATTGATGTGGTGTCATTATTAGCTGGTTATTTAATTATAGATCAACTCGAATTTCATAAACATCAAGATGAAGATCGCTAA	Sixframe
YoeB_toxin	38.8	LN626917.1	chromosome	-	89	2591619	2591885	258	0	2591885	2592142	1	-	-	-	ATGAGCAATTACACGGTTAAGATTAAAAATTCAGCGAAATCAGATTTAAAGAAAATAAAACATTCTTATTTAAAGAAGTCATTTTTAGAAATTGTTGAGACTTTAAAAAATGATCCGTATAAAATAACACAATCCTTTGAAAAATTAGAACCTAAATATTTAGAGCGATATTCAAGAAGAATTAACCATCAGCACAGGATCGTCTATACCGTAGATGATCGAAATAAAGAAGTATTAATACTATCGGCATGGTCACATTATGATTAA	ATGATTATCACTAGCCCTACAGAAGCGAGAAAAGATTTTTATCAATTACTAAAAAATGTTAATAATAATCACGAACCAATTTATATTAGTGGCAATAATGCCGAAAATAATGCTGTGATTATAGGTTTAGAAGATTGGAAAAGTATACAAGAGACAATATATCTTGAATCTACTGGTACAATGGACAAAGTAAGAGAAAGAGAAAAAGATAGTAGTGGTACAACAAATATAGATGATATTGATTGGGATAATCTGTAA	-	Sixframe
YoeB_toxin	132.7	LN626917.1	chromosome	-	89	2535002	2535268	252	0	2535268	2535519	1	-	-	-	ATGGTTAGGTTAAATATTACGTTTTCGCCTCAAGCCTTTGAAGATTATAAGTATTTTCAGCAGAACGATAAAAAAATGGTGAAGAAGATTAATGAGTTAATTAAAAGTATTGACAGAAATGGTGCGTTGAAAGGTATAGGTAAGCCTGAAAAGTTAAAATCGAATCTGACTGGGTATTATAGTAGACGTATCAATCACGAACATAGATTGGTTTATACAGTAGATGACAATCATATAAAAATAGCATCATGTAAATACCATTATTAA	ATGATTATTAAAAATTATTCATACGCTCGACAGAATTTAAAGGCACTTATGACAAAAGTAAATGATGATAGTGATATAGTAACTGTAACATCTACTGATGATAAAAACGTAGTAATCATGTCAGAATCAGATTATAACTCCATGATGGAAACACTTTACCTCCAACAGAATCCAAATAATGCTGAACACTTAGCTCAATCAATTGCAGATCTAGAACGTGGGAAAACTGTAACGAAAGATATAGATGTATAA	-	Sixframe
AHSA1	80.2	HE579059.1	chromosome	-	156	2413470	2413937	1	-	-	-	198	69	2413204	2413401	ATGACGATTAAAGTTGAAGATAATAAAATTATTTTTTCAAGAACGATAGAAGCACCGATTGAAAAGGTGTTTGATGCCTATACGACAAAAGAATTATTTGAAAAATGGTTTCATCCAAAAGGGGCTAGCACAAAAGTATTTCGCTTTAATGCTGTTTCAGGCGGTGATGCATTTTATGCGATTAAAACACCTACAATGACCAGCTATACATTAGCAGAATATAAAACGGTTAAGCGTCCATATTTAATTGAATATATTGACTCATTTGCGACACCTCAAGGTGCAAAAGATACAAAAATGCCAAGCATGAAAATTACTTTGTCATTTTCCAAGAGCAATACAACGAAAACGACAGTGACATCAACATCGGTATTTCCAACAAAAGAAGCCGCTCAACAA…	-	ATGAGGGATGATTCGATGGTAGAACGTTATATCAAAGTTTTAATATTATATATTTTCACAACACTACTATCTTCTATTTCAGTAACGTCAAAATGTGTACCTAATAAAGTTATAAGGTTTATTTTACGTACTGCAATTGGTTACAGTATATTTGCATATGGTTTACATTACTTTTCAAATTTAAAAAAGAATAAGTAA	Sixframe
YoeB_toxin	38	HE579059.1	chromosome	-	89	2472462	2472728	258	0	2472728	2472985	1	-	-	-	ATGAGCAATTACACGGTTAAGATTAAAAATTCAGCGAAATCAGATTTAAGGAAAATAAAACATTCTTATTTAAAGAAGTCATTTTTAGAAATTGTTGAGACTTTAAAAAATGATCCGTATAAAATAACACAATCTTTTGAAAAATTAGAGCCTAAATATTTAGAGCGATATTCAAGAAGAATTAACCATCAGCACAGGGTCGTCTATACCGTAGATGATCGAAATAAAGAAGTATTAATACTATCGGCATGGTCACATTATGATTAA	ATGATTATCACTAGCCCTACAGAAGCGAGAAAAGATTTTTATCAATTACTAAAAAATGTTAATAATAATCACGAACCAATTTATATTAGTGGCAATAATGCCGAAAATAATGCTGTGATTATAGGTTTAGAAGATTGGAAAAGTATACAAGAGACAATATATCTTGAATCTACTGGTACAATGGACAAAGTAAGAGAAAGAGAAAAAGATAATAGTGGTACAACAAATATAGATGATATTGATTGGGATAATCTTTAA	-	Sixframe
YoeB_toxin	129.5	HE579059.1	chromosome	-	89	2415965	2416231	252	0	2416231	2416482	1	-	-	-	ATGGCTAGGTTAAATATTACGTTTTCGCCTCAAGCCTTTGAAGATTATAAGTATTTTCAGCAGAACAATAAAAAAATGGTGAAGAAGATTAATGAGTTACTTAAAAGTATTGACAGAAATGGTGCATTGGAAGGTATAGGTAAGCCTGAAAAGTTAAAATCGAATCTGACTGGGTATTATAGTAGACGTATCAATCACGAACATAGATTGGTTTATACAGTAGATGACAATCATATAAAAATAGCATCATGTAAATACCATTATTAA	ATGATTATTAAAAATTATTCATACGCTCGACAGAATTTAAAGGCACTTATGACAAAAGTAAATGATGATAGTGATATGGTAACTGTAACATCTACTGATGATAAAAACGTAGTAATCATGTCAGAATCAGATTATAACTCCATGATGGAAACACTTTACCTCCAACAGAACCCAAATAATGCTGAACACTTAGCTCAATCAATTGCAGATCTAGAACGTGGGAAAACTATAACGAAAGATATAGATGTATAA	-	Sixframe
HD_3	34.4	HE579059.1	chromosome	+	223	789304	789972	1	-	-	-	198	36	790008	790205	ATGGAGGAGGTAATTGAAATGGGTGTACATCAATATTTTAAAAGATTATCAGATATGGAAAGACTTATAAGATTACCTGGAAAATTTAAATATTTTGAACACAATGTTGCAGCACACTCCTTTAAAGTAACTAAAATTGCTCAATATCTAGCAACAGTTGAAGAATATCATGGTCGAAAGATTAATTGGAAAAGCTTATATGAAAAAGCATTAAATCATGATTTCGCTGAAGTGTTTACTGGTGATATAAAAACACCTGTTAAATATGCGAGTAGTGAATTAAAAAAATTATTTTCGCAAGTTGAAGAAGAAATGGTAGAGACCTTTATTGAAGAAGAAATTCCATTACAATATAGAGATGTTTATAAGCAACGACTGCAAGAAGGTAAAGATGATTCA…	-	TTGGTAGTATTATTTAGTGTAATAACAAGAAGTAAATGGGTCGGTACTATTCTGACATTAATTTTAATTGGTGCCTCAATCTATAAAGAGTATTTCCATAACGAGTGGATTATTTTTATTGATGTAGTGTCATTATTAGCTGGTTATTTAATTATAGATCAACTCGAATTTCATAAACATCAAGATGAAGATCGCTAA	Sixframe
HD	44	HE579059.1	chromosome	-	195	1605432	1606016	1	-	-	-	324	31	1605078	1605401	ATGAACATTGAAAAAGCAAAACGGCTTGCAAAAGAGAAACTGCCAGAGAAACGTTATAATCATTCTTTAAGAGTTGCAGAAACAGCGATTAAATTGGCAGAAATTTATGATGGAGACACTAGTAAAGTAGAATTAGCAGGTGTATTACATGATTTCTGTAAATATGATGATTTAGGTAAAATGTATCAAATTGTTCGACAATACGAATTAGGTAATGATCTACTGAGTTATGGTAGTGAAATATTGCATGGCCCTGTGTGTGCAGCAATCATGGAACATGAATATGGTATCAATGATGAGGAAGTATTAATGGCTATCAAATACCATACTACTGGACGTCAACAAATGACAAAAACTGAAAAACTGATTTTTATTGCTGATTACATCGAACCTGGAAGA…	-	GTGGATGCAATTGACAATAAAAAAGGCGAAGATACGATTTCTTTAGAAATGAAAGGTATCAGCGATATGACAGATTATTTTGTTGTAACGCACGGAAATAATGAACGACAAGTTCAAGCGATTGCTAGAGCGGTGAAAGAAGTAGCCAATGAACAAAATATAGAAGTAAAACGTATGGAAGGATACAATGAAGCGCGTTGGATATTAATTGACTTAGCTGATGTTGTGGTACATGTTTTCCATAAAGACGAAAGAAATTATTATAATATTGAAAAGTTATATCAAGATGCACCATTAGAATCATATGGTCAGGTTGCGTATTAA	Sixframe
YoeB_toxin	129.5	HE579061.1	chromosome	-	89	2415950	2416216	252	0	2416216	2416467	1	-	-	-	ATGGCTAGGTTAAATATTACGTTTTCGCCTCAAGCCTTTGAAGATTATAAGTATTTTCAGCAGAACAATAAAAAAATGGTGAAGAAGATTAATGAGTTACTTAAAAGTATTGACAGAAATGGTGCATTGGAAGGTATAGGTAAGCCTGAAAAGTTAAAATCGAATCTGACTGGGTATTATAGTAGACGTATCAATCACGAACATAGATTGGTTTATACAGTAGATGACAATCATATAAAAATAGCATCATGTAAATACCATTATTAA	ATGATTATTAAAAATTATTCATACGCTCGACAGAATTTAAAGGCACTTATGACAAAAGTAAATGATGATAGTGATATGGTAACTGTAACATCTACTGATGATAAAAACGTAGTAATCATGTCAGAATCAGATTATAACTCCATGATGGAAACACTTTACCTCCAACAGAACCCAAATAATGCTGAACACTTAGCTCAATCAATTGCAGATCTAGAACGTGGGAAAACTATAACGAAAGATATAGATGTATAA	-	Sixframe
YoeB_toxin	38	HE579061.1	chromosome	-	89	2472447	2472713	258	0	2472713	2472970	1	-	-	-	ATGAGCAATTACACGGTTAAGATTAAAAATTCAGCGAAATCAGATTTAAGGAAAATAAAACATTCTTATTTAAAGAAGTCATTTTTAGAAATTGTTGAGACTTTAAAAAATGATCCGTATAAAATAACACAATCTTTTGAAAAATTAGAGCCTAAATATTTAGAGCGATATTCAAGAAGAATTAACCATCAGCACAGGGTCGTCTATACCGTAGATGATCGAAATAAAGAAGTATTAATACTATCGGCATGGTCACATTATGATTAA	ATGATTATCACTAGCCCTACAGAAGCGAGAAAAGATTTTTATCAATTACTAAAAAATGTTAATAATAATCACGAACCAATTTATATTAGTGGCAATAATGCCGAAAATAATGCTGTGATTATAGGTTTAGAAGATTGGAAAAGTATACAAGAGACAATATATCTTGAATCTACTGGTACAATGGACAAAGTAAGAGAAAGAGAAAAAGATAATAGTGGTACAACAAATATAGATGATATTGATTGGGATAATCTTTAA	-	Sixframe
HD	44	HE579061.1	chromosome	-	195	1605421	1606005	1	-	-	-	324	31	1605067	1605390	ATGAACATTGAAAAAGCAAAACGGCTTGCAAAAGAGAAACTGCCAGAGAAACGTTATAATCATTCTTTAAGAGTTGCAGAAACAGCGATTAAATTGGCAGAAATTTATGATGGAGACACTAGTAAAGTAGAATTAGCAGGTGTATTACATGATTTCTGTAAATATGATGATTTAGGTAAAATGTATCAAATTGTTCGACAATACGAATTAGGTAATGATCTACTGAGTTATGGTAGTGAAATATTGCATGGCCCTGTGTGTGCAGCAATCATGGAACATGAATATGGTATCAATGATGAGGAAGTATTAATGGCTATCAAATACCATACTACTGGACGTCAACAAATGACAAAAACTGAAAAACTGATTTTTATTGCTGATTACATCGAACCTGGAAGA…	-	GTGGATGCAATTGACAATAAAAAAGGCGAAGATACGATTTCTTTAGAAATGAAAGGTATCAGCGATATGACAGATTATTTTGTTGTAACGCACGGAAATAATGAACGACAAGTTCAAGCGATTGCTAGAGCGGTGAAAGAAGTAGCCAATGAACAAAATATAGAAGTAAAACGTATGGAAGGATACAATGAAGCGCGTTGGATATTAATTGACTTAGCTGATGTTGTGGTACATGTTTTCCATAAAGACGAAAGAAATTATTATAATATTGAAAAGTTATATCAAGATGCACCATTAGAATCATATGGTCAGGTTGCGTATTAA	Sixframe
HD_3	34.4	HE579061.1	chromosome	+	223	789298	789966	1	-	-	-	198	36	790002	790199	ATGGAGGAGGTAATTGAAATGGGTGTACATCAATATTTTAAAAGATTATCAGATATGGAAAGACTTATAAGATTACCTGGAAAATTTAAATATTTTGAACACAATGTTGCAGCACACTCCTTTAAAGTAACTAAAATTGCTCAATATCTAGCAACAGTTGAAGAATATCATGGTCGAAAGATTAATTGGAAAAGCTTATATGAAAAAGCATTAAATCATGATTTCGCTGAAGTGTTTACTGGTGATATAAAAACACCTGTTAAATATGCGAGTAGTGAATTAAAAAAATTATTTTCGCAAGTTGAAGAAGAAATGGTAGAGACCTTTATTGAAGAAGAAATTCCATTACAATATAGAGATGTTTATAAGCAACGACTGCAAGAAGGTAAAGATGATTCA…	-	TTGGTAGTATTATTTAGTGTAATAACAAGAAGTAAATGGGTCGGTACTATTCTGACATTAATTTTAATTGGTGCCTCAATCTATAAAGAGTATTTCCATAACGAGTGGATTATTTTTATTGATGTAGTGTCATTATTAGCTGGTTATTTAATTATAGATCAACTCGAATTTCATAAACATCAAGATGAAGATCGCTAA	Sixframe
AHSA1	80.2	HE579061.1	chromosome	-	156	2413455	2413922	1	-	-	-	198	69	2413189	2413386	ATGACGATTAAAGTTGAAGATAATAAAATTATTTTTTCAAGAACGATAGAAGCACCGATTGAAAAGGTGTTTGATGCCTATACGACAAAAGAATTATTTGAAAAATGGTTTCATCCAAAAGGGGCTAGCACAAAAGTATTTCGCTTTAATGCTGTTTCAGGCGGTGATGCATTTTATGCGATTAAAACACCTACAATGACCAGCTATACATTAGCAGAATATAAAACGGTTAAGCGTCCATATTTAATTGAATATATTGACTCATTTGCGACACCTCAAGGTGCAAAAGATACAAAAATGCCAAGCATGAAAATTACTTTGTCATTTTCCAAGAGCAATACAACGAAAACGACAGTGACATCAACATCGGTATTTCCAACAAAAGAAGCCGCTCAACAA…	-	ATGAGGGATGATTCGATGGTAGAACGTTATATCAAAGTTTTAATATTATATATTTTCACAACACTACTATCTTCTATTTCAGTAACGTCAAAATGTGTACCTAATAAAGTTATAAGGTTTATTTTACGTACTGCAATTGGTTACAGTATATTTGCATATGGTTTACATTACTTTTCAAATTTAAAAAAGAATAAGTAA	Sixframe
YoeB_toxin	38	HE579063.1	chromosome	-	89	2472819	2473085	258	0	2473085	2473342	1	-	-	-	ATGAGCAATTACACGGTTAAGATTAAAAATTCAGCGAAATCAGATTTAAGGAAAATAAAACATTCTTATTTAAAGAAGTCATTTTTAGAAATTGTTGAGACTTTAAAAAATGATCCGTATAAAATAACACAATCTTTTGAAAAATTAGAGCCTAAATATTTAGAGCGATATTCAAGAAGAATTAACCATCAGCACAGGGTCGTCTATACCGTAGATGATCGAAATAAAGAAGTATTAATACTATCGGCATGGTCACATTATGATTAA	ATGATTATCACTAGCCCTACAGAAGCGAGAAAAGATTTTTATCAATTACTAAAAAATGTTAATAATAATCACGAACCAATTTATATTAGTGGCAATAATGCCGAAAATAATGCTGTGATTATAGGTTTAGAAGATTGGAAAAGTATACAAGAGACAATATATCTTGAATCTACTGGTACAATGGACAAAGTAAGAGAAAGAGAAAAAGATAATAGTGGTACAACAAATATAGATGATATTGATTGGGATAATCTTTAA	-	Sixframe
AHSA1	80.2	HE579063.1	chromosome	-	156	2413827	2414294	1	-	-	-	198	69	2413561	2413758	ATGACGATTAAAGTTGAAGATAATAAAATTATTTTTTCAAGAACGATAGAAGCACCGATTGAAAAGGTGTTTGATGCCTATACGACAAAAGAATTATTTGAAAAATGGTTTCATCCAAAAGGGGCTAGCACAAAAGTATTTCGCTTTAATGCTGTTTCAGGCGGTGATGCATTTTATGCGATTAAAACACCTACAATGACCAGCTATACATTAGCAGAATATAAAACGGTTAAGCGTCCATATTTAATTGAATATATTGACTCATTTGCGACACCTCAAGGTGCAAAAGATACAAAAATGCCAAGCATGAAAATTACTTTGTCATTTTCCAAGAGCAATACAACGAAAACGACAGTGACATCAACATCGGTATTTCCAACAAAAGAAGCCGCTCAACAA…	-	ATGAGGGATGATTCGATGGTAGAACGTTATATCAAAGTTTTAATATTATATATTTTCACAACACTACTATCTTCTATTTCAGTAACGTCAAAATGTGTACCTAATAAAGTTATAAGGTTTATTTTACGTACTGCAATTGGTTACAGTATATTTGCATATGGTTTACATTACTTTTCAAATTTAAAAAAGAATAAGTAA	Sixframe
YoeB_toxin	129.5	HE579063.1	chromosome	-	89	2416322	2416588	252	0	2416588	2416839	1	-	-	-	ATGGCTAGGTTAAATATTACGTTTTCGCCTCAAGCCTTTGAAGATTATAAGTATTTTCAGCAGAACAATAAAAAAATGGTGAAGAAGATTAATGAGTTACTTAAAAGTATTGACAGAAATGGTGCATTGGAAGGTATAGGTAAGCCTGAAAAGTTAAAATCGAATCTGACTGGGTATTATAGTAGACGTATCAATCACGAACATAGATTGGTTTATACAGTAGATGACAATCATATAAAAATAGCATCATGTAAATACCATTATTAA	ATGATTATTAAAAATTATTCATACGCTCGACAGAATTTAAAGGCACTTATGACAAAAGTAAATGATGATAGTGATATGGTAACTGTAACATCTACTGATGATAAAAACGTAGTAATCATGTCAGAATCAGATTATAACTCCATGATGGAAACACTTTACCTCCAACAGAACCCAAATAATGCTGAACACTTAGCTCAATCAATTGCAGATCTAGAACGTGGGAAAACTATAACGAAAGATATAGATGTATAA	-	Sixframe
HD_3	34.4	HE579063.1	chromosome	+	223	789259	789927	1	-	-	-	198	36	789963	790160	ATGGAGGAGGTAATTGAAATGGGTGTACATCAATATTTTAAAAGATTATCAGATATGGAAAGACTTATAAGATTACCTGGAAAATTTAAATATTTTGAACACAATGTTGCAGCACACTCCTTTAAAGTAACTAAAATTGCTCAATATCTAGCAACAGTTGAAGAATATCATGGTCGAAAGATTAATTGGAAAAGCTTATATGAAAAAGCATTAAATCATGATTTCGCTGAAGTGTTTACTGGTGATATAAAAACACCTGTTAAATATGCGAGTAGTGAATTAAAAAAATTATTTTCGCAAGTTGAAGAAGAAATGGTAGAGACCTTTATTGAAGAAGAAATTCCATTACAATATAGAGATGTTTATAAGCAACGACTGCAAGAAGGTAAAGATGATTCA…	-	TTGGTAGTATTATTTAGTGTAATAACAAGAAGTAAATGGGTCGGTACTATTCTGACATTAATTTTAATTGGTGCCTCAATCTATAAAGAGTATTTCCATAACGAGTGGATTATTTTTATTGATGTAGTGTCATTATTAGCTGGTTATTTAATTATAGATCAACTCGAATTTCATAAACATCAAGATGAAGATCGCTAA	Sixframe
HD	44	HE579063.1	chromosome	-	195	1605732	1606316	1	-	-	-	324	31	1605378	1605701	ATGAACATTGAAAAAGCAAAACGGCTTGCAAAAGAGAAACTGCCAGAGAAACGTTATAATCATTCTTTAAGAGTTGCAGAAACAGCGATTAAATTGGCAGAAATTTATGATGGAGACACTAGTAAAGTAGAATTAGCAGGTGTATTACATGATTTCTGTAAATATGATGATTTAGGTAAAATGTATCAAATTGTTCGACAATACGAATTAGGTAATGATCTACTGAGTTATGGTAGTGAAATATTGCATGGCCCTGTGTGTGCAGCAATCATGGAACATGAATATGGTATCAATGATGAGGAAGTATTAATGGCTATCAAATACCATACTACTGGACGTCAACAAATGACAAAAACTGAAAAACTGATTTTTATTGCTGATTACATCGAACCTGGAAGA…	-	GTGGATGCAATTGACAATAAAAAAGGCGAAGATACGATTTCTTTAGAAATGAAAGGTATCAGCGATATGACAGATTATTTTGTTGTAACGCACGGAAATAATGAACGACAAGTTCAAGCGATTGCTAGAGCGGTGAAAGAAGTAGCCAATGAACAAAATATAGAAGTAAAACGTATGGAAGGATACAATGAAGCGCGTTGGATATTAATTGACTTAGCTGATGTTGTGGTACATGTTTTCCATAAAGACGAAAGAAATTATTATAATATTGAAAAGTTATATCAAGATGCACCATTAGAATCATATGGTCAGGTTGCGTATTAA	Sixframe
HD	44	HE579069.1	chromosome	-	195	1605414	1605998	1	-	-	-	324	31	1605060	1605383	ATGAACATTGAAAAAGCAAAACGGCTTGCAAAAGAGAAACTGCCAGAGAAACGTTATAATCATTCTTTAAGAGTTGCAGAAACAGCGATTAAATTGGCAGAAATTTATGATGGAGACACTAGTAAAGTAGAATTAGCAGGTGTATTACATGATTTCTGTAAATATGATGATTTAGGTAAAATGTATCAAATTGTTCGACAATACGAATTAGGTAATGATCTACTGAGTTATGGTAGTGAAATATTGCATGGCCCTGTGTGTGCAGCAATCATGGAACATGAATATGGTATCAATGATGAGGAAGTATTAATGGCTATCAAATACCATACTACTGGACGTCAACAAATGACAAAAACTGAAAAACTGATTTTTATTGCTGATTACATCGAACCTGGAAGA…	-	GTGGATGCAATTGACAATAAAAAAGGCGAAGATACGATTTCTTTAGAAATGAAAGGTATCAGCGATATGACAGATTATTTTGTTGTAACGCACGGAAATAATGAACGACAAGTTCAAGCGATTGCTAGAGCGGTGAAAGAAGTAGCCAATGAACAAAATATAGAAGTAAAACGTATGGAAGGATACAATGAAGCGCGTTGGATATTAATTGACTTAGCTGATGTTGTGGTACATGTTTTCCATAAAGACGAAAGAAATTATTATAATATTGAAAAGTTATATCAAGATGCACCATTAGAATCATATGGTCAGGTTGCGTATTAA	Sixframe
YoeB_toxin	129.5	HE579069.1	chromosome	-	89	2415951	2416217	252	0	2416217	2416468	1	-	-	-	ATGGCTAGGTTAAATATTACGTTTTCGCCTCAAGCCTTTGAAGATTATAAGTATTTTCAGCAGAACAATAAAAAAATGGTGAAGAAGATTAATGAGTTACTTAAAAGTATTGACAGAAATGGTGCATTGGAAGGTATAGGTAAGCCTGAAAAGTTAAAATCGAATCTGACTGGGTATTATAGTAGACGTATCAATCACGAACATAGATTGGTTTATACAGTAGATGACAATCATATAAAAATAGCATCATGTAAATACCATTATTAA	ATGATTATTAAAAATTATTCATACGCTCGACAGAATTTAAAGGCACTTATGACAAAAGTAAATGATGATAGTGATATGGTAACTGTAACATCTACTGATGATAAAAACGTAGTAATCATGTCAGAATCAGATTATAACTCCATGATGGAAACACTTTACCTCCAACAGAACCCAAATAATGCTGAACACTTAGCTCAATCAATTGCAGATCTAGAACGTGGGAAAACTATAACGAAAGATATAGATGTATAA	-	Sixframe
AHSA1	80.2	HE579069.1	chromosome	-	156	2413456	2413923	1	-	-	-	198	69	2413190	2413387	ATGACGATTAAAGTTGAAGATAATAAAATTATTTTTTCAAGAACGATAGAAGCACCGATTGAAAAGGTGTTTGATGCCTATACGACAAAAGAATTATTTGAAAAATGGTTTCATCCAAAAGGGGCTAGCACAAAAGTATTTCGCTTTAATGCTGTTTCAGGCGGTGATGCATTTTATGCGATTAAAACACCTACAATGACCAGCTATACATTAGCAGAATATAAAACGGTTAAGCGTCCATATTTAATTGAATATATTGACTCATTTGCGACACCTCAAGGTGCAAAAGATACAAAAATGCCAAGCATGAAAATTACTTTGTCATTTTCCAAGAGCAATACAACGAAAACGACAGTGACATCAACATCGGTATTTCCAACAAAAGAAGCCGCTCAACAA…	-	ATGAGGGATGATTCGATGGTAGAACGTTATATCAAAGTTTTAATATTATATATTTTCACAACACTACTATCTTCTATTTCAGTAACGTCAAAATGTGTACCTAATAAAGTTATAAGGTTTATTTTACGTACTGCAATTGGTTACAGTATATTTGCATATGGTTTACATTACTTTTCAAATTTAAAAAAGAATAAGTAA	Sixframe
YoeB_toxin	38	HE579069.1	chromosome	-	89	2472448	2472714	258	0	2472714	2472971	1	-	-	-	ATGAGCAATTACACGGTTAAGATTAAAAATTCAGCGAAATCAGATTTAAGGAAAATAAAACATTCTTATTTAAAGAAGTCATTTTTAGAAATTGTTGAGACTTTAAAAAATGATCCGTATAAAATAACACAATCTTTTGAAAAATTAGAGCCTAAATATTTAGAGCGATATTCAAGAAGAATTAACCATCAGCACAGGGTCGTCTATACCGTAGATGATCGAAATAAAGAAGTATTAATACTATCGGCATGGTCACATTATGATTAA	ATGATTATCACTAGCCCTACAGAAGCGAGAAAAGATTTTTATCAATTACTAAAAAATGTTAATAATAATCACGAACCAATTTATATTAGTGGCAATAATGCCGAAAATAATGCTGTGATTATAGGTTTAGAAGATTGGAAAAGTATACAAGAGACAATATATCTTGAATCTACTGGTACAATGGACAAAGTAAGAGAAAGAGAAAAAGATAATAGTGGTACAACAAATATAGATGATATTGATTGGGATAATCTTTAA	-	Sixframe
HD_3	34.4	HE579069.1	chromosome	+	223	789286	789954	1	-	-	-	198	36	789990	790187	ATGGAGGAGGTAATTGAAATGGGTGTACATCAATATTTTAAAAGATTATCAGATATGGAAAGACTTATAAGATTACCTGGAAAATTTAAATATTTTGAACACAATGTTGCAGCACACTCCTTTAAAGTAACTAAAATTGCTCAATATCTAGCAACAGTTGAAGAATATCATGGTCGAAAGATTAATTGGAAAAGCTTATATGAAAAAGCATTAAATCATGATTTCGCTGAAGTGTTTACTGGTGATATAAAAACACCTGTTAAATATGCGAGTAGTGAATTAAAAAAATTATTTTCGCAAGTTGAAGAAGAAATGGTAGAGACCTTTATTGAAGAAGAAATTCCATTACAATATAGAGATGTTTATAAGCAACGACTGCAAGAAGGTAAAGATGATTCA…	-	TTGGTAGTATTATTTAGTGTAATAACAAGAAGTAAATGGGTCGGTACTATTCTGACATTAATTTTAATTGGTGCCTCAATCTATAAAGAGTATTTCCATAACGAGTGGATTATTTTTATTGATGTAGTGTCATTATTAGCTGGTTATTTAATTATAGATCAACTCGAATTTCATAAACATCAAGATGAAGATCGCTAA	Sixframe
HD	44	HE579071.1	chromosome	-	195	1605185	1605769	1	-	-	-	324	31	1604831	1605154	ATGAACATTGAAAAAGCAAAACGGCTTGCAAAAGAGAAACTGCCAGAGAAACGTTATAATCATTCTTTAAGAGTTGCAGAAACAGCGATTAAATTGGCAGAAATTTATGATGGAGACACTAGTAAAGTAGAATTAGCAGGTGTATTACATGATTTCTGTAAATATGATGATTTAGGTAAAATGTATCAAATTGTTCGACAATACGAATTAGGTAATGATCTACTGAGTTATGGTAGTGAAATATTGCATGGCCCTGTGTGTGCAGCAATCATGGAACATGAATATGGTATCAATGATGAGGAAGTATTAATGGCTATCAAATACCATACTACTGGACGTCAACAAATGACAAAAACTGAAAAACTGATTTTTATTGCTGATTACATCGAACCTGGAAGA…	-	GTGGATGCAATTGACAATAAAAAAGGCGAAGATACGATTTCTTTAGAAATGAAAGGTATCAGCGATATGACAGATTATTTTGTTGTAACGCACGGAAATAATGAACGACAAGTTCAAGCGATTGCTAGAGCGGTGAAAGAAGTAGCCAATGAACAAAATATAGAAGTAAAACGTATGGAAGGATACAATGAAGCGCGTTGGATATTAATTGACTTAGCTGATGTTGTGGTACATGTTTTCCATAAAGACGAAAGAAATTATTATAATATTGAAAAGTTATATCAAGATGCACCATTAGAATCATATGGTCAGGTTGCGTATTAA	Sixframe
AHSA1	80.2	HE579071.1	chromosome	-	156	2413219	2413686	1	-	-	-	198	69	2412953	2413150	ATGACGATTAAAGTTGAAGATAATAAAATTATTTTTTCAAGAACGATAGAAGCACCGATTGAAAAGGTGTTTGATGCCTATACGACAAAAGAATTATTTGAAAAATGGTTTCATCCAAAAGGGGCTAGCACAAAAGTATTTCGCTTTAATGCTGTTTCAGGCGGTGATGCATTTTATGCGATTAAAACACCTACAATGACCAGCTATACATTAGCAGAATATAAAACGGTTAAGCGTCCATATTTAATTGAATATATTGACTCATTTGCGACACCTCAAGGTGCAAAAGATACAAAAATGCCAAGCATGAAAATTACTTTGTCATTTTCCAAGAGCAATACAACGAAAACGACAGTGACATCAACATCGGTATTTCCAACAAAAGAAGCCGCTCAACAA…	-	ATGAGGGATGATTCGATGGTAGAACGTTATATCAAAGTTTTAATATTATATATTTTCACAACACTACTATCTTCTATTTCAGTAACGTCAAAATGTGTACCTAATAAAGTTATAAGGTTTATTTTACGTACTGCAATTGGTTACAGTATATTTGCATATGGTTTACATTACTTTTCAAATTTAAAAAAGAATAAGTAA	Sixframe
YoeB_toxin	38	HE579071.1	chromosome	-	89	2472209	2472475	258	0	2472475	2472732	1	-	-	-	ATGAGCAATTACACGGTTAAGATTAAAAATTCAGCGAAATCAGATTTAAGGAAAATAAAACATTCTTATTTAAAGAAGTCATTTTTAGAAATTGTTGAGACTTTAAAAAATGATCCGTATAAAATAACACAATCTTTTGAAAAATTAGAGCCTAAATATTTAGAGCGATATTCAAGAAGAATTAACCATCAGCACAGGGTCGTCTATACCGTAGATGATCGAAATAAAGAAGTATTAATACTATCGGCATGGTCACATTATGATTAA	ATGATTATCACTAGCCCTACAGAAGCGAGAAAAGATTTTTATCAATTACTAAAAAATGTTAATAATAATCACGAACCAATTTATATTAGTGGCAATAATGCCGAAAATAATGCTGTGATTATAGGTTTAGAAGATTGGAAAAGTATACAAGAGACAATATATCTTGAATCTACTGGTACAATGGACAAAGTAAGAGAAAGAGAAAAAGATAATAGTGGTACAACAAATATAGATGATATTGATTGGGATAATCTTTAA	-	Sixframe
HD_3	34.4	HE579071.1	chromosome	+	223	789158	789826	1	-	-	-	198	36	789862	790059	ATGGAGGAGGTAATTGAAATGGGTGTACATCAATATTTTAAAAGATTATCAGATATGGAAAGACTTATAAGATTACCTGGAAAATTTAAATATTTTGAACACAATGTTGCAGCACACTCCTTTAAAGTAACTAAAATTGCTCAATATCTAGCAACAGTTGAAGAATATCATGGTCGAAAGATTAATTGGAAAAGCTTATATGAAAAAGCATTAAATCATGATTTCGCTGAAGTGTTTACTGGTGATATAAAAACACCTGTTAAATATGCGAGTAGTGAATTAAAAAAATTATTTTCGCAAGTTGAAGAAGAAATGGTAGAGACCTTTATTGAAGAAGAAATTCCATTACAATATAGAGATGTTTATAAGCAACGACTGCAAGAAGGTAAAGATGATTCA…	-	TTGGTAGTATTATTTAGTGTAATAACAAGAAGTAAATGGGTCGGTACTATTCTGACATTAATTTTAATTGGTGCCTCAATCTATAAAGAGTATTTCCATAACGAGTGGATTATTTTTATTGATGTAGTGTCATTATTAGCTGGTTATTTAATTATAGATCAACTCGAATTTCATAAACATCAAGATGAAGATCGCTAA	Sixframe
YoeB_toxin	129.5	HE579071.1	chromosome	-	89	2415714	2415980	252	0	2415980	2416231	1	-	-	-	ATGGCTAGGTTAAATATTACGTTTTCGCCTCAAGCCTTTGAAGATTATAAGTATTTTCAGCAGAACAATAAAAAAATGGTGAAGAAGATTAATGAGTTACTTAAAAGTATTGACAGAAATGGTGCATTGGAAGGTATAGGTAAGCCTGAAAAGTTAAAATCGAATCTGACTGGGTATTATAGTAGACGTATCAATCACGAACATAGATTGGTTTATACAGTAGATGACAATCATATAAAAATAGCATCATGTAAATACCATTATTAA	ATGATTATTAAAAATTATTCATACGCTCGACAGAATTTAAAGGCACTTATGACAAAAGTAAATGATGATAGTGATATGGTAACTGTAACATCTACTGATGATAAAAACGTAGTAATCATGTCAGAATCAGATTATAACTCCATGATGGAAACACTTTACCTCCAACAGAACCCAAATAATGCTGAACACTTAGCTCAATCAATTGCAGATCTAGAACGTGGGAAAACTATAACGAAAGATATAGATGTATAA	-	Sixframe
HD	44	CP011147.1	chromosome	-	195	1608632	1609216	1	-	-	-	324	31	1608278	1608601	ATGAACATTGAAAAAGCAAAACGGCTTGCAAAAGAGAAACTGCCAGAGAAACGTTATAATCATTCTTTAAGAGTTGCAGAAACAGCGATTAAATTGGCAGAAATTTATGATGGAGACACTAGTAAAGTAGAATTAGCAGGTGTATTACATGATTTCTGTAAATATGATGATTTAGGTAAAATGTATCAAATTGTTCGACAATACGAATTAGGTAATGATCTACTGAGTTATGGTAGTGAAATATTGCATGGCCCTGTGTGTGCAGCAATCATGGAACATGAATATGGTATCAATGATGAGGAAGTATTAATGGCTATCAAATACCATACTACTGGACGTCAACAAATGACAAAAACTGAAAAACTGATTTTTATTGCTGATTACATCGAACCTGGAAGA…	-	GTGGATGCAATTGACAATAAAAAAGGCGAAGATACGATTTCTTTAGAAATGAAAGGTATCAGCGATATGACAGATTATTTTGTTGTAACGCACGGAAATAATGAACGACAAGTTCAAGCGATTGCTAGAGCGGTGAAAGAAGTAGCCAATGAACAAAATATAGAAGTAAAACGTATGGAAGGATACAATGAAGCGCGTTGGATATTAATTGACTTAGCTGATGTTGTGGTACATGTTTTCCATAAAGACGAAAGAAATTATTATAATATTGAAAAGTTATATCAAGATGCACCATTAGAATCATATGGTCAGGTTGCGTATTAA	Sixframe
AHSA1	80.2	CP011147.1	chromosome	-	156	2508480	2508947	1	-	-	-	198	69	2508214	2508411	ATGACGATTAAAGTTGAAGATAATAAAATTATTTTTTCAAGAACGATAGAAGCACCGATTGAAAAGGTGTTTGATGCCTATACGACAAAAGAATTATTTGAAAAATGGTTTCATCCAAAAGGGGCTAGCACAAAAGTATTTCGCTTTAATGCTGTTTCAGGCGGTGATGCATTTTATGCGATTAAAACACCTACAATGACCAGCTATACATTAGCAGAATATAAAACGGTTAAGCGTCCATATTTAATTGAATATATTGACTCATTTGCGACACCTCAAGGTGCAAAAGATACAAAAATGCCAAGCATGAAAATTACTTTGTCATTTTCCAAGAGCAATACAACGAAAACGACAGTGACATCAACATCGGTATTTCCAACAAAAGAAGCCGCTCAACAA…	-	ATGAGGGATGATTCGATGGTAGAACGTTATATCAAAGTTTTAATATTATATATTTTCACAACACTACTATCTTCTATTTCAGTAACGTCAAAATGTGTACCTAATAAAGTTATAAGGTTTATTTTACGTACTGCAATTGGTTACAGTATATTTGCATATGGTTTACATTACTTTTCAAATTTAAAAAAGAATAAGTAA	Sixframe
ANT	114.3	CP011147.1	chromosome	-	250	2110972	2111721	1	-	-	-	198	16	2110759	2110956	ATGCAAGCATTAAAAACAAAATCGAACATCGGCGAAATGTTCAACATACAAGAAAAAGAAAATGGAGAAATCGCAATAAGTGCAAGAGAGTTATATAAAGCTTTGGAAGTTAAAAAGCGTTTTAGCGCTTGGGCAGAAATTAACTTGAAGCATTTCAAAGAAAATAGGGATTTTACAAGTGTACTTACAAGTACGGTTGTTAATAACGGAGCTGTAAGACAACTAGAAGATTATGCTTTAACACTTGATGTAGCTAAACATGTTGCGATGATGTCAGGTACAGAAAAAGGTTTTGATTTTAGAGAGTATTTCATCCAAGTAGAGAAAGCATGGAACAGTCCAGAAATGATTATGCAACGTGCTTTAAAAATTGCTAACAACACAATCAATCAATTAGAA…	-	ATGCAAGCTCAAAACAAAAAAGTCATCTATTACTACTATGACGAAGAAGGTAATAGACGACCCGTTAATATTCAATACAACGATGGCTACGACTTAATGATAGACCAGCGTTTTATTGAAATGACGCTTGAAAGACATCCGCATTTAAAAAATAACTTTTATGGATTAATAGATGGAAAAGAATTTAAGTTAGATTAA	Sixframe
ANT	101.6	CP011147.1	chromosome	-	263	1957709	1958497	219	16	1958513	1958731	204	16	1957490	1957693	ATGCAAGCATTACAAACATTTAATTTTAAAGAGCTACCAGTAAGAACAGTGGAAATTGAAAACGAACCTTATTTTGTAGGAAAAGATATTGCTGAAATTTTAGGATATGCAAGGGCAGACAATGCCATCAGAAATCATGTTGATAGCGAGGACAAGCTGACGCACCAATTTAGTGCATCAGGTCAAAACAGAAATATGATCATTATCAACGAATCAGGATTATACAGTTTAATCTTCGATGCTTCTAAACAAAGTAAAAACGAAAACATTAGAGAAACCGCTCGGAAATTCAAACGATGGGTAACATCAGATGTCCTACCAGCTATTCGAAAACACGGTATATACGCAACAGACAATGTAATTGAACAAACATTAAAAGATCCAGACTACATCATTACA…	ATGCAATGGAATTTAATAAAGTTGAGAAAAGAAAGAAAGTGTACTCAAGAAGATTTAGCAAACCTCTTGAATATATCAACTGAAGGTTATCGTTTAAAGGAATTAGGAAAGCATCAATTTAAGAATGATGAGATGTTTATTATCGCTGATTTTTTTGACGAAAATATTGGAGATATTTTTTTACCCACAAAGTACACGAAACGCAAACAAACATCTTAA	ATGGAATTTGAGTATGTAGATTTAATCGATGATACAAGAATAAAAAATTGTACTCTTCGTGAAATGGAATGTAATGAAATGGAGTTACCCGGCACTTATGTAGTTGCGACCTACACAAATGCACAAGGTAACAAAAACCAACTGATTATAAACCCTGATTATATCTTGAAAATGAAATACAAGAGTTTAAGAGCGGTTGATTAA	Sixframe
YoeB_toxin	38	CP011147.1	chromosome	-	89	2567718	2567984	258	0	2567984	2568241	1	-	-	-	ATGAGCAATTACACGGTTAAGATTAAAAATTCAGCGAAATCAGATTTAAGGAAAATAAAACATTCTTATTTAAAGAAGTCATTTTTAGAAATTGTTGAGACTTTAAAAAATGATCCGTATAAAATAACACAATCTTTTGAAAAATTAGAGCCTAAATATTTAGAGCGATATTCAAGAAGAATTAACCATCAGCACAGGGTCGTCTATACCGTAGATGATCGAAATAAAGAAGTATTAATACTATCGGCATGGTCACATTATGATTAA	ATGATTATCACTAGCCCTACAGAAGCGAGAAAAGATTTTTATCAATTACTAAAAAATGTTAATAATAATCACGAACCAATTTATATTAGTGGCAATAATGCCGAAAATAATGCTGTGATTATAGGTTTAGAAGATTGGAAAAGTATACAAGAGACAATATATCTTGAATCTACTGGTACAATGGACAAAGTAAGAGAAAGAGAAAAAGATAATAGTGGTACAACAAATATAGATGATATTGATTGGGATAATCTTTAA	-	Sixframe
YoeB_toxin	100	CP011147.1	chromosome	-	64	2510975	2511166	252	76	2511242	2511493	1	-	-	-	ATGGTGAAGAAGATTAATGAGTTACTTAAAAGTATTGACAGAAATGGTGCATTGGAAGGTATAGGTAAGCCTGAAAAGTTAAAATCGAATCTGACTGGGTATTATAGTAGACGTATCAATCACGAACATAGATTGGTTTATACAGTAGATGACAATCATATAAAAATAGCATCATGTAAATACCATTATTAA	ATGATTATTAAAAATTATTCATACGCTCGACAGAATTTAAAGGCACTTATGACAAAAGTAAATGATGATAGTGATATGGTAACTGTAACATCTACTGATGATAAAAACGTAGTAATCATGTCAGAATCAGATTATAACTCCATGATGGAAACACTTTACCTCCAACAGAACCCAAATAATGCTGAACACTTAGCTCAATCAATTGCAGATCTAGAACGTGGGAAAACTATAACGAAAGATATAGATGTATAA	-	Sixframe
HD_3	34.4	CP011147.1	chromosome	+	223	804816	805484	1	-	-	-	198	36	805520	805717	ATGGAGGAGGTAATTGAAATGGGTGTACATCAATATTTTAAAAGATTATCAGATATGGAAAGACTTATAAGATTACCTGGAAAATTTAAATATTTTGAACACAATGTTGCAGCACACTCCTTTAAAGTAACTAAAATTGCTCAATATCTAGCAACAGTTGAAGAATATCATGGTCGAAAGATTAATTGGAAAAGCTTATATGAAAAAGCATTAAATCATGATTTCGCTGAAGTGTTTACTGGTGATATAAAAACACCTGTTAAATATGCGAGTAGTGAATTAAAAAAATTATTTTCGCAAGTTGAAGAAGAAATGGTAGAGACCTTTATTGAAGAAGAAATTCCATTACAATATAGAGATGTTTATAAGCAACGACTGCAAGAAGGTAAAGATGATTCA…	-	TTGGTAGTATTATTTAGTGTAATAACAAGAAGTAAATGGGTCGGTACTATTCTGACATTAATTTTAATTGGTGCCTCAATCTATAAAGAGTATTTCCATAACGAGTGGATTATTTTTATTGATGTAGTGTCATTATTAGCTGGTTATTTAATTATAGATCAACTCGAATTTCATAAACATCAAGATGAAGATCGCTAA	Sixframe
YoeB_toxin	38.1	CP026964.1	chromosome	+	89	1047388	1047654	258	0	1047131	1047388	1	-	-	-	ATGAGCAATTACACGGTTAAGATTAAAAATTCAGCGAAATCAGATTTAAAGAAAATAAAACATTCTTATTTAAAGAAGTCATTTTTAGAAATTGTTGAGACTTTAAAAAATGATCCGTATAAAATAACACAATCTTTTGAAAAATTAGAGCCTAAATATTTAGAGCGATATTCAAGAAGAATTAACCATCAGCACAGGGTCGTCTATACCGTAGATGATCGAAATAAAGAAGTATTAATACTATCGGCATGGTCACATTATGATTAA	ATGATTATCACTAGCCCTACAGAAGCGAGAAAAGATTTTTATCAATTACTAAAAAATGTTAATAATAATCACGAACCAATTTATATTAGTGGCAATAATGCCGAAAATAATGCTGTGATTATAGGTTTAGAAGATTGGAAAAGTATACAAGAGACAATATATCTTGAATCTACTGGTACAATGGACAAAGTAAGAGAAAGAGAAAAAGATAATAGTGGTACAACAAATATAGATGATATTGATTGGGATAATCTTTAA	-	Sixframe
YoeB_toxin	131.1	CP026964.1	chromosome	+	89	1103936	1104202	252	0	1103685	1103936	1	-	-	-	ATGGCTAGGTTAAATATTACGTTTTCGCCTCAAGCCTTTGAAGATTATAAGTATTTTCAGCAGAACGATAAAAAAATGGTGAAGAAAATTAATGAGTTACTTAAAAGTATTGACAGAAATGGTGCATTGGAAGGTATAGGTAAGCCTGAAAAGTTAAAATCGAATCTGACTGGGTATTATAGTAGACGTATCAATCACGAACATAGATTGGTTTATACAGTAGATGACAATCATATAAAAATAGCATCATGTAAATACCATTATTAA	ATGATTATTAAAAATTATTCATACGCTCGACAGAATTTAAAGGCACTTATGACAAAAGTAAATGATGATAGTGATATGGTAACTGTAACATCTACTGATGATAAAAACGTAGTAATCATGTCAGAATCAGATTATAACTCCATGATGGAAACACTTTACCTCCAACAGAACCCAAATAATGCTGAACACTTAGCTCAATCAATTGCAGATCTAGAACGTGGGAAAACTATAACGAAAGATATAGATGTATAA	-	Sixframe
HD_3	34.4	CP026964.1	chromosome	-	223	2756298	2756966	1	-	-	-	198	36	2756065	2756262	ATGGAGGAGGTAATTGAAATGGGTGTACATCAATATTTTAAAAGATTATCAGATATGGAAAGACTTATAAGATTACCTGGAAAATTTAAATATTTTGAACACAATGTTGCAGCACACTCCTTTAAAGTAACTAAAATTGCTCAATATCTAGCAACAGTTGAAGAATATCATGGACGAAAGATTAATTGGAAAAGCTTATATGAAAAAGCATTAAATCATGATTTCGCCGAAGTGTTTACTGGTGATATAAAAACACCTGTTAAATATGCGAGTAGTGAATTAAAAAAATTATTTTCGCAAGTTGAAGAAGAAATGGTAGAGACCTTTATTGAAGAAGAAATTCCATTACAATATAGAGATGTTTATAAGCAACGACTGCAAGAAGGTAAAGATGATTCA…	-	TTGGTAGTATTATTTAGTGTAATAACAAGAAGTAAGTGGGTCGGTACTATTCTGACATTAATTTTAATTGGTGCCTCAATCTATAAAGAGTATTTCCATAACGAGTGGATTATTTTTATTGATGTAGTGTCATTATTAGCTGGTTATTTAATTATAGATCAACTCGAATTTCATAAACATCAAGATGAAGATCGCTAA	Sixframe
AHSA1	79.8	CP026964.1	chromosome	+	156	1106232	1106699	1	-	-	-	198	69	1106768	1106965	ATGACGATTAAAGTTGAAGATAATAAAATTATTTTTTCAAGAACGATAGAAGCACCGATTGAAAAGGTGTTTGATGCCTATACGACAAAAGCATTATTTGAAAAATGGTTTCATCCAAAAGACGCTAGTACCAAAGTGTTTCGCTTTAATGCTGTTTCAGGCGGTGATGCATTTTATGCGATTAAAACACCTACAATGACCAGCTATACATTAGCAGAATATAAAACGGTTAAGCGTCCATATTTAATTGAATATATTGACTCATTTGCGACACCTCAAGGTGCAAAAGATACAAAAATGCCAAGCATGAAAATTACTTTGTCATTTTCCAAGAGCAATACAACGAAAACGACAGTGACATCAACATCGGTATTTCCAACAAAAGAAGCCGCTCAACAA…	-	ATGAGGGATGATTCGATGGTAGAACGTTATATCAAAGTTTTAATATTATATATTTTCACAACACTACTATCTTCTATTTCAGTAACGTCAAAATGTGTACCTAATAAAGTTATAAGGTTTATTTTACGTACTGCAATTGGTTACAGTGTATTTGCATATGGTTTACATTACTTTTCAAATTTAAAAAAGAATAAGTAA	Sixframe
HD	44	CP026964.1	chromosome	+	195	1910110	1910694	1	-	-	-	324	31	1910725	1911048	ATGAACATTGAAAAAGCAAAACGGCTTGCAAAAGAGAAACTGCCAGAGAAACGTTATAATCATTCTTTAAGAGTTGCAGAAACAGCTATTAAATTGGCAGAAATTTATGATGGAGACACTAGTAAAGTAGAATTAGCAGGTGTATTACATGATTTCTGTAAATATGATGATTTAGGTAAAATGTATCAAATTGTTCGACAATACGAATTAGGTAATGATCTACTGAGTTATGGTAGTGAAATATTGCATGGCCCTGTGTGTGCAGCAATCATGGAACATGAATATGGTATCAATGATGAGGAAGTATTAATGGCTATCAAATACCATACTACTGGACGTCAACAAATGACAAAAACTGAAAAACTGATTTTTATTGCAGATTACATCGAACCTGGAAGA…	-	GTGGATGCAATTGACAATAAAAAAGGCGAAGATACGATTTCTTTAGAAATGAAAGGTATCAGCGATATGACAGATTATTTTGTTGTAACGCACGGAAATAATGAACGACAAGTTCAAGCGATTGCTAGAGCGGTGAAAGAAGTAGCCAATGAACAAAATATAGAAGTAAAACGTATGGAAGGATACAATGAAGCGCGTTGGATATTAATTGACTTAGCTGATGTTGTGGTACATGTTTTCCATAAAGACGAAAGAAATTATTATAATATTGAAAAGTTATATCAAGATGCACCATTAGAATCATATAGTCAGGTTGCGTATTAA	Sixframe
AHSA1	79.8	CP026962.1	chromosome	-	156	2492765	2493232	1	-	-	-	198	69	2492499	2492696	ATGACGATTAAAGTTGAAGATAATAAAATTATTTTTTCAAGAACGATAGAAGCACCGATTGAAAAGGTGTTTGATGCCTATACGACAAAAGCATTATTTGAAAAATGGTTTCATCCAAAAGACGCTAGTACCAAAGTGTTTCGCTTTAATGCTGTTTCAGGCGGTGATGCATTTTATGCGATTAAAACACCTACAATGACCAGCTATACATTAGCAGAATATAAAACGGTTAAGCGTCCATATTTAATTGAATATATTGACTCATTTGCGACACCTCAAGGTGCAAAAGATACAAAAATGCCAAGCATGAAAATTACTTTGTCATTTTCCAAGAGCAATACAACGAAAACGACAGTGACATCAACATCGGTATTTCCAACAAAAGAAGCCGCTCAACAA…	-	ATGAGGGATGATTCGATGGTAGAACGTTATATCAAAGTTTTAATATTATATATTTTCACAACACTACTATCTTCTATTTCAGTAACGTCAAAATGTGTACCTAATAAAGTTATAAGGTTTATTTTACGTACTGCAATTGGTTACAGTGTATTTGCATATGGTTTACATTACTTTTCAAATTTAAAAAAGAATAAGTAA	Sixframe
YoeB_toxin	131.1	CP026962.1	chromosome	-	89	2495263	2495529	252	0	2495529	2495780	1	-	-	-	ATGGCTAGGTTAAATATTACGTTTTCGCCTCAAGCCTTTGAAGATTATAAGTATTTTCAGCAGAACGATAAAAAAATGGTGAAGAAGATTAATGAGTTACTTAAAAGTATTGACAGAAATGGTGCATTGGAAGGTATAGGTAAGCCTGAAAAGTTAAAATCGAATCTGACTGGGTATTATAGTAGACGTATCAATCACGAACATAGATTGGTTTATACAGTAGATGACAATCATATAAAAATAGCATCATGTAAATACCATTATTAA	ATGATTATTAAAAATTATTCATACGCTCGACAGAATTTAAAGGCACTTATGACAAAAGTAAATGATGATAGTGATATGGTAACTGTAACATCTACTGATGATAAAAACGTAGTAATCATGTCAGAATCAGATTATAACTCCATGATGGAAACACTTTACCTCCAACAGAACCCAAATAATGCTGAACACTTAGCTCAATCAATTGCAGATCTAGAACGTGGGAAAACTATAACGAAAGATATAGATGTATAA	-	Sixframe
YoeB_toxin	38.1	CP026962.1	chromosome	-	89	2552116	2552382	258	0	2552382	2552639	1	-	-	-	ATGAGCAATTACACGGTTAAGATTAAAAATTCAGCGAAATCAGATTTAAAGAAAATAAAACATTCTTATTTAAAGAAGTCATTTTTAGAAATTGTTGAGACTTTAAAAAATGATCCGTATAAAATAACACAATCTTTTGAAAAATTAGAGCCTAAATATTTAGAGCGATATTCAAGAAGAATTAACCATCAGCACAGGGTCGTCTATACCGTAGATGATCGAAATAAAGAAGTATTAATACTATCGGCATGGTCACATTATGATTAA	ATGATTATCACTAGCCCTACAGAAGCGAGAAAAGATTTTTATCAATTACTAAAAAATGTTAATAATAATCACGAACCAATTTATATTAGTGGCAATAATGCCGAAAATAATGCTGTGATTATAGGTTTAGAAGATTGGAAAAGTATACAAGAGACAATATATCTTGAATCTACTGGTACAATGGACAAAGTAAGAGAAAGAGAAAAAGATAATAGTGGTACAACAAATATAGATGATATTGATTGGGATAATCTTTAA	-	Sixframe
HD_3	34.4	CP026962.1	chromosome	+	223	907067	907735	1	-	-	-	198	36	907771	907968	ATGGAGGAGGTAATTGAAATGGGTGTACATCAATATTTTAAAAGATTATCAGATATGGAAAGACTTATAAGATTACCTGGAAAATTTAAATATTTTGAACACAATGTTGCAGCACACTCCTTTAAAGTAACTAAAATTGCACAATATCTAGCAACAGTTGAAGAATATCATGGACGAAAGATTAATTGGAAAAGCTTATATGAAAAAGCATTAAATCATGATTTCGCCGAAGTGTTTACTGGTGATATAAAAACACCTGTTAAATATGCGAGTAGTGAATTAAAAAAATTATTTTCGCAAGTTGAAGAAGAAATGGTAGAGACCTTTATTGAAGAAGAAATTCCATTACAATATAGAGATGTTTATAAGCAACGACTGCAAGAAGGTAAAGATGATTCA…	-	TTGGTAGTATTATTTAGTGTAATAACAAGAAGTAAATGGGTCGGTACTATTCTGACATTAATTTTAATTGGTGCCTCAATCTATAAAGAGTATTTCCATAACGAGTGGATTATTTTTATTGATGTAGTGTCATTATTAGCTGGTTATTTAATTATAGATCAACTCGAATTTCATAAACATCAAGATGAAGATCGCTAA	Sixframe
HD	44	CP026962.1	chromosome	-	195	1710521	1711105	1	-	-	-	324	31	1710167	1710490	ATGAACATTGAAAAAGCAAAACGGCTTGCAAAAGAGAAACTGCCAGAGAAACGTTATAATCATTCTTTAAGAGTTGCAGAAACAGCGATTAAATTGGCAGAAATTTATGATGGAGACACTAGTAAAGTAGAATTAGCAGGTGTATTACATGATTTCTGTAAATATGATGATTTAGGTAAAATGTATCAAATTGTTCGACAATACGAATTAGGTAATGATCTACTGAGTTATGGTAGTGAAATATTGCATGGCCCTGTGTGTGCAGCAATCATGGAACATGAATATGGTATCAATGATGAGGAAGTATTAATGGCTATCAAATACCATACTACTGGACGTCAACAAATGACAAAAACTGAAAAACTGATTTTTATTGCAGATTACATCGAACCTGGAAGA…	-	GTGGATGCAATTGACAATAAAAAAGGCGAAGATACGATTTCTTTAGAAATGAAAGGTATCAGCGATATGACAGATTATTTTGTTGTAACGCACGGAAATAATGAACGACAAGTTCAAGCGATTGCTAGAGCGGTGAAAGAAGTAGCCAATGAACAAAATATAGAAGTAAAACGTATGGAAGGATACAATGAAGCGCGTTGGATATTAATTGACTTAGCTGATGTTGTGGTACATGTTTTCCATAAAGACGAAAGAAATTATTATAATATTGAAAAGTTATATCAAGATGCACCATTAGAATCATATAGTCAGGTTGCGTATTAA	Sixframe
Peptidase_M78	45.4	CP026962.1	chromosome	-	214	1934877	1935518	186	114	1935632	1935817	186	105	1934587	1934772	ATGTTTACACCTATAGTTATAAATTTATTAAATGATGTAGGTTCGATTTTTTTAGTTAGGGTGGGGAATCAATTGAAAGTTATTGAGAAAGTTCATTATGAAGATATTTTAGAATCAAAAATAGTTCGATTATTTCAGGCATTTATAAAGGACAAAATGGATCAACTTTTTATTACTTCTGAACACTTTGCTATTGACATAGACAAGCTATTATTTCAACTTAATTTAAATGTTAGATATATTAAAATGGAGGGTAATACTTCGGGTTATTTAAGTGGAAGAACAATCTATATTAATAATAATCACTCGATTAATAATACAAGATTTTCAATAGCTCGTGAATTGGGCCGTTATTTATTTAAAAATACAGACTTAATGAGAGATAGTAACGATAATAGT…	ATGAAACAAATTAGCATTGGCTATGAAGAAATCTATGGGGATAGAATTTTTCATAGCCATTTTTTAAAAGAGCATGAAGTAAAAAATTGGAAAACCGTCAATCAAATAATTGAAAAAGAACACTTGGACAAAAATGAATATGAAGCGGAACCGCCGTTATTTTTCTTTTCAGGATCGTTAGATTAG	ATGCGTGGTCTATTTTATAAAATATATTTAATTACAGGTTTAAACATCTATAACAAAATCTCAACAGCAAAAAATAAATCTACATTAATCATTTATCTAGACTCAAGGAAATCTTATATTTCTATTCCTTTTAACATATCGTCAATTTTAATGAGTAATTTCTCTACTAATATTCCAGGCAAATAG	Sixframe
DUF955	26.4	CP026076.1	chromosome	-	153	1738002	1738460	333	12	1738472	1738804	1	-	-	-	ATGTATTTATACGAAAAGATGGTTATTGAAAACAAAGAGATACCAATTGATGATGGGAAATCTTTAGGTAATTTTGAGGGTCTCTATGACAATGGGGTTATTTTAATTAATAAAAATTTGTCAGAAACACGTAAAGCAGAAGTGTTATATGAGGAACTTGCCCACCACAAGTTGACGTATGGCAACATTTTAGACCAATCAAAATGGATTAATAGAAAATTTGAAAATTATGCACGTAGACACGGCTTTATCTCAGCTGTTCCATTACGTGAAATTGTAGAAGCTTATAATTATGGCGTACGTAACTTGTATGAGTTGTCCGAGTACCTACAACTGAGTGAAAAATACATATTAGAAGCGATAGAACAATATAAAAAGATATACGGTATTGGTACCCAC…	ATGAGAACTAATGATGAAATAATCACAATAATTAAAACATCAATGAAAGAACAAAATATGTCACTAAGTGAATTAGCTCGTCGTGTAGGTGTAGCAAAATCAGCAGTATCAAGATATTTAAATTTAACTAGAGAGTTCCCATTGAATCGTGCTGAAGATTTTGCGAAAGTACTTGGAATAAAAACAGAATATTTATTAGGATTTGCTGAACGCGAAGAATCTACAAAACAAGATACTATCGCCGCGCACTTAGATGGAGATTTTACAGAGGAAGAATTAATTGAAATTAGAAAGTATGCGGAGTTAGTTAGAAAAGCACATCGAAATCAGTAA	-	Sixframe
Peptidase_M78	45.4	CP026076.1	chromosome	-	214	2766964	2767605	186	114	2767719	2767904	186	105	2766674	2766859	ATGTTTACACCTATAGTTATAAATTTATTAAATGATGTAGGTTCGATTTTTTTAGTTAGGGTGGGGAATCAATTGAAAGTTATTGAGAAAGTTCATTATGAAGATATTTTAGAATCAAAAATAGTTCGATTATTTCAGGCATTTATAAAGGACAAAATGGATCAACTTTTTATTACTTCTGAACACTTTGCTATTGACATAGACAAGCTATTATTTCAACTTAATTTAAATGTTAGATATATTAAAATGGAGGGTAATACTTCGGGTTATTTAAGTGGAAGAACAATCTATATTAATAATAATCACTCGATTAATAATACAAGATTTTCAATAGCTCGTGAATTGGGCCGTTATTTATTTAAAAATACAGACTTAATGAGAGATAGTAACGATAATAGT…	ATGAAACAAATTAGCATTGGCTATGAAGAAATCTATGGGGATAGAATTTTTCATAGCCATTTTTTAAAAGAGCATGAAGTAAAAAATTGGAAAACCGTCAATCAAATAATTGAAAAAGAACACTTGGACAAAAATGAATATGAAGCGGAACCGCCGTTATTTTTCTTTTCAGGATCGTTAGATTAG	ATGCGTGGTCTATTTTATAAAATATATTTAATTACAGGTTTAAACATCTATAACAAAATCTCAACAGCAAAAAATAAATCTACATTAATCATTTATCTAGACTCAAGGAAATCTTATATTTCTATTCCTTTTAACATATCGTCAATTTTAATGAGTAATTTCTCTACTAATATTCCAGGCAAATAG	Sixframe
HD	44	CP026076.1	chromosome	-	195	2542822	2543406	1	-	-	-	324	31	2542468	2542791	ATGAACATTGAAAAAGCAAAACGGCTTGCAAAAGAGAAACTGCCAGAGAAACGTTATAATCATTCTTTAAGAGTTGCAGAAACAGCGATTAAATTGGCAGAAATTTATGATGGAGACACTAGTAAAGTAGAATTAGCAGGTGTATTACATGATTTCTGTAAATATGATGATTTAGGTAAAATGTATCAAATTGTTCGACAATACGAATTAGGTAATGATCTACTGAGTTATGGTAGTGAAATATTGCATGGCCCTGTGTGTGCAGCAATCATGGAACATGAATATGGTATCAATGATGAGGAAGTATTAATGGCTATCAAATACCATACTACTGGACGTCAACAAATGACAAAAACTGAAAAACTGATTTTTATTGCAGATTACATCGAACCTGGAAGA…	-	GTGGATGCAATTGACAATAAAAAAGGCGAAGATACGATTTCTTTAGAAATGAAAGGTATCAGCGATATGACAGATTATTTTGTTGTAACGCACGGAAATAATGAACGACAAGTTCAAGCGATTGCTAGAGCGGTGAAAGAAGTAGCCAATGAACAAAATATAGAAGTAAAACGTATGGAAGGATACAATGAAGCGCGTTGGATATTAATTGACTTAGCTGATGTTGTGGTACATGTTTTCCATAAAGACGAAAGAAATTATTATAATATTGAAAAGTTATATCAAGATGCACCATTAGAATCATATAGTCAGGTTGCGTATTAA	Sixframe
ANT	114	CP026076.1	chromosome	-	251	149918	150670	1	-	-	-	177	16	149726	149902	ATGCAAGCATTACAAACAAATTCGAACATCGGAGAAATGTTCAATATTCAAGAAAAAGAAAATGGAGAAATCGCAATCAGCGGTCGAGAACTTCATCAAGCATTAGAAGTTAAGACAGCATATAAAGATTGGTTTCCAAGAATGCTTAAATACGGATTTGAAGAAAATACAGATTACACAGCTATCGCTCAAAAAAGAGCAACAGCTCAAGGCAATATGACACACTATATTGACCACGCACTCACACTAGACACTGCAAAAGAAATCGCAATGATTCAACGTAGTGAACCTGGTAAACGTGCAAGACAATACTTCATCCAAGTTGAAAAAGCATGGAACAGCCCAGAAATGATTATGCAACGTGCTTTAAAAATTGCTAACAACACAATCAATCAATTA…	-	ATGAACGAAGAAAAATTAAAGATGATTCTCTTACTTCTTGAAGATATACCAAGAGACGAATGGAATCGATTAGTAAATGAAGTAAATAATCAATACAGTTACCAAGCTGACAAGGTAGGACTTGCCAGTGATAACTGTCAACAAATAGCAAATAACTATAAGCACTATGGATTTTAA	Sixframe
AHSA1	79.8	CP026076.1	chromosome	-	156	555423	555890	1	-	-	-	198	69	555157	555354	ATGACGATTAAAGTTGAAGATAATAAAATTATTTTTTCAAGAACGATAGAAGCACCGATTGAAAAGGTGTTTGATGCCTATACGACAAAAGCATTATTTGAAAAATGGTTTCATCCAAAAGACGCTAGTACCAAAGTGTTTCGCTTTAATGCTGTTTCAGGCGGTGATGCATTTTATGCGATTAAAACACCTACAATGACCAGCTATACATTAGCAGAATATAAAACGGTTAAGCGTCCATATTTAATTGAATATATTGATTCATTTGCGACACCTCAAGGTGCAAAAGATACAAAAATGCCAAGCATGAAAATTACTTTGTCATTTTCCAAGAGCAATACAACGAAAACGACAGTGACATCAACATCGGTATTTCCAACAAAAGAAGCCGCTCAACAA…	-	ATGAGGGATGATTCGATGGTAGAACGTTATATCAAAGTTTTAATATTATATATTTTCACAACACTACTATCTTCTATTTCAGTAACGTCAAAATGTGTACCTAATAAAGTTATAAGGTTTATTTTACGTACTGCAATTGGTTACAGTGTATTTGCATATGGTTTACATTACTTTTCAAATTTAAAAAAGAATAAGTAA	Sixframe
HD_3	34.4	CP026076.1	chromosome	+	223	1675858	1676526	1	-	-	-	198	36	1676562	1676759	ATGGAGGAGGTAATTGAAATGGGTGTACATCAATATTTTAAAAGATTATCAGATATGGAAAGACTTATAAGATTACCTGGAAAATTTAAATATTTTGAACACAATGTTGCAGCGCACTCCTTTAAAGTAACTAAAATTGCACAATATCTAGCAACAGTTGAAGAATATCATGGACGAAAGATTAATTGGAAAAGCTTATATGAAAAAGCATTAAATCATGATTTCGCCGAAGTGTTTACTGGTGATATAAAAACACCTGTTAAATATGCGAGTAGTGAATTAAAAAAATTATTTTCGCAAGTTGAAGAAGAAATGGTAGAGACCTTTATTGAAGAAGAAATTCCATTACAATATAGAGATGTTTATAAGCAACGACTGCAAGAAGGTAAAGATGATTCA…	-	TTGGTAGTATTATTTAGTGTAATAACAAGAAGTAAATGGGTCGGTACTATTCTGACATTAATTTTAATTGGTGCCTCAATCTATAAAGAGTATTTCCATAACGAGTGGATTATTTTTATTGATGTAGTGTCATTATTAGCTGGTTATTTAATTATAGATCAACTCGAATTTCATAAACATCAAGATGAAGATCGCTAA	Sixframe
YoeB_toxin	38.1	CP026076.1	chromosome	-	89	614770	615036	258	0	615036	615293	1	-	-	-	ATGAGCAATTACACGGTTAAGATTAAAAATTCAGCGAAATCAGATTTAAAGAAAATAAAACATTCTTATTTAAAGAAGTCATTTTTAGAAATTGTTGAGACTTTAAAAAATGATCCGTATAAAATAACACAATCTTTTGAAAAATTAGAGCCTAAATATTTAGAGCGATATTCAAGAAGAATTAACCATCAGCACAGGGTCGTCTATACCGTAGATGATCGAAATAAAGAAGTATTAATACTATCGGCATGGTCACATTATGATTAA	ATGATTATCACTAGCCCTACAGAAGCGAGAAAAGATTTTTATCAATTACTAAAAAATGTTAATAATAATCACGAACCAATTTATATTAGTGGCAATAATGCCGAAAATAATGCTGTGATTATAGGTTTAGAAGATTGGAAAAGTATACAAGAGACAATATATCTTGAATCTACTGGTACAATGGACAAAGTAAGAGAAAGAGAAAAAGATAATAGTGGTACAACAAATATAGATGATATTGATTGGGATAATCTTTAA	-	Sixframe
YoeB_toxin	131.1	CP026076.1	chromosome	-	89	557921	558187	252	0	558187	558438	1	-	-	-	ATGGCTAGGTTAAATATTACGTTTTCGCCTCAAGCCTTTGAAGATTATAAGTATTTTCAGCAGAACGATAAAAAAATGGTGAAGAAGATTAATGAGTTACTTAAAAGTATTGACAGAAATGGTGCATTGGAAGGTATAGGTAAGCCTGAAAAGTTAAAATCGAATCTGACTGGGTATTATAGTAGACGTATCAATCACGAACATAGATTGGTTTATACAGTAGATGACAATCATATAAAAATAGCATCATGTAAATACCATTATTAA	ATGATTATTAAAAATTATTCATACGCTCGACAGAATTTAAAGGCACTTATGACAAAAGTAAATGATGATAGTGATATGGTAACTGTAACATCTACTGATGATAAAAACGTAGTAATCATGTCAGAATCAGATTATAACTCCATGATGGAAACACTTTACCTCCAACAGAACCCAAATAATGCTGAACACTTAGCTCAATCAATTGCAGATCTAGAACGTGGGAAAACTATAACGAAAGATATAGATGTATAA	-	Sixframe
HD_3	34.4	CP026961.1	chromosome	+	223	1647067	1647735	1	-	-	-	198	36	1647771	1647968	ATGGAGGAGGTAATTGAAATGGGTGTACATCAATATTTTAAAAGATTATCAGATATGGAAAGACTTATAAGATTACCTGGAAAATTTAAATATTTTGAACACAATGTTGCAGCACACTCCTTTAAAGTAACTAAAATTGCACAATATCTAGCAACAGTTGAAGAATATCATGGACGAAAGATTAATTGGAAAAGCTTATATGAAAAAGCATTAAATCATGATTTCGCCGAAGTGTTTACTGGTGATATAAAAACACCTGTTAAATATGCGAGTAGTGAATTAAAAAAATTATTTTCGCAAGTTGAAGAAGAAATGGTAGAGACCTTTATTGAAGAAGAAATTCCATTACAATATAGAGATGTTTATAAGCAACGACTGCAAGAAGGTAAAGATGATTCA…	-	TTGGTAGTATTATTTAGTGTAATAACAAGAAGTAAATGGGTCGGTACTATTCTGACATTAATTTTAATTGGTGCCTCAATCTATAAAGAGTATTTCCATAACGAGTGGATTATTTTTATTGATGTAGTGTCATTATTAGCTGGTTATTTAATTATAGATCAACTCGAATTTCATAAACATCAAGATGAAGATCGCTAA	Sixframe
AHSA1	79.8	CP026961.1	chromosome	-	156	535123	535590	1	-	-	-	198	69	534857	535054	ATGACGATTAAAGTTGAAGATAATAAAATTATTTTTTCAAGAACGATAGAAGCACCGATTGAAAAGGTGTTTGATGCCTATACGACAAAAGCATTATTTGAAAAATGGTTTCATCCAAAAGACGCTAGTACCAAAGTGTTTCGCTTTAATGCTGTTTCAGGCGGTGATGCATTTTATGCGATTAAAACACCTACAATGACCAGCTATACATTAGCAGAATATAAAACGGTTAAGCGTCCATATTTAATTGAATATATTGACTCATTTGCGACACCTCAAGGTGCAAAAGATACAAAAATGCCAAGCATGAAAATTACTTTGTCATTTTCCAAGAGCAATACAACGAAAACGACAGTGACATCAACATCGGTATTTCCAACAAAAGAAGCCGCTCAACAA…	-	ATGAGGGATGATTCGATGGTAGAACGTTATATCAAAGTTTTAATATTATATATTTTCACAACACTACTATCTTCTATTTCAGTAACGTCAAAATGTGTACCTAATAAAGTTATAAGGTTTATTTTACGTACTGCAATTGGTTACAGTGTATTTGCATATGGTTTACATTACTTTTCAAATTTAAAAAAGAATAAGTAA	Sixframe
YoeB_toxin	38.1	CP026961.1	chromosome	-	89	594474	594740	258	0	594740	594997	1	-	-	-	ATGAGCAATTACACGGTTAAGATTAAAAATTCAGCGAAATCAGATTTAAAGAAAATAAAACATTCTTATTTAAAGAAGTCATTTTTAGAAATTGTTGAGACTTTAAAAAATGATCCGTATAAAATAACACAATCTTTTGAAAAATTAGAGCCTAAATATTTAGAGCGATATTCAAGAAGAATTAACCATCAGCACAGGGTCGTCTATACCGTAGATGATCGAAATAAAGAAGTATTAATACTATCGGCATGGTCACATTATGATTAA	ATGATTATCACTAGCCCTACAGAAGCGAGAAAAGATTTTTATCAATTACTAAAAAATGTTAATAATAATCACGAACCAATTTATATTAGTGGCAATAATGCCGAAAATAATGCTGTGATTATAGGTTTAGAAGATTGGAAAAGTATACAAGAGACAATATATCTTGAATCTACTGGTACAATGGACAAAGTAAGAGAAAGAGAAAAAGATAATAGTGGTACAACAAATATAGATGATATTGATTGGGATAATCTTTAA	-	Sixframe
HD	44	CP026961.1	chromosome	+	195	2293036	2293620	1	-	-	-	324	31	2293651	2293974	ATGAACATTGAAAAAGCAAAACGGCTTGCAAAAGAGAAACTGCCAGAGAAACGTTATAATCATTCTTTAAGAGTTGCAGAAACAGCGATTAAATTGGCAGAAATTTATGATGGAGACACTAGTAAAGTAGAATTAGCAGGTGTATTACATGATTTCTGTAAATATGATGATTTAGGTAAAATGTATCAAATTGTTCGACAATACGAATTAGGTAATGATCTACTGAGTTATGGTAGTGAAATATTGCATGGCCCTGTGTGTGCAGCAATCATGGAACATGAATATGGTATCAATGATGAGGAAGTATTAATGGCTATCAAATACCATACTACTGGACGTCAACAAATGACAAAAACTGAAAAACTGATTTTTATTGCAGATTACATCGAACCTGGAAGA…	-	GTGGATGCAATTGACAATAAAAAAGGCGAAGATACGATTTCTTTAGAAATGAAAGGTATCAGCGATATGACAGATTATTTTGTTGTAACGCACGGAAATAATGAACGACAAGTTCAAGCGATTGCTAGAGCGGTGAAAGAAGTAGCCAATGAACAAAATATAGAAGTAAAACGTATGGAAGGATACAATGAAGCGCGTTGGATATTAATTGACTTAGCTGATGTTGTGGTACATGTTTTCCATAAAGACGAAAGAAATTATTATAATATTGAAAAGTTATATCAAGATGCACCATTAGAATCATATAGTCAGGTTGCGTATTAA	Sixframe
ANT	101.6	CP026961.1	chromosome	+	263	1937047	1937835	243	16	1936789	1937031	195	16	1937851	1938045	ATGCAAGCATTACAAACATTTAATTTTAAAGAGCTACCAGTAAGAACAGTAGAAATTGAAAACGAACCTTATTTTGTAGGAAAAGATATTGCTGAGATTTTAGGATATGCAAGAGCAGACAATGCCATTAGAAATCATGTTGATAGCGAGGACAAGCTGACGCACCAATTTAGTGCATCAGGTCAAAACAGAAATATGATCATTATCAACGAATCAGGATTATACAGTCTAATCTTCGATGCTTCTAAACAAAGCAAAAACGAAAAAATTAGAGAAACCGCTAGAAAATTCAAACGCTGGGTAACATCAGATGTCCTACCAGCTATTCGCAAACACGGTATCTACGCAACAGACAATGTAATTGAACAAACATTAAAAGATCCAGACTACATCATTACA…	ATGATATACAATTTCGATTATAGTTTGCTGTACGAAAGAATGGCAGAGTATAGATATAGCCAAAGTTCTTTAGCGAACGCAATCCCTATTTCAAGGACATCTATTAATCACAAGTTGCAAGGAAAAAATTTATTCACACAATGGGAAATAAAACGAATCTGTGAATTATTAGAAATCCCACCAACAAAAGTAGGTAGATATTTTTTTGAACAAAATGTACATAAAACTGTACAAACATCTTAA	ATGCAAGCTCAAAACAAAAAAGTCATCTATTACTACTATGACGAAGAAGGTAATAGACGACTATTATCAATTGGGAATTTGGAACATTATTTATTAGCAGATATCAAATCAAGGTTTGATTTATATAAAAAGAAAATACCTGACTTAGATAATCTGTTCGTTCAAATAGACGGTGTTGAATTTAAAGTACTATAA	Sixframe
Peptidase_M78	45.4	CP026961.1	chromosome	+	214	2068628	2069269	186	114	2068329	2068514	186	105	2069374	2069559	ATGTTTACACCTATAGTTATAAATTTATTAAATGATGTAGGTTCGATTTTTTTAGTTAGGGTGGGGAATCAATTGAAAGTTATTGAGAAAGTTCATTATGAAGATATTTTAGAATCAAAAATAGTTCGATTATTTCAGGCATTTATAAAGGACAAAATGGATCAACTTTTTATTACTTCTGAACACTTTGCTATTGACATAGACAAGCTATTATTTCAACTTAATTTAAATGTTAGATATATTAAAATGGAGGGTAATACTTCGGGTTATTTAAGTGGAAGAACAATCTATATTAATAATAATCACTCGATTAATAATACAAGATTTTCAATAGCTCGTGAATTGGGCCGTTATTTATTTAAAAATACAGACTTAATGAGAGATAGTAACGATAATAGT…	ATGAAACAAATTAGCATTGGCTATGAAGAAATCTATGGGGATAGAATTTTTCATAGCCATTTTTTAAAAGAGCATGAAGTAAAAAATTGGAAAACCGTCAATCAAATAATTGAAAAAGAACACTTGGACAAAAATGAATATGAAGCGGAACCGCCGTTATTTTTCTTTTCAGGATCGTTAGATTAG	ATGCGTGGTCTATTTTATAAAATATATTTAATTACAGGTTTAAACATCTATAACAAAATCTCAACAGCAAAAAATAAATCTACATTAATCATTTATCTAGACTCAAGGAAATCTTATATTTCTATTCCTTTTAACATATCGTCAATTTTAATGAGTAATTTCTCTACTAATATTCCAGGCAAATAG	Sixframe
YoeB_toxin	131.1	CP026961.1	chromosome	-	89	537621	537887	252	0	537887	538138	1	-	-	-	ATGGCTAGGTTAAATATTACGTTTTCGCCTCAAGCCTTTGAAGATTATAAGTATTTTCAGCAGAACGATAAAAAAATGGTGAAGAAGATTAATGAGTTACTTAAAAGTATTGACAGAAATGGTGCATTGGAAGGTATAGGTAAGCCTGAAAAGTTAAAATCGAATCTGACTGGGTATTATAGTAGACGTATCAATCACGAACATAGATTGGTTTATACAGTAGATGACAATCATATAAAAATAGCATCATGTAAATACCATTATTAA	ATGATTATTAAAAATTATTCATACGCTCGACAGAATTTAAAGGCACTTATGACAAAAGTAAATGATGATAGTGATATGGTAACTGTAACATCTACTGATGATAAAAACGTAGTAATCATGTCAGAATCAGATTATAACTCCATGATGGAAACACTTTACCTCCAACAGAACCCAAATAATGCTGAACACTTAGCTCAATCAATTGCAGATCTAGAACGTGGGAAAACTATAACGAAAGATATAGATGTATAA	-	Sixframe
ANT	102.1	CP026961.1	chromosome	-	273	22314	23132	309	130	23262	23570	1	-	-	-	GTGTTGAGGAAAAAGGAGGATACTCAAATGCAAGCATTACAAACATTTAATTTTAAAGAGCTACCAGTAAGAACAGTAGAAATTGAAAACGAACCTTATTTTGTAGGAAAAGATATTGCTGAGATTTTAGGATATGCAAGATCAGACAATGCCATTAGAAATCATGTTGATAGCGAGGACAAACTGACGCACCAATTTAGTGCATCAGGTCAAAACAGAAATATGATCATTATCAACGAATCAGGATTATACAGTCTAATCTTCGATGCTTCTAAACAAAGCAAAAACGAAAAAATTAGAGAAACCGCTAGAAAATTCAAACGCTGGGTAACATCAGATGTCCTACCAGCTATTCGCAAACACGGTATATACGCAACAGACAATGTAATTGAACAAACA…	ATGCAAGACCAATCATTAAAATTAGTAAAACTACAACTAAAATATCATAACCTTTCAGGACAAATTGAAGCTTATGATAAATCACTTAAAGAAATAAGATACACTCGAGATCTTTTCAACAAACATCTAAGCATGAATAACGAAGACGCATTTGCTGGTTTGGAAATGGTAGAAGATGAAATTACTAAAAAGCTACGAAGTGCTATCAAAGAGTTCCAAAAAGTAGTGAAAGCGTTAGACAAGCTTAACGGTGTTGAAAGCGATAACAAAGTTACTGATTTAACAGAGTGGCGGAAAGTGAATCAGTAA	-	Sixframe
YoeB_toxin	38.1	CP026080.1	chromosome	+	89	2291430	2291696	258	0	2291173	2291430	1	-	-	-	ATGAGCAATTACACGGTTAAGATTAAAAATTCAGCGAAATCAGATTTAAAGAAAATAAAACATTCTTATTTAAAGAAGTCATTTTTAGAAATTGTTGAGACTTTAAAAAATGATCCGTATAAAATAACACAATCTTTTGAAAAATTAGAGCCTAAATATTTAGAGCGATATTCAAGAAGAATTAACCATCAGCACAGGGTCGTCTATACCGTAGATGATCGAAATAAAGAAGTATTAATACTATCGGCATGGTCACATTATGATTAA	ATGATTATCACTAGCCCTACAGAAGCGAGAAAAGATTTTTATCAATTACTAAAAAATGTTAATAATAATCACGAACCAATTTATATTAGTGGCAATAATGCCGAAAATAATGCTGTGATTATAGGTTTAGAAGATTGGAAAAGTATACAAGAGACAATATATCTTGAATCTACTGGTACAATGGACAAAGTAAGAGAAAGAGAAAAAGATAATAGTGGTACAACAAATATAGATGATATTGATTGGGATAATCTTTAA	-	Sixframe
HD	44	CP026080.1	chromosome	+	195	435066	435650	1	-	-	-	324	31	435681	436004	ATGAACATTGAAAAAGCAAAACGGCTTGCAAAAGAGAAACTGCCAGAGAAACGTTATAATCATTCTTTAAGAGTTGCAGAAACAGCGATTAAATTGGCAGAAATTTATGATGGAGACACTAGTAAAGTAGAATTAGCAGGTGTATTACATGATTTCTGTAAATATGATGATTTAGGTAAAATGTATCAAATTGTTCGACAATACGAATTAGGTAATGATCTACTGAGTTATGGTAGTGAAATATTGCATGGCCCTGTGTGTGCAGCAATCATGGAACATGAATATGGTATCAATGATGAGGAAGTATTAATGGCTATCAAATACCATACTACTGGACGTCAACAAATGACAAAAACTGAAAAACTGATTTTTATTGCAGATTACATCGAACCTGGAAGA…	-	GTGGATGCAATTGACAATAAAAAAGGCGAAGATACGATTTCTTTAGAAATGAAAGGTATCAGCGATATGACAGATTATTTTGTTGTAACGCACGGAAATAATGAACGACAAGTTCAAGCGATTGCTAGAGCGGTGAAAGAAGTAGCCAATGAACAAAATATAGAAGTAAAACGTATGGAAGGATACAATGAAGCGCGTTGGATATTAATTGACTTAGCTGATGTTGTGGTACATGTTTTCCATAAAGACGAAAGAAATTATTATAATATTGAAAAGTTATATCAAGATGCACCATTAGAATCATATAGTCAGGTTGCGTATTAA	Sixframe
Peptidase_M78	45.4	CP026080.1	chromosome	+	214	210653	211294	186	114	210354	210539	186	105	211399	211584	ATGTTTACACCTATAGTTATAAATTTATTAAATGATGTAGGTTCGATTTTTTTAGTTAGGGTGGGGAATCAATTGAAAGTTATTGAGAAAGTTCATTATGAAGATATTTTAGAATCAAAAATAGTTCGATTATTTCAGGCATTTATAAAGGACAAAATGGATCAACTTTTTATTACTTCTGAACACTTTGCTATTGACATAGACAAGCTATTATTTCAACTTAATTTAAATGTTAGATATATTAAAATGGAGGGTAATACTTCGGGTTATTTAAGTGGAAGAACAATCTATATTAATAATAATCACTCGATTAATAATACAAGATTTTCAATAGCTCGTGAATTGGGCCGTTATTTATTTAAAAATACAGACTTAATGAGAGATAGTAACGATAATAGT…	ATGAAACAAATTAGCATTGGCTATGAAGAAATCTATGGGGATAGAATTTTTCATAGCCATTTTTTAAAAGAGCATGAAGTAAAAAATTGGAAAACCGTCAATCAAATAATTGAAAAAGAACACTTGGACAAAAATGAATATGAAGCGGAACCGCCGTTATTTTTCTTTTCAGGATCGTTAGATTAG	ATGCGTGGTCTATTTTATAAAATATATTTAATTACAGGTTTAAACATCTATAACAAAATCTCAACAGCAAAAAATAAATCTACATTAATCATTTATCTAGACTCAAGGAAATCTTATATTTCTATTCCTTTTAACATATCGTCAATTTTAATGAGTAATTTCTCTACTAATATTCCAGGCAAATAG	Sixframe
AHSA1	79.8	CP026080.1	chromosome	+	156	2350580	2351047	1	-	-	-	198	69	2351116	2351313	ATGACGATTAAAGTTGAAGATAATAAAATTATTTTTTCAAGAACGATAGAAGCACCGATTGAAAAGGTGTTTGATGCCTATACGACAAAAGCATTATTTGAAAAATGGTTTCATCCAAAAGACGCTAGTACCAAAGTGTTTCGCTTTAATGCTGTTTCAGGCGGTGATGCATTTTATGCGATTAAAACACCTACAATGACCAGCTATACATTAGCAGAATATAAAACGGTTAAGCGTCCATATTTAATTGAATATATTGACTCATTTGCGACACCTCAAGGTGCAAAAGATACAAAAATGCCAAGCATGAAAATTACTTTGTCATTTTCCAAGAGCAATACAACGAAAACGACAGTGACATCAACATCGGTATTTCCAACAAAAGAAGCCGCTCAACAA…	-	ATGAGGGATGATTCGATGGTAGAACGTTATATCAAAGTTTTAATATTATATATTTTCACAACACTACTATCTTCTATTTCAGTAACGTCAAAATGTGTACCTAATAAAGTTATAAGGTTTATTTTACGTACTGCAATTGGTTACAGTGTATTTGCATATGGTTTACATTACTTTTCAAATTTAAAAAAGAATAAGTAA	Sixframe
YoeB_toxin	131.1	CP026080.1	chromosome	+	89	2348283	2348549	252	0	2348032	2348283	1	-	-	-	ATGGCTAGGTTAAATATTACGTTTTCGCCTCAAGCCTTTGAAGATTATAAGTATTTTCAGCAGAACGATAAAAAAATGGTGAAGAAGATTAATGAGTTACTTAAAAGTATTGACAGAAATGGTGCATTGGAAGGTATAGGTAAGCCTGAAAAGTTAAAATCGAATCTGACTGGGTATTATAGTAGACGTATCAATCACGAACATAGATTGGTTTATACAGTAGATGACAATCATATAAAAATAGCATCATGTAAATACCATTATTAA	ATGATTATTAAAAATTATTCATACGCTCGACAGAATTTAAAGGCACTTATGACAAAAGTAAATGATGATAGTGATATGGTAACTGTAACATCTACTGATGATAAAAACGTAGTAATCATGTCAGAATCAGATTATAACTCCATGATGGAAACACTTTACCTCCAACAGAACCCAAATAATGCTGAACACTTAGCTCAATCAATTGCAGATCTAGAACGTGGGAAAACTATAACGAAAGATATAGATGTATAA	-	Sixframe
HD_3	34.4	CP026080.1	chromosome	-	223	1238436	1239104	1	-	-	-	198	36	1238203	1238400	ATGGAGGAGGTAATTGAAATGGGTGTACATCAATATTTTAAAAGATTATCAGATATGGAAAGACTTATAAGATTACCTGGAAAATTTAAATATTTTGAACACAATGTTGCAGCACACTCCTTTAAAGTAACTAAAATTGCACAATATCTAGCAACAGTTGAAGAATATCATGGACGAAAGATTAATTGGAAAAGCTTATATGAAAAAGCATTAAATCATGATTTCGCCGAAGTGTTTACTGGTGATATAAAAACACCTGTTAAATATGCGAGTAGTGAATTAAAAAAATTATTTTCGCAAGTTGAAGAAGAAATGGTAGAGACCTTTATTGAAGAAGAAATTCCATTACAATATAGAGATGTTTATAAGCAACGACTGCAAGAAGGTAAAGATGATTCA…	-	TTGGTAGTATTATTTAGTGTAATAACAAGAAGTAAATGGGTCGGTACTATTCTGACATTAATTTTAATTGGTGCCTCAATCTATAAAGAGTATTTCCATAACGAGTGGATTATTTTTATTGATGTAGTGTCATTATTAGCTGGTTATTTAATTATAGATCAACTCGAATTTCATAAACATCAAGATGAAGATCGCTAA	Sixframe
AHSA1	80.2	CP026063.1	chromosome	-	156	521920	522387	1	-	-	-	198	69	521654	521851	ATGACGATTAAAGTTGAAGATAATAAAATTATTTTTTCAAGAACGATAGAAGCACCGATTGAAAAGGTGTTTGATGCCTATACGACAAAAGAATTATTTGAAAAATGGTTTCATCCAAAAGGGGCTAGCACAAAAGTATTTCGCTTTAATGCTGTTTCAGGCGGTGATGCATTTTATGCGATTAAAACACCTACAATGACCAGCTATACATTAGCAGAATATAAAACGGTTAAGCGTCCATATTTAATTGAATATATTGACTCATTTGCGACACCTCAAGGTGCAAAAGATACAAAAATGCCAAGCATGAAAATTACTTTGTCATTTTCCAAGAGCAATACAACGAAAACGACAGTGACATCAACATCGGTATTTCCAACAAAAGAAGCCGCTCAACAA…	-	ATGAGGGATGATTCGATGGTAGAACGTTATATCAAAGTTTTAATATTATATATTTTCACAACACTACTATCTTCTATTTCAGTAACGTCAAAATGTGTACCTAATAAAGTTATAAGGTTTATTTTACGTACTGCAATTGGTTACAGTATATTTGCATATGGTTTACATTACTTTTCAAATTTAAAAAAGAATAAGTAA	Sixframe
YoeB_toxin	38	CP026063.1	chromosome	-	89	581111	581377	258	0	581377	581634	1	-	-	-	ATGAGCAATTACACGGTTAAGATTAAAAATTCAGCGAAATCAGATTTAAGGAAAATAAAACATTCTTATTTAAAGAAGTCATTTTTAGAAATTGTTGAGACTTTAAAAAATGATCCGTATAAAATAACACAATCTTTTGAAAAATTAGAGCCTAAATATTTAGAGCGATATTCAAGAAGAATTAACCATCAGCACAGGGTCGTCTATACCGTAGATGATCGAAATAAAGAAGTATTAATACTATCGGCATGGTCACATTATGATTAA	ATGATTATCACTAGCCCTACAGAAGCGAGAAAAGATTTTTATCAATTACTAAAAAATGTTAATAATAATCACGAACCAATTTATATTAGTGGCAATAATGCCGAAAATAATGCTGTGATTATAGGTTTAGAAGATTGGAAAAGTATACAAGAGACAATATATCTTGAATCTACTGGTACAATGGACAAAGTAAGAGAAAGAGAAAAAGATAATAGTGGTACAACAAATATAGATGATATTGATTGGGATAATCTTTAA	-	Sixframe
ANT	102.2	CP026063.1	chromosome	+	263	1700472	1701260	255	16	1700202	1700456	195	17	1701277	1701471	ATGCAAGCATTACAAACATTTAATTTTAAAGAGCTACCAGTAAGAACAGTGGAAATTGAAAACGAACCTTATTTTGTAGGAAAAGATATTGCTGAGATTTTAGGGTATGCAAGGACAGACAATGCCATCAGAAATCATGTTGATAGCGAGGACAAGCTGACGCACCAATTTAGTGCATCAGGTCAAAACAGAAATATGATCATTATCAACGAATCAGGATTATACAGTTTAATCTTCGATGCTTCTAAACAAAGTAAAAACGAAAACATTAGAGAAACCGCTCGGAAATTCAAACGATGGGTAACATCAGATGTCCTACCAGCTATTCGAAAACACGGTATATACGCAACAGACAATGTAATTGAACAAACATTAAAAGATCCAGACTACATCATTACA…	ATGAACTACATCAAACAAAGTCTGAAATTAGATGAATGGCGAAAACGAAAAGGTTATACCCAGTCGTCTTTTGCTGAAAAACTTGGCATTTCACCATCTACTTATAACATTTGGGAAAATAACCCAGAAATGATTAAACCTAGAGATGCTTTTAGAATTGCCAAAACATTAAATATCTCTATTGATGAGATTATTTTTTTAAAAGATGAATCGTATTTTAAATACGTTTTGGTCGAAGGGAAACAAATGTCTTAA	ATGCAAGCTCAAAACAAAAAAGTCATCTATTACTACTATGACGAAGAAGGTAATAGACGACTATTATCAATTGGTAATTTAGATACCTATTTATTAGCAGATATCAAATCAAGATTTGGTTTATATAAAAAGGCAATCCCTGATTTAGATAATCTATACATTCAAATAGATGGTACCGAATTTAAATTATATTAA	Sixframe
[truncated: 3,487 more rows]

## Sheet: Supplementary Table 3
Supplementary Table 3 Output of TADB2.0
[truncated: 2,031 more rows]

[truncated: 3 more sheets: Supplementary Table 4, Supplementary Table 5, Supplementary Table 6]
